# Supplementary material for: Meiocyte Isolation by INTACT and Meiotic Transcriptome Analysis in Arabidopsis
Source: Front Plant Sci. 2021 Mar 4;12:638051. doi: 10.3389/fpls.2021.638051 (PMC7969724; doi:10.3389/fpls.2021.638051)
Supplement: Supplementary file 10 [file Table_4.XLSX]

## Sheet: Foglio1
Supplementary Table 4. List of transcriptome datasets used in the present study. Datasets derived from total RNA of whole tissues in Arabidopsis except tapetum cells which were isolated by laser microdissection and pressure catapulting.
Accession Number Study/Reference	Run	Sample Characteristic[age]	Sample Characteristic[growth condition]	Sample Characteristic[organism part]	Comment
E-MTAB-4202	SRR1659921	7 day	long day length regimen	apical shoot meristem	Averaged to obtain the sample "Meristem" in Figure 5
E-MTAB-4202	SRR1659922	7 day	long day length regimen	apical shoot meristem	Averaged to obtain the sample "Meristem" in Figure 5
E-MTAB-4202	SRR1660397	8 day	long day length regimen	apical shoot meristem	Averaged to obtain the sample "Meristem" in Figure 5
E-MTAB-4202	SRR1660398	8 day	long day length regimen	apical shoot meristem	Averaged to obtain the sample "Meristem" in Figure 5
E-MTAB-4202	SRR1661473	9 day	long day length regimen	apical shoot meristem	Averaged to obtain the sample "Meristem" in Figure 5
E-MTAB-4202	SRR1661474	9 day	long day length regimen	apical shoot meristem	Averaged to obtain the sample "Meristem" in Figure 5
E-MTAB-4202	SRR1661475	10 day	long day length regimen	apical shoot meristem	Averaged to obtain the sample "Meristem" in Figure 5
E-MTAB-4202	SRR1661476	10 day	long day length regimen	apical shoot meristem	Averaged to obtain the sample "Meristem" in Figure 5
E-MTAB-4202	SRR1661477	11 day	long day length regimen	apical shoot meristem	Averaged to obtain the sample "Meristem" in Figure 5
E-MTAB-4202	SRR1661478	11 day	long day length regimen	apical shoot meristem	Averaged to obtain the sample "Meristem" in Figure 5
E-MTAB-4202	SRR1661483	12 day	long day length regimen	apical shoot meristem	Averaged to obtain the sample "Meristem" in Figure 5
E-MTAB-4202	SRR1661484	12 day	long day length regimen	apical shoot meristem	Averaged to obtain the sample "Meristem" in Figure 5
E-MTAB-4202	SRR1688325	13 day	long day length regimen	apical shoot meristem	Averaged to obtain the sample "Meristem" in Figure 5
E-MTAB-4202	SRR1688326	13 day	long day length regimen	apical shoot meristem	Averaged to obtain the sample "Meristem" in Figure 5
E-MTAB-4202	SRR1688327	14 day	long day length regimen	apical shoot meristem	Averaged to obtain the sample "Meristem" in Figure 5
E-MTAB-4202	SRR1688328	14 day	long day length regimen	apical shoot meristem	Averaged to obtain the sample "Meristem" in Figure 5
E-MTAB-4202	SRR1688425	15 day	long day length regimen	apical shoot meristem	Averaged to obtain the sample "Meristem" in Figure 5
E-MTAB-4202	SRR1688426	15 day	long day length regimen	apical shoot meristem	Averaged to obtain the sample "Meristem" in Figure 5
E-MTAB-4202	SRR1688427	16 day	long day length regimen	apical shoot meristem	Averaged to obtain the sample "Meristem" in Figure 5
E-MTAB-4202	SRR1688429	16 day	long day length regimen	apical shoot meristem	Averaged to obtain the sample "Meristem" in Figure 5
E-MTAB-4202	SRR2073141	13 day	long day length regimen	apical shoot meristem	Averaged to obtain the sample "Meristem" in Figure 5
E-MTAB-4202	SRR2073142	10 day	long day length regimen	apical shoot meristem	Averaged to obtain the sample "Meristem" in Figure 5
E-MTAB-4202	SRR2073143	10 day	long day length regimen	apical shoot meristem	Averaged to obtain the sample "Meristem" in Figure 5
E-MTAB-4202	SRR2073144	11 day	long day length regimen	apical shoot meristem	Averaged to obtain the sample "Meristem" in Figure 5
E-MTAB-4202	SRR2073145	11 day	long day length regimen	apical shoot meristem	Averaged to obtain the sample "Meristem" in Figure 5
E-MTAB-4202	SRR2073146	13 day	long day length regimen	apical shoot meristem	Averaged to obtain the sample "Meristem" in Figure 5
E-MTAB-4202	SRR2073174	9 day	long day length regimen	apical shoot meristem	Averaged to obtain the sample "Meristem" in Figure 5
E-MTAB-4202	SRR2073176	9 day	long day length regimen	apical shoot meristem	Averaged to obtain the sample "Meristem" in Figure 5
E-MTAB-4202	SRR2073179	12 day	long day length regimen	apical shoot meristem	Averaged to obtain the sample "Meristem" in Figure 5
E-MTAB-4202	SRR2106520	12 day	long day length regimen	apical shoot meristem	Averaged to obtain the sample "Meristem" in Figure 5
E-GEOD-55866	SRR1190492	0 to 5 day post-anthesis	long day length regimen	silique	Averaged to obtain the sample "Silique" in Figure 5
E-GEOD-55866	SRR1190493	6 to 10 day post-anthesis	long day length regimen	silique	Averaged to obtain the sample "Silique" in Figure 5
E-GEOD-55866	SRR1190494	11 to 15 day post-anthesis	long day length regimen	silique	Averaged to obtain the sample "Silique" in Figure 5
E-GEOD-55866	SRR1190495	16 to 20 day post-anthesis	long day length regimen	silique	Averaged to obtain the sample "Silique" in Figure 5
E-GEOD-38612	SRR505743	2 week	long day length regimen	root	Corresponding to the sample "Root" in Figure 5
E-GEOD-38612	SRR505744	2 week	long day length regimen	leaf	Corresponding to the sample "Leaf" in Figure 5
E-GEOD-38612	SRR505745	5 week	long day length regimen	flower	Corresponding to the sample "Flower Buds" in Figure 5
Loraine et al., 2013	NA	21 day	long day length regimen	pollen	Corresponding to the sample "Pollen" in Figure 5
Li et al., 2017	SRS2426392	6-8 week	long day length regimen	tapetum stage 6-7	Corresponding to the sample "Tapetum_67" in Figure 5
Li et al., 2017	SRS2426393	6-8 week	long day length regimen	tapetum stage 8-10	Corresponding to the sample "Tapetum_810" in Figure 5
