# Supplementary material for: Meiocyte Isolation by INTACT and Meiotic Transcriptome Analysis in Arabidopsis
Source: Front Plant Sci. 2021 Mar 4;12:638051. doi: 10.3389/fpls.2021.638051 (PMC7969724; doi:10.3389/fpls.2021.638051)
Supplement: Supplementary file 11 [file Table_5.XLSX]

## Sheet: Foglio1
Supplementary Table 5. Number of reads and quality control
Sample	Reads Before Trimming	Reads After Trimming
1981_ID812_D1_1_S15_L004	104,003,728	86,963,738
1982_ID812_D1_2_S16_L004	100,372,276	83,929,046
1983_ID812_D1_3_S17_L004	104,011,238	86,889,192
