# Supplementary material for: Meiocyte Isolation by INTACT and Meiotic Transcriptome Analysis in Arabidopsis
Source: Front Plant Sci. 2021 Mar 4;12:638051. doi: 10.3389/fpls.2021.638051 (PMC7969724; doi:10.3389/fpls.2021.638051)
Supplement: Supplementary file 12 [file Table_6.XLSX]

## Sheet: Foglio1
Supplementary Table 6. Mapping against the Arabidopsis thaliana genome
Sample	% Mapped Uniquely	% Mapped Multiple	% Unmapped
1981_ID812_D1_1_S15_L004	56.17	19.32	21.76
1982_ID812_D1_2_S16_L004	55.27	15.09	25.28
1983_ID812_D1_3_S17_L004	57.39	17.70	22.29
