# Supplementary material for: Meiocyte Isolation by INTACT and Meiotic Transcriptome Analysis in Arabidopsis
Source: Front Plant Sci. 2021 Mar 4;12:638051. doi: 10.3389/fpls.2021.638051 (PMC7969724; doi:10.3389/fpls.2021.638051)
Supplement: Supplementary file 13 [file Table_7.XLSX]

## Sheet: TPM_annotated
Supplementary Table 7. Gene expression value measured as Transcript per Million (TPM) in the three replicates.
Locus	Meiocyte_1	Meiocyte_2	Meiocyte_3	average	log_average	Class_Expression	Biotype	Locus	Meiotic
AT1G01010	0.286825	0.236298	0	0.174374	-2.51149	Low	protein_coding	AT1G01010	Other Genes
AT1G01020	8.26544	3.89135	22.0351	11.3973	3.51075	Mid_High	protein_coding	AT1G01020	Other Genes
AT1G01030	2.05835	3.00823	0.294294	1.78696	0.838312	Low	protein_coding	AT1G01030	Other Genes
AT1G01040	23.5353	23.7319	18.6838	21.9837	4.45843	High	protein_coding	AT1G01040	Other Genes
AT1G01046	14.9042	0	32.6729	15.859	3.98732	Mid_High	miRNA	AT1G01046	Other Genes
AT1G01050	0.168503	1.69093	0.796183	0.885205	-0.174287	Low	protein_coding	AT1G01050	Other Genes
AT1G01060	6.43848	2.8689	16.3091	8.53882	3.09421	Mid_High	protein_coding	AT1G01060	Other Genes
AT1G01070	3.42175	2.49534	5.21904	3.71204	1.8926	Low_Mid	protein_coding	AT1G01070	Other Genes
AT1G01080	26.5763	3.07686	7.54497	12.3994	3.63231	Mid_High	protein_coding	AT1G01080	Other Genes
AT1G01090	9.81992	14.7994	9.87847	11.4993	3.52359	Mid_High	protein_coding	AT1G01090	Other Genes
AT1G01100	38.1015	25.7096	88.6112	50.8075	5.667	High	protein_coding	AT1G01100	Other Genes
AT1G01110	0.537255	1.07757	0.179787	0.598204	-0.738881	Low	protein_coding	AT1G01110	Other Genes
AT1G01120	27.0087	2.78237	30.8743	20.2218	4.33791	High	protein_coding	AT1G01120	Other Genes
AT1G01130	0.494392	5.15956	0	1.88465	0.915062	Low	protein_coding	AT1G01130	Other Genes
AT1G01140	16.3984	23.1009	10.4641	16.6545	4.05793	Mid_High	protein_coding	AT1G01140	Other Genes
AT1G01150	9.86037	5.28402	20.226	11.7901	3.55963	Mid_High	protein_coding	AT1G01150	Other Genes
AT1G01160	0	1.34684	5.43763	2.26149	1.17791	Low	protein_coding	AT1G01160	Other Genes
AT1G01170	0	2.11291	0.223339	0.77875	-0.358917	Low	protein_coding	AT1G01170	Other Genes
AT1G01180	1.31403	1.10069	21.2558	7.89017	2.98024	Mid_High	protein_coding	AT1G01180	Other Genes
AT1G01183	53.5593	0	0	17.8531	4.15818	Mid_High	miRNA	AT1G01183	Other Genes
AT1G01190	22.6748	0.547642	3.51621	8.91288	3.15605	Mid_High	protein_coding	AT1G01190	Other Genes
AT1G01200	59.3314	0.556984	14.9004	24.9296	4.63985	High	protein_coding	AT1G01200	Other Genes
AT1G01210	13.1771	8.95801	34.6573	18.9308	4.24274	High	protein_coding	AT1G01210	Other Genes
AT1G01220	3.93427	2.58009	31.595	12.7031	3.66723	Mid_High	protein_coding	AT1G01220	Other Genes
AT1G01225	2.39322	0	1.2035	1.19891	0.262922	Low	protein_coding	AT1G01225	Other Genes
AT1G01230	0.048717	0	0	0.016239	-5.85818	Low	protein_coding	AT1G01230	Other Genes
AT1G01240	12.0175	0.960326	33.9441	15.6406	3.96732	Mid_High	protein_coding	AT1G01240	Other Genes
AT1G01250	3.79081	0.050251	1.13633	1.65913	0.731297	Low	protein_coding	AT1G01250	Other Genes
AT1G01260	34.3279	6.6754	9.83648	16.9466	4.08301	Mid_High	protein_coding	AT1G01260	Other Genes
AT1G01270	13.7527	3.70527	0	5.81932	2.5411	Mid_High	tRNA	AT1G01270	Other Genes
AT1G01280	0.191386	0.761516	7.61364	2.85551	1.51426	Low_Mid	protein_coding	AT1G01280	Other Genes
AT1G01290	1.20407	1.747	24.7091	9.22006	3.20493	Mid_High	protein_coding	AT1G01290	Other Genes
AT1G01300	35.1763	0.458108	3.02619	12.8869	3.68794	Mid_High	protein_coding	AT1G01300	Other Genes
AT1G01305	14.6093	0	0.241669	4.95032	2.30781	Mid_High	protein_coding	AT1G01305	Other Genes
AT1G01310	2.44093	23.9868	0	8.80924	3.13918	Mid_High	protein_coding	AT1G01310	Other Genes
AT1G01320	10.2093	12.6191	17.4834	13.4373	3.74828	Mid_High	protein_coding	AT1G01320	Other Genes
AT1G01335	56.945	238.827	0	98.5907	6.62339	High	protein_coding	AT1G01335	Other Genes
AT1G01340	32.8516	18.1638	16.5822	22.5325	4.494	High	protein_coding	AT1G01340	Other Genes
AT1G01350	8.14704	40.2549	4.56728	17.6564	4.1422	Mid_High	protein_coding	AT1G01350	Other Genes
AT1G01355	2.85707	3.76559	7.71662	4.77976	2.25724	Mid_High	protein_coding	AT1G01355	Other Genes
AT1G01360	1.37503	0	0.34724	0.57409	-0.79814	Low	protein_coding	AT1G01360	Other Genes
AT1G01370	1.30086	1.08005	2.04691	1.47594	0.562611	Low	protein_coding	AT1G01370	Other Genes
AT1G01380	0	0	0.369796	0.123265	-3.0085	Low	protein_coding	AT1G01380	Other Genes
AT1G01390	0.259578	4.43241	2.60225	2.43141	1.28239	Low_Mid	protein_coding	AT1G01390	Other Genes
AT1G01400	0.311113	22.3843	15.5683	12.7546	3.67306	Mid_High	protein_coding	AT1G01400	Other Genes
AT1G01410	0.25516	0	1.36126	0.538807	-0.889485	Low	protein_coding	AT1G01410	Other Genes
AT1G01420	11.894	21.4547	5.75075	13.0331	3.70422	Mid_High	protein_coding	AT1G01420	Other Genes
AT1G01430	36.0687	17.104	6.84141	20.0047	4.32234	High	protein_coding	AT1G01430	Other Genes
AT1G01440	2.63729	2.89103	17.8496	7.79264	2.9623	Mid_High	protein_coding	AT1G01440	Other Genes
AT1G01448	42.2106	8.56493	5.11299	18.6295	4.2196	High	lncRNA	AT1G01448	Other Genes
AT1G01450	2.90691	1.07105	9.58783	4.52193	2.17726	Low_Mid	protein_coding	AT1G01450	Other Genes
AT1G01453	0.0980197	0.173728	0.607894	0.293214	-1.76506	Low	protein_coding	AT1G01453	Other Genes
AT1G01460	13.4778	19.7649	1.87475	11.7058	3.54928	Mid_High	protein_coding	AT1G01460	Other Genes
AT1G01470	5.91746	0.69774	3.38349	3.3329	1.73721	Low_Mid	protein_coding	AT1G01470	Other Genes
AT1G01480	1.84747	0.55954	2.25099	1.55267	0.635677	Low	protein_coding	AT1G01480	Other Genes
AT1G01490	11.0764	4.69458	15.1402	10.3037	3.36523	Mid_High	protein_coding	AT1G01490	Other Genes
AT1G01500	1.32301	12.6488	24.3599	12.7772	3.67562	Mid_High	protein_coding	AT1G01500	Other Genes
AT1G01510	45.836	38.6267	27.5559	37.3395	5.22267	High	protein_coding	AT1G01510	Other Genes
AT1G01520	9.13605	9.87883	9.62788	9.54759	3.25529	Mid_High	protein_coding	AT1G01520	Other Genes
AT1G01530	2.68855	0.694433	4.06855	2.48384	1.31316	Low_Mid	protein_coding	AT1G01530	Other Genes
AT1G01540	14.0787	24.4628	48.1103	28.884	4.85225	High	protein_coding	AT1G01540	Other Genes
AT1G01550	1.41195	3.02903	10.1729	4.8713	2.2846	Mid_High	protein_coding	AT1G01550	Other Genes
AT1G01560	0.865722	0	4.03095	1.63222	0.707721	Low	protein_coding	AT1G01560	Other Genes
AT1G01570	0.705324	11.7535	1.84561	4.76813	2.25373	Mid_High	protein_coding	AT1G01570	Other Genes
AT1G01580	1.82152	9.48931	12.9236	8.07814	3.0142	Mid_High	protein_coding	AT1G01580	Other Genes
AT1G01590	6.25942	2.00708	5.41058	4.55903	2.18904	Low_Mid	protein_coding	AT1G01590	Other Genes
AT1G01600	2.19188	3.68521	0.2442	2.04043	1.02958	Low	protein_coding	AT1G01600	Other Genes
AT1G01610	22.5615	28.3767	10.7646	20.5676	4.36237	High	protein_coding	AT1G01610	Other Genes
AT1G01620	13.7609	64.3391	42.3672	40.1557	5.32757	High	protein_coding	AT1G01620	Other Genes
AT1G01630	7.27111	19.1686	2.6412	9.69364	3.27719	Mid_High	protein_coding	AT1G01630	Other Genes
AT1G01640	0	0.31458	0	0.10486	-3.23977	Low	protein_coding	AT1G01640	Other Genes
AT1G01650	7.26126	26.6216	74.9941	36.2923	5.18163	High	protein_coding	AT1G01650	Other Genes
AT1G01660	2.90143	30.4021	19.0714	17.4583	4.12593	Mid_High	protein_coding	AT1G01660	Other Genes
AT1G01670	32.9704	17.4127	16.4974	22.2935	4.47861	High	protein_coding	AT1G01670	Other Genes
AT1G01680	0.46308	0.035562	0.513182	0.337275	-1.56373	Low	protein_coding	AT1G01680	Other Genes
AT1G22260	8.229	0.824497	6.13685	5.06345	2.34041	Mid_High	protein_coding	AT1G22260	Known Meiotic Genes
AT1G01695	0.742968	0.56942	0.0714685	0.461286	-1.11314	Low	protein_coding	AT1G01695	Other Genes
AT1G01700	8.04573	1.03839	0	3.02804	1.59886	Low_Mid	protein_coding	AT1G01700	Other Genes
AT1G01710	4.0953	0.163264	5.10735	3.12197	1.64292	Low_Mid	protein_coding	AT1G01710	Other Genes
AT1G01715	0.692949	0.423909	2.8225	1.31312	0.394096	Low	protein_coding	AT1G01715	Other Genes
AT1G01720	2.68833	1.61487	2.38088	2.22803	1.15641	Low	protein_coding	AT1G01720	Other Genes
AT1G01725	0	0	5.99815	1.99938	1.00028	Low	protein_coding	AT1G01725	Other Genes
AT1G01730	0	2.47841	0	0.826137	-0.273802	Low	protein_coding	AT1G01730	Other Genes
AT1G01740	12.1647	0.953201	1.54802	4.88864	2.28973	Mid_High	protein_coding	AT1G01740	Other Genes
AT1G01750	38.3045	1.24031	15.1687	18.2378	4.18894	High	protein_coding	AT1G01750	Other Genes
AT1G01760	5.53142	1.59638	3.74071	3.62284	1.85752	Low_Mid	protein_coding	AT1G01760	Other Genes
AT1G01770	4.52194	32.8344	24.5956	20.6506	4.36818	High	protein_coding	AT1G01770	Other Genes
AT1G01780	23.7048	9.72869	9.74117	14.3916	3.84725	Mid_High	protein_coding	AT1G01780	Other Genes
AT1G01790	1.53031	4.42824	6.7621	4.24022	2.08448	Low_Mid	protein_coding	AT1G01790	Other Genes
AT1G01800	0.758468	1.81453	17.2989	6.62397	2.72791	Mid_High	protein_coding	AT1G01800	Other Genes
AT1G01810	1.15916	0	1.13247	0.763877	-0.386701	Low	protein_coding	AT1G01810	Other Genes
AT1G01820	28.4671	0.561553	12.1047	13.7111	3.77738	Mid_High	protein_coding	AT1G01820	Other Genes
AT1G01830	0.965077	2.75777	0.898516	1.54046	0.624293	Low	protein_coding	AT1G01830	Other Genes
AT1G01840	0.54799	0	0	0.182663	-2.44486	Low	protein_coding	AT1G01840	Other Genes
AT1G01860	4.01535	23.2604	2.74247	10.0061	3.32295	Mid_High	protein_coding	AT1G01860	Other Genes
AT1G01870	2.124	32.499	9.99722	14.8734	3.89476	Mid_High	tRNA	AT1G01870	Other Genes
AT1G01880	4.26271	10.4348	14.9054	9.86762	3.30285	Mid_High	protein_coding	AT1G01880	Other Genes
AT1G01890	13.3812	25.4673	57.5406	32.1297	5.00588	High	tRNA	AT1G01890	Other Genes
AT1G01900	0.898418	0.920121	1.10768	0.975406	-0.0344464	Low	protein_coding	AT1G01900	Other Genes
AT1G01910	5.68019	0.994185	0.0878455	2.25407	1.17317	Low	protein_coding	AT1G01910	Other Genes
AT1G01920	3.10907	18.8349	6.35035	9.43144	3.23763	Mid_High	protein_coding	AT1G01920	Other Genes
AT1G01930	34.7832	14.0103	14.6153	21.1363	4.40172	High	protein_coding	AT1G01930	Other Genes
AT1G01940	12.1247	1.69677	14.8217	9.54772	3.25531	Mid_High	protein_coding	AT1G01940	Other Genes
AT1G01950	5.08203	4.39018	24.6307	11.3676	3.50699	Mid_High	protein_coding	AT1G01950	Other Genes
AT1G01960	3.7516	3.82503	11.9278	6.50148	2.70099	Mid_High	protein_coding	AT1G01960	Other Genes
AT1G01970	3.17171	0	0.952139	1.37462	0.460078	Low	protein_coding	AT1G01970	Other Genes
AT1G01980	6.89206	1.98911	1.08185	3.32101	1.73205	Low_Mid	protein_coding	AT1G01980	Other Genes
AT1G01990	30.8939	48.2891	4.42242	27.8685	4.80061	High	protein_coding	AT1G01990	Other Genes
AT1G02000	1.06479	3.31272	8.24905	4.20885	2.07377	Low_Mid	protein_coding	AT1G02000	Other Genes
AT1G02010	8.53847	12.7113	1.53033	7.59337	2.92493	Mid_High	protein_coding	AT1G02010	Other Genes
AT1G02020	2.48259	0.813375	18.6585	7.31814	2.87167	Mid_High	protein_coding	AT1G02020	Other Genes
AT1G02030	2.70179	2.763	28.6656	11.3768	3.50815	Mid_High	protein_coding	AT1G02030	Other Genes
AT1G02040	0.0334959	2.02269	10.2709	4.10903	2.03915	Low_Mid	protein_coding	AT1G02040	Other Genes
AT1G02050	2.66062	5.93161	3.7088	4.10034	2.0361	Low_Mid	protein_coding	AT1G02050	Other Genes
AT1G02060	4.02842	14.1762	4.22984	7.47815	2.90287	Mid_High	protein_coding	AT1G02060	Other Genes
AT1G02065	37.3088	5.4735	15.1603	19.3142	4.27167	High	protein_coding	AT1G02065	Known Meiotic Genes
AT1G02067	20.6993	0	7.59677	9.43202	3.23772	Mid_High	protein_coding	AT1G02067	Other Genes
AT1G02070	0.109547	0	0.284379	0.131309	-2.91802	Low	protein_coding	AT1G02070	Other Genes
AT1G02080	5.73458	6.80965	7.61344	6.71922	2.74851	Mid_High	protein_coding	AT1G02080	Other Genes
AT1G02090	86.9602	56.3648	40.3913	61.2388	5.9364	High	protein_coding	AT1G02090	Other Genes
AT1G02100	1.3529	0.345832	4.86668	2.18847	1.13058	Low	protein_coding	AT1G02100	Other Genes
AT1G02110	17.9183	20.648	5.3115	14.6259	3.87056	Mid_High	protein_coding	AT1G02110	Other Genes
AT1G02120	120.322	100.871	78.2658	99.8197	6.64127	High	protein_coding	AT1G02120	Other Genes
AT1G02130	14.2828	2.58289	4.53167	7.13245	2.8346	Mid_High	protein_coding	AT1G02130	Other Genes
AT1G02140	2.52957	10.8854	19.1951	10.87	3.44242	Mid_High	protein_coding	AT1G02140	Other Genes
AT1G02145	14.122	0.769813	2.32364	5.73849	2.52092	Mid_High	protein_coding	AT1G02145	Other Genes
AT1G02150	7.21582	1.13977	0.944617	3.10007	1.63277	Low_Mid	protein_coding	AT1G02150	Other Genes
AT1G02160	3.6036	13.1765	49.0627	21.9476	4.45606	High	protein_coding	AT1G02160	Other Genes
AT1G02170	19.4805	17.2459	25.4966	20.741	4.37448	High	protein_coding	AT1G02170	Other Genes
AT1G02180	4.64941	5.90118	1.81152	4.1207	2.04324	Low_Mid	protein_coding	AT1G02180	Other Genes
AT1G02190	104.219	90.224	28.7265	74.3898	6.21705	High	protein_coding	AT1G02190	Other Genes
AT1G02205	35.6453	22.5459	15.5001	24.5638	4.61852	High	protein_coding	AT1G02205	Other Genes
AT1G02210	0	0	0	0	-9.96578	Low	protein_coding	AT1G02210	Other Genes
AT1G02220	4.96527	6.33504	2.56327	4.62119	2.20858	Mid_High	protein_coding	AT1G02220	Other Genes
AT1G02230	40.1327	22.66	25.3811	29.3913	4.87736	High	protein_coding	AT1G02230	Other Genes
AT1G02250	1.79591	0.981094	8.65001	3.809	1.92979	Low_Mid	protein_coding	AT1G02250	Other Genes
AT1G02260	3.89178	0.886313	0.569359	1.78248	0.834698	Low	protein_coding	AT1G02260	Other Genes
AT1G02270	13.2077	1.7707	4.75405	6.5775	2.71776	Mid_High	protein_coding	AT1G02270	Other Genes
AT1G02280	53.2148	48.4553	76.0705	59.2469	5.88869	High	protein_coding	AT1G02280	Other Genes
AT1G02290	14.0945	84.2331	6.4118	34.9131	5.12574	High	protein_coding	AT1G02290	Other Genes
AT1G02300	3.72553	0.331766	1.55909	1.87213	0.90545	Low	protein_coding	AT1G02300	Other Genes
AT1G02305	9.44495	0.029184	0.370524	3.28155	1.71482	Low_Mid	protein_coding	AT1G02305	Other Genes
AT1G02310	4.03305	1.07864	0.858466	1.99005	0.993531	Low	protein_coding	AT1G02310	Other Genes
AT1G02320	0	0	2.6363	0.878767	-0.184807	Low	protein_coding	AT1G02320	Other Genes
AT1G02330	3.13015	18.886	36.9245	19.6469	4.2963	High	protein_coding	AT1G02330	Other Genes
AT1G02335	1.07253	1.13548	36.4541	12.8874	3.688	Mid_High	protein_coding	AT1G02335	Other Genes
AT1G02340	1.28119	3.05929	0.0804966	1.47366	0.560381	Low	protein_coding	AT1G02340	Other Genes
AT1G02350	36.8523	0	109.419	48.7571	5.60757	High	protein_coding	AT1G02350	Other Genes
AT1G02360	0.680113	0.800182	3.97114	1.81715	0.862467	Low	protein_coding	AT1G02360	Other Genes
AT1G02370	102.351	31.8934	14.1128	49.4524	5.628	High	protein_coding	AT1G02370	Other Genes
AT1G02380	3.26279	186.395	7.66584	65.7745	6.03948	High	protein_coding	AT1G02380	Other Genes
AT1G02390	62.1402	34.5572	11.7978	36.1651	5.17656	High	protein_coding	AT1G02390	Other Genes
AT1G02400	0.323213	0.353075	9.32895	3.33508	1.73815	Low_Mid	protein_coding	AT1G02400	Other Genes
AT1G02405	62.6869	71.7901	128.489	87.6553	6.45379	High	protein_coding	AT1G02405	Other Genes
AT1G02410	19.8421	80.5817	0.786731	33.7369	5.0763	High	protein_coding	AT1G02410	Other Genes
AT1G02420	0.307182	9.37613	0.441366	3.37489	1.75527	Low_Mid	protein_coding	AT1G02420	Other Genes
AT1G02430	2.58115	0.122248	3.51079	2.0714	1.0513	Low	protein_coding	AT1G02430	Other Genes
AT1G02440	0	0.696827	1.25772	0.651516	-0.615916	Low	protein_coding	AT1G02440	Other Genes
AT1G02450	2.36367	3.46186	7.67212	4.49922	2.16999	Low_Mid	protein_coding	AT1G02450	Other Genes
AT1G02460	14.0246	4.65315	9.86841	9.51539	3.25041	Mid_High	protein_coding	AT1G02460	Other Genes
AT1G02470	10.6837	6.33123	1.78106	6.26533	2.64762	Mid_High	protein_coding	AT1G02470	Other Genes
AT1G02475	2.38646	0.356245	5.12017	2.62096	1.39064	Low_Mid	protein_coding	AT1G02475	Other Genes
AT1G02480	4.02259	37.2309	11.953	17.7355	4.14865	Mid_High	tRNA	AT1G02480	Other Genes
AT1G02490	23.0888	14.93	23.89	20.6363	4.36718	High	protein_coding	AT1G02490	Other Genes
AT1G02500	0.169328	3.48962	1.34427	1.66774	0.738759	Low	protein_coding	AT1G02500	Other Genes
AT1G02510	0.944976	0.28483	12.9326	4.7208	2.23934	Mid_High	protein_coding	AT1G02510	Other Genes
AT1G02520	1.31916	2.08866	25.3816	9.59647	3.26265	Mid_High	protein_coding	AT1G02520	Other Genes
AT1G02530	4.35632	52.506	21.6717	26.178	4.71034	High	protein_coding	AT1G02530	Other Genes
AT1G02540	12.2515	7.94895	5.42047	8.54031	3.09446	Mid_High	protein_coding	AT1G02540	Other Genes
AT1G02550	51.955	40.2863	0.382706	30.8747	4.9484	High	protein_coding	AT1G02550	Other Genes
AT1G02560	10.6266	5.4694	0.0264956	5.37417	2.42631	Mid_High	protein_coding	AT1G02560	Other Genes
AT1G02570	21.3169	4.24931	207.395	77.6537	6.279	High	protein_coding	AT1G02570	Other Genes
AT1G02575	10.2977	16.4246	7.82837	11.5169	3.5258	Mid_High	protein_coding	AT1G02575	Other Genes
AT1G02580	4.41301	0.482248	9.28754	4.7276	2.24141	Mid_High	protein_coding	AT1G02580	Other Genes
AT1G02590	43.3354	0	230.056	91.1305	6.50988	High	protein_coding	AT1G02590	Other Genes
AT1G02600	31.5547	141.004	31.3946	67.9844	6.08715	High	tRNA	AT1G02600	Other Genes
AT1G02610	3.73915	0	0	1.24638	0.318905	Low	protein_coding	AT1G02610	Other Genes
AT1G02620	72.3851	1.37146	6.58923	26.7819	4.74324	High	protein_coding	AT1G02620	Other Genes
AT1G02630	1.84834	21.5301	12.2027	11.8604	3.5682	Mid_High	protein_coding	AT1G02630	Other Genes
AT1G02640	11.9974	1.34136	1.92999	5.08958	2.34783	Mid_High	protein_coding	AT1G02640	Other Genes
AT1G02650	5.14721	20.2885	12.4277	12.6211	3.65789	Mid_High	protein_coding	AT1G02650	Other Genes
AT1G02660	11.8703	0.59388	1.07151	4.5119	2.17405	Low_Mid	protein_coding	AT1G02660	Other Genes
AT1G02670	1.065	1.98001	3.47869	2.17456	1.12139	Low	protein_coding	AT1G02670	Other Genes
AT1G02680	2.71821	0.669783	0.0494603	1.14582	0.197636	Low	protein_coding	AT1G02680	Other Genes
AT1G02690	1.35363	27.1602	26.5247	18.3462	4.19749	High	protein_coding	AT1G02690	Other Genes
AT1G02700	11.0521	1.54475	3.44879	5.34855	2.41942	Mid_High	protein_coding	AT1G02700	Other Genes
AT1G02705	135.096	236.55	21.2132	130.953	7.03292	High	protein_coding	AT1G02705	Other Genes
AT1G02710	0	0	0	0	-9.96578	Low	protein_coding	AT1G02710	Other Genes
AT1G02720	86.2267	7.73012	21.0721	38.343	5.26093	High	protein_coding	AT1G02720	Other Genes
AT1G02730	17.4201	3.09548	23.7198	14.7451	3.88226	Mid_High	protein_coding	AT1G02730	Other Genes
AT1G02740	41.2851	2.34174	1.04945	14.8921	3.89657	Mid_High	protein_coding	AT1G02740	Other Genes
AT1G02750	21.408	10.4231	18.2515	16.6942	4.06136	Mid_High	protein_coding	AT1G02750	Other Genes
AT1G02760	13.3812	25.4673	57.5406	32.1297	5.00588	High	tRNA	AT1G02760	Other Genes
AT1G02770	16.9203	0.0338878	2.49774	6.48398	2.6971	Mid_High	protein_coding	AT1G02770	Other Genes
AT1G02780	2.12372	174.874	27.8432	68.2803	6.09342	High	protein_coding	AT1G02780	Other Genes
AT1G02790	2.7458	0.141535	2.49129	1.79287	0.843079	Low	protein_coding	AT1G02790	Other Genes
AT1G02800	6.53427	5.07406	19.6689	10.4257	3.38222	Mid_High	protein_coding	AT1G02800	Other Genes
AT1G02810	18.449	3.51944	6.35432	9.44092	3.23908	Mid_High	protein_coding	AT1G02810	Other Genes
AT1G02813	3.16043	0.692596	0.657054	1.50336	0.58915	Low	protein_coding	AT1G02813	Other Genes
AT1G02816	0.209147	8.10329	18.8329	9.04845	3.17783	Mid_High	protein_coding	AT1G02816	Other Genes
AT1G02820	7.72644	7.1504	0.272991	5.04994	2.33655	Mid_High	protein_coding	AT1G02820	Other Genes
AT1G02830	1.62461	0	2.79201	1.47221	0.55896	Low	protein_coding	AT1G02830	Other Genes
AT1G02840	5.79783	3.84141	5.60675	5.082	2.34568	Mid_High	protein_coding	AT1G02840	Other Genes
AT1G02850	4.28639	2.0777	3.59318	3.31909	1.73122	Low_Mid	protein_coding	AT1G02850	Other Genes
AT1G02860	0.194049	2.88946	11.7692	4.95089	2.30798	Mid_High	protein_coding	AT1G02860	Other Genes
AT1G02870	0	0	0.310159	0.103386	-3.26	Low	protein_coding	AT1G02870	Other Genes
AT1G02880	2.20149	4.08446	9.19365	5.15987	2.36761	Mid_High	protein_coding	AT1G02880	Other Genes
AT1G02890	17.001	8.0348	23.2691	16.1016	4.00922	Mid_High	protein_coding	AT1G02890	Other Genes
AT1G02900	0	0	0	0	-9.96578	Low	protein_coding	AT1G02900	Other Genes
AT1G02910	10.1201	2.3321	4.97074	5.80765	2.5382	Mid_High	protein_coding	AT1G02910	Other Genes
AT1G02920	0.75493	0.140627	5.28037	2.05864	1.04239	Low	protein_coding	AT1G02920	Other Genes
AT1G02930	0.403611	1.11991	3.09062	1.53805	0.622037	Low	protein_coding	AT1G02930	Other Genes
AT1G02940	0	0	0	0	-9.96578	Low	protein_coding	AT1G02940	Other Genes
AT1G02950	15.1589	13.6517	4.8359	11.2155	3.48755	Mid_High	protein_coding	AT1G02950	Other Genes
AT1G02952	0	0	0.291587	0.0971957	-3.3482	Low	lncRNA	AT1G02952	Other Genes
AT1G02960	5.31172	0.23384	6.62269	4.05608	2.02044	Low_Mid	protein_coding	AT1G02960	Other Genes
AT1G02965	68.9302	38.7377	47.8104	51.8261	5.69563	High	protein_coding	AT1G02965	Other Genes
AT1G02970	1.64574	3.68157	3.47406	2.93379	1.55326	Low_Mid	protein_coding	AT1G02970	Other Genes
AT1G02980	2.71478	39.37	9.73063	17.2718	4.11043	Mid_High	protein_coding	AT1G02980	Other Genes
AT1G02990	3.98987	5.74049	2.51543	4.08193	2.0296	Low_Mid	protein_coding	AT1G02990	Other Genes
AT1G03000	6.77987	1.25669	11.545	6.52719	2.70668	Mid_High	protein_coding	AT1G03000	Other Genes
AT1G03010	1.12127	3.80978	0.936403	1.95582	0.968509	Low	protein_coding	AT1G03010	Other Genes
AT1G03020	0	0.073271	0.997837	0.357036	-1.48182	Low	protein_coding	AT1G03020	Other Genes
AT1G03030	18.0901	0	0.890564	6.32689	2.66172	Mid_High	protein_coding	AT1G03030	Other Genes
AT1G03040	0.825553	3.45723	5.86109	3.38129	1.758	Low_Mid	protein_coding	AT1G03040	Other Genes
AT1G03050	4.5408	0.855336	0.901262	2.09913	1.07048	Low	protein_coding	AT1G03050	Other Genes
AT1G03055	0.883404	0.406955	0.52297	0.604443	-0.723937	Low	protein_coding	AT1G03055	Other Genes
AT1G03060	3.78426	17.1422	6.77609	9.23419	3.20714	Mid_High	protein_coding	AT1G03060	Other Genes
AT1G03070	3.98742	27.4064	2.46323	11.2857	3.49655	Mid_High	protein_coding	AT1G03070	Other Genes
AT1G03080	7.62097	18.6732	1.93212	9.40878	3.23416	Mid_High	protein_coding	AT1G03080	Other Genes
AT1G03090	6.40093	2.07117	1.02961	3.16724	1.66368	Low_Mid	protein_coding	AT1G03090	Other Genes
AT1G03100	12.2974	8.1393	8.55405	9.66358	3.27271	Mid_High	protein_coding	AT1G03100	Other Genes
AT1G03103	6.8547	0	3.86729	3.574	1.83794	Low_Mid	protein_coding	AT1G03103	Other Genes
AT1G03106	1.72224	1.09479	0.732763	1.18326	0.243991	Low	protein_coding	AT1G03106	Other Genes
AT1G03110	29.7044	2.39708	0.57301	10.8915	3.44526	Mid_High	protein_coding	AT1G03110	Other Genes
AT1G03120	0.0764548	3.96413	0.808446	1.61634	0.693626	Low	protein_coding	AT1G03120	Other Genes
AT1G03130	2.26124	0.495418	17.3027	6.68645	2.74146	Mid_High	protein_coding	AT1G03130	Other Genes
AT1G03140	34.6148	8.5607	5.8564	16.344	4.03077	Mid_High	protein_coding	AT1G03140	Other Genes
AT1G03150	10.536	43.1465	17.1801	23.6209	4.56205	High	protein_coding	AT1G03150	Other Genes
AT1G03160	1.42749	4.1269	9.3098	4.95473	2.3091	Mid_High	protein_coding	AT1G03160	Other Genes
AT1G03165	0.964234	0	5.75767	2.24063	1.16455	Low	protein_coding	AT1G03165	Other Genes
AT1G03170	1.51649	2.43821	3.89519	2.61663	1.38826	Low_Mid	protein_coding	AT1G03170	Other Genes
AT1G03180	5.31005	1.60041	3.09883	3.33643	1.73874	Low_Mid	protein_coding	AT1G03180	Other Genes
AT1G03190	3.65398	12.5425	1.45485	5.88376	2.55698	Mid_High	protein_coding	AT1G03190	Other Genes
AT1G03200	24.5618	18.0925	9.82284	17.4924	4.12874	Mid_High	protein_coding	AT1G03200	Other Genes
AT1G03210	0.409221	0	1.18937	0.532864	-0.905457	Low	protein_coding	AT1G03210	Other Genes
AT1G03220	69.7385	9.05517	15.1234	31.3057	4.9684	High	protein_coding	AT1G03220	Other Genes
AT1G03230	13.1045	26.7984	67.2443	35.7157	5.15853	High	protein_coding	AT1G03230	Other Genes
AT1G03240	10.5052	20.1723	3.43092	11.3695	3.50722	Mid_High	protein_coding	AT1G03240	Other Genes
AT1G03250	5.35711	1.79767	0.937352	2.69738	1.43209	Low_Mid	protein_coding	AT1G03250	Other Genes
AT1G03260	23.9913	6.47334	6.42042	12.295	3.62012	Mid_High	protein_coding	AT1G03260	Other Genes
AT1G03270	2.53608	0.361564	8.91951	3.93905	1.97821	Low_Mid	protein_coding	AT1G03270	Other Genes
AT1G03280	7.2636	9.15869	50.0641	22.1621	4.47009	High	protein_coding	AT1G03280	Other Genes
AT1G03290	4.41919	10.8924	0.532058	5.28122	2.40115	Mid_High	protein_coding	AT1G03290	Other Genes
AT1G03300	15.6992	1.46406e-07	4.25045	6.64988	2.73355	Mid_High	protein_coding	AT1G03300	Other Genes
AT1G03310	6.35886	2.2939	17.5332	8.72866	3.12593	Mid_High	protein_coding	AT1G03310	Other Genes
AT1G03320	0.262283	3.55701	2.75499	2.19143	1.13253	Low	protein_coding	AT1G03320	Other Genes
AT1G03325	0	3.15352	0	1.05117	0.0733724	Low	protein_coding	AT1G03325	Other Genes
AT1G03330	11.0718	36.7691	2.13786	16.6596	4.05837	Mid_High	protein_coding	AT1G03330	Other Genes
AT1G03340	0.279253	1.61926	7.15419	3.01757	1.59386	Low_Mid	protein_coding	AT1G03340	Other Genes
AT1G03350	56.7135	113.736	8.71855	59.7227	5.90023	High	protein_coding	AT1G03350	Other Genes
AT1G03360	7.56674	3.29743	2.84747	4.57055	2.19268	Low_Mid	protein_coding	AT1G03360	Other Genes
AT1G03365	5.89006	51.298	8.71252	21.9669	4.45732	High	protein_coding	AT1G03365	Other Genes
AT1G03370	21.5218	44.0973	56.3761	40.6651	5.34575	High	protein_coding	AT1G03370	Other Genes
AT1G03380	25.191	7.40824	9.04201	13.8804	3.79508	Mid_High	protein_coding	AT1G03380	Other Genes
AT1G03390	3.21903	0.583018	12.6595	5.48718	2.45633	Mid_High	protein_coding	AT1G03390	Other Genes
AT1G03395	0	0	0	0	-9.96578	Low	protein_coding	AT1G03395	Other Genes
AT1G03400	9.23615	0	10.9214	6.71918	2.7485	Mid_High	protein_coding	AT1G03400	Other Genes
AT1G03410	0.569767	23.3899	0.387607	8.11576	3.0209	Mid_High	protein_coding	AT1G03410	Other Genes
AT1G03430	0.345149	7.20126	11.5866	6.37767	2.67326	Mid_High	protein_coding	AT1G03430	Other Genes
AT1G03440	23.3509	0.686462	12.9936	12.3437	3.62581	Mid_High	protein_coding	AT1G03440	Other Genes
AT1G03445	44.8827	0.778737	23.9261	23.1959	4.53586	High	protein_coding	AT1G03445	Other Genes
AT1G03457	17.4693	2.4273	19.1412	13.0126	3.70195	Mid_High	protein_coding	AT1G03457	Other Genes
AT1G03470	37.087	7.46831	17.2469	20.6007	4.36469	High	protein_coding	AT1G03470	Other Genes
AT1G03475	24.319	24.1108	108.303	52.2443	5.70723	High	protein_coding	AT1G03475	Other Genes
AT1G03490	3.04867	1.23054	24.8321	9.70377	3.27869	Mid_High	protein_coding	AT1G03490	Other Genes
AT1G03495	94.4253	38.7572	31.6319	54.9381	5.77976	High	protein_coding	AT1G03495	Other Genes
AT1G03502	12.9876	19.9544	38.9367	23.9596	4.58259	High	snoRNA	AT1G03502	Other Genes
AT1G03506	2.57263	0	62.3717	21.6481	4.43624	High	snoRNA	AT1G03506	Other Genes
AT1G03510	16.3382	0.331008	56.7721	24.4804	4.61362	High	protein_coding	AT1G03510	Other Genes
AT1G03515	10.4347	0.514145	2.52137	4.49007	2.16706	Low_Mid	tRNA	AT1G03515	Other Genes
AT1G03520	2.21049	0.0922291	0.0178557	0.773526	-0.368615	Low	protein_coding	AT1G03520	Other Genes
AT1G03530	59.6817	23.1465	28.7367	37.1883	5.21682	High	protein_coding	AT1G03530	Other Genes
AT1G03540	94.0581	15.3234	121.043	76.8082	6.26321	High	protein_coding	AT1G03540	Other Genes
AT1G03545	0.021137	0	0.102202	0.041113	-4.56959	Low	lncRNA	AT1G03545	Other Genes
AT1G03550	1.66744	0	12.752	4.80649	2.26528	Mid_High	protein_coding	AT1G03550	Other Genes
AT1G03560	30.0604	47.8276	36.4304	38.1061	5.25199	High	protein_coding	AT1G03560	Other Genes
AT1G03570	3.70265	9.26316	0	4.32194	2.11201	Low_Mid	tRNA	AT1G03570	Other Genes
AT1G03590	7.17974	6.07958	25.3194	12.8596	3.68488	Mid_High	protein_coding	AT1G03590	Other Genes
AT1G03600	5.95616	2.16984	3.36566	3.83055	1.93793	Low_Mid	protein_coding	AT1G03600	Other Genes
AT1G03610	31.7277	94.728	42.7221	56.3926	5.81746	High	protein_coding	AT1G03610	Other Genes
AT1G03620	9.56745	3.78799	6.81732	6.72425	2.74959	Mid_High	protein_coding	AT1G03620	Other Genes
AT1G03630	1.77783	0.113277	1.25584	1.04898	0.0703632	Low	protein_coding	AT1G03630	Other Genes
AT1G03640	4.02259	37.2309	11.953	17.7355	4.14865	Mid_High	tRNA	AT1G03640	Other Genes
AT1G03650	0.379317	2.01276	2.17112	1.52107	0.606031	Low	protein_coding	AT1G03650	Other Genes
AT1G03660	3.58372	5.30104	2.96082	3.94853	1.98168	Low_Mid	protein_coding	AT1G03660	Other Genes
AT1G03670	2.00333	2.32699	10.5181	4.94947	2.30757	Mid_High	protein_coding	AT1G03670	Other Genes
AT1G03680	2.05642	2.568	14.6136	6.41267	2.68115	Mid_High	protein_coding	AT1G03680	Other Genes
AT1G03687	1.3111	3.49148	5.47036	3.42431	1.77624	Low_Mid	protein_coding	AT1G03687	Other Genes
AT1G03700	0.0528594	0.887358	0.0543687	0.331529	-1.58845	Low	protein_coding	AT1G03700	Other Genes
AT1G03710	3.4762	59.1308	9.65555	24.0875	4.59027	High	protein_coding	AT1G03710	Other Genes
AT1G03720	2.39257	3.98198	15.4049	7.2598	2.86013	Mid_High	protein_coding	AT1G03720	Other Genes
AT1G03730	1.18383	12.895	3.18671	5.75518	2.52511	Mid_High	protein_coding	AT1G03730	Other Genes
AT1G03740	11.568	40.3409	16.072	22.6603	4.50216	High	protein_coding	AT1G03740	Other Genes
AT1G03743	0	0	3.42154	1.14051	0.190948	Low	snoRNA	AT1G03743	Other Genes
AT1G03746	0	16.4914	11.6776	9.38967	3.23123	Mid_High	snoRNA	AT1G03746	Other Genes
AT1G03750	22.3193	6.77499	104.495	44.5298	5.47673	High	protein_coding	AT1G03750	Other Genes
AT1G03760	9.07838	17.543	34.8324	20.4846	4.35654	High	protein_coding	AT1G03760	Other Genes
AT1G03770	10.0215	10.5647	13.122	11.2361	3.49019	Mid_High	protein_coding	AT1G03770	Other Genes
AT1G03780	5.10929	0.535113	2.69145	2.77862	1.47489	Low_Mid	protein_coding	AT1G03780	Other Genes
AT1G03790	4.56507	70.8086	3.55794	26.3105	4.71762	High	protein_coding	AT1G03790	Other Genes
AT1G03800	0.582309	0	7.81099	2.79777	1.48479	Low_Mid	protein_coding	AT1G03800	Other Genes
AT1G03810	13.1482	4.21682	8.12552	8.49685	3.0871	Mid_High	protein_coding	AT1G03810	Other Genes
AT1G03820	15.2991	7.04805	37.4624	19.9365	4.31741	High	protein_coding	AT1G03820	Other Genes
AT1G03830	17.367	19.7251	12.5593	16.5505	4.04889	Mid_High	protein_coding	AT1G03830	Other Genes
AT1G03840	5.45152	0.501171	3.04661	2.99977	1.58533	Low_Mid	protein_coding	AT1G03840	Other Genes
AT1G03850	3.80724	0.289796	27.2224	10.4398	3.38416	Mid_High	protein_coding	AT1G03850	Other Genes
AT1G03860	10.1297	0.767153	3.0177	4.63818	2.21387	Mid_High	protein_coding	AT1G03860	Other Genes
AT1G03870	8.66491	52.9644	5.16299	22.2641	4.47671	High	protein_coding	AT1G03870	Other Genes
AT1G03880	0.185573	0	0.602821	0.262798	-1.92249	Low	protein_coding	AT1G03880	Other Genes
AT1G03890	0.348462	2.79392	2.20927	1.78388	0.83583	Low	protein_coding	AT1G03890	Other Genes
AT1G03900	4.24314	6.86362	47.3917	19.4995	4.28544	High	protein_coding	AT1G03900	Other Genes
AT1G03905	4.08937	0.0514655	7.38592	3.84225	1.94233	Low_Mid	protein_coding	AT1G03905	Other Genes
AT1G03910	29.3844	65.4493	57.0956	50.6431	5.66232	High	protein_coding	AT1G03910	Other Genes
AT1G03920	4.58285	4.23788	2.00999	3.61024	1.85249	Low_Mid	protein_coding	AT1G03920	Other Genes
AT1G03930	6.80288	0.0641817	10.9312	5.93275	2.56895	Mid_High	protein_coding	AT1G03930	Other Genes
AT1G03935	25.7263	8.33492	91.6483	41.9032	5.38902	High	snoRNA	AT1G03935	Other Genes
AT1G03940	68.6896	21.3455	39.0772	43.0374	5.42755	High	protein_coding	AT1G03940	Other Genes
AT1G03950	7.33489	0.131345	3.96974	3.81199	1.93092	Low_Mid	protein_coding	AT1G03950	Other Genes
AT1G03960	8.58153	1.87787	15.4947	8.65136	3.11309	Mid_High	protein_coding	AT1G03960	Other Genes
AT1G03970	47.1567	40.7174	10.3734	32.7492	5.03343	High	protein_coding	AT1G03970	Other Genes
AT1G03980	10.2002	28.2129	46.3817	28.2649	4.82099	High	protein_coding	AT1G03980	Other Genes
AT1G03982	0	13.1048	5.19568	6.10016	2.60908	Mid_High	protein_coding	AT1G03982	Other Genes
AT1G03987	0	9.05519	18.0364	9.03053	3.17497	Mid_High	lncRNA	AT1G03987	Other Genes
AT1G03990	5.30716	9.21555	3.9227	6.14847	2.62046	Mid_High	protein_coding	AT1G03990	Other Genes
AT1G03993	0	0	0	0	-9.96578	Low	lncRNA	AT1G03993	Other Genes
AT1G03997	0	0	0	0	-9.96578	Low	lncRNA	AT1G03997	Other Genes
AT1G04000	1.13906	17.5858	22.8633	13.8627	3.79324	Mid_High	protein_coding	AT1G04000	Other Genes
AT1G04003	1.16567	0.672211	0	0.612627	-0.704566	Low	lncRNA	AT1G04003	Other Genes
AT1G04007	0.116756	1.01039	5.90954	2.34556	1.23055	Low	lncRNA	AT1G04007	Other Genes
AT1G04010	1.15122	13.7039	2.40914	5.75475	2.525	Mid_High	protein_coding	AT1G04010	Other Genes
AT1G04013	0	0	0	0	-9.96578	Low	lncRNA	AT1G04013	Other Genes
AT1G04017	0	0	0	0	-9.96578	Low	lncRNA	AT1G04017	Other Genes
AT1G04020	0.0153755	0.164682	3.0979	1.09265	0.129154	Low	protein_coding	AT1G04020	Other Genes
AT1G04023	1.2613	10.9769	32.031	14.7564	3.88337	Mid_High	lncRNA	AT1G04023	Other Genes
AT1G04027	4.48754	270.314	0	91.6005	6.5173	High	miRNA	AT1G04027	Other Genes
AT1G04030	2.30243	22.1279	11.006	11.8121	3.56232	Mid_High	protein_coding	AT1G04030	Known Meiotic Genes
AT1G04033	0	2.11086	0	0.70362	-0.505083	Low	lncRNA	AT1G04033	Other Genes
AT1G04037	7.68052	6.97276	0	4.88443	2.28848	Mid_High	lncRNA	AT1G04037	Other Genes
AT1G04040	1.56009	0.0398095	0.151202	0.5837	-0.77423	Low	protein_coding	AT1G04040	Other Genes
AT1G04043	0	2.36203	0	0.787343	-0.343104	Low	lncRNA	AT1G04043	Other Genes
AT1G04047	1.0376	1.78946	0.540082	1.12238	0.167847	Low	lncRNA	AT1G04047	Other Genes
AT1G04050	8.64634	13.1105	31.3269	17.6946	4.14532	Mid_High	protein_coding	AT1G04050	Other Genes
AT1G04053	8.10376	0	41.1719	16.4252	4.03793	Mid_High	lncRNA	AT1G04053	Other Genes
AT1G04057	0	0	0	0	-9.96578	Low	ncRNA	AT1G04057	Other Genes
AT1G04063	8.71327	0.361713	2.65799	3.91099	1.9679	Low_Mid	lncRNA	AT1G04063	Other Genes
AT1G04067	1.36163	0	0.208877	0.523502	-0.930979	Low	lncRNA	AT1G04067	Other Genes
AT1G04070	11.1897	4.59624	0.343748	5.37656	2.42695	Mid_High	protein_coding	AT1G04070	Other Genes
AT1G04073	0	0	0	0	-9.96578	Low	lncRNA	AT1G04073	Other Genes
AT1G04077	0	14.379	0	4.793	2.26123	Mid_High	lncRNA	AT1G04077	Other Genes
AT1G04080	20.9427	10.8282	6.60587	12.7923	3.67731	Mid_High	protein_coding	AT1G04080	Other Genes
AT1G04083	1.92465	2.21117	0.690472	1.60876	0.686849	Low	lncRNA	AT1G04083	Other Genes
AT1G04087	0	61.8435	0	20.6145	4.36566	High	lncRNA	AT1G04087	Other Genes
AT1G04090	7.13315	53.2145	10.4653	23.6043	4.56104	High	protein_coding	AT1G04090	Other Genes
AT1G04093	0	0	0	0	-9.96578	Low	lncRNA	AT1G04093	Other Genes
AT1G04097	9.73193	1.35595	4.81932	5.3024	2.40692	Mid_High	lncRNA	AT1G04097	Other Genes
AT1G04100	7.81517	1.44707	7.13368	5.46531	2.45057	Mid_High	protein_coding	AT1G04100	Other Genes
AT1G04103	0	0.133442	8.26028	2.79791	1.48486	Low_Mid	lncRNA	AT1G04103	Other Genes
AT1G04105	0	0	17.9358	5.9786	2.58005	Mid_High	protein_coding	AT1G04105	Other Genes
AT1G04110	1.37344	1.48373	4.39957	2.41891	1.27496	Low_Mid	protein_coding	AT1G04110	Other Genes
AT1G04117	24.9937	0.14293	37.8949	21.0105	4.39311	High	lncRNA	AT1G04117	Other Genes
AT1G04120	4.60718	8.02553	4.24661	5.62644	2.49248	Mid_High	protein_coding	AT1G04120	Other Genes
AT1G04123	0	0	14.7936	4.9312	2.30223	Mid_High	lncRNA	AT1G04123	Other Genes
AT1G04127	0	0	0.462507	0.154169	-2.68809	Low	lncRNA	AT1G04127	Other Genes
AT1G04130	37.3139	52.3303	2.70272	30.7823	4.94408	High	protein_coding	AT1G04130	Other Genes
AT1G04133	0	0	0	0	-9.96578	Low	lncRNA	AT1G04133	Other Genes
AT1G04137	0	0	0.54405	0.18135	-2.45522	Low	lncRNA	AT1G04137	Other Genes
AT1G04140	2.27284	13.5463	28.6712	14.8301	3.89056	Mid_High	protein_coding	AT1G04140	Other Genes
AT1G04143	228.381	495.307	96.6673	273.452	8.09515	High	lncRNA	AT1G04143	Other Genes
AT1G04147	0	0	0.33703	0.112343	-3.14123	Low	lncRNA	AT1G04147	Other Genes
AT1G04150	20.7645	17.0229	22.8309	20.2061	4.33679	High	protein_coding	AT1G04150	Other Genes
AT1G04153	0	2.55324	0	0.85108	-0.230939	Low	lncRNA	AT1G04153	Other Genes
AT1G04157	0	0.568922	0	0.189641	-2.39107	Low	lncRNA	AT1G04157	Other Genes
AT1G04160	7.31736	13.8259	2.51195	7.88507	2.97931	Mid_High	protein_coding	AT1G04160	Other Genes
AT1G04163	1.51074	8.78686	0	3.43253	1.77969	Low_Mid	lncRNA	AT1G04163	Other Genes
AT1G04167	0.541544	1.87278	0	0.804775	-0.311552	Low	lncRNA	AT1G04167	Other Genes
AT1G04170	5.18969	0.919516	17.5152	7.8748	2.97743	Mid_High	protein_coding	AT1G04170	Other Genes
AT1G04173	0	0	0	0	-9.96578	Low	lncRNA	AT1G04173	Other Genes
AT1G04177	51.4916	11.4291	1.97063	21.6304	4.43506	High	lncRNA	AT1G04177	Other Genes
AT1G04180	3.00907	1.30735	16.9399	7.08544	2.82506	Mid_High	protein_coding	AT1G04180	Other Genes
AT1G04183	15.9907	2.71016	26.7697	15.1569	3.92199	Mid_High	lncRNA	AT1G04183	Other Genes
AT1G04187	4.26907	0	0	1.42302	0.509973	Low	snoRNA	AT1G04187	Other Genes
AT1G04190	1.78202	33.4965	1.86416	12.3809	3.63016	Mid_High	protein_coding	AT1G04190	Other Genes
AT1G04193	9.63487	0	0	3.21162	1.68375	Low_Mid	snoRNA	AT1G04193	Other Genes
AT1G04197	21.3262	1.38759	103.51	42.0746	5.39491	High	snoRNA	AT1G04197	Other Genes
AT1G04200	0.92946	5.51777	2.36068	2.93597	1.55433	Low_Mid	protein_coding	AT1G04200	Other Genes
AT1G04203	0	2.086	0	0.695333	-0.52215	Low	lncRNA	AT1G04203	Other Genes
AT1G04207	0	0	0	0	-9.96578	Low	lncRNA	AT1G04207	Other Genes
AT1G04210	3.92584	3.63112	1.97411	3.17702	1.66813	Low_Mid	protein_coding	AT1G04210	Other Genes
AT1G04213	0	0	0	0	-9.96578	Low	snoRNA	AT1G04213	Other Genes
AT1G04217	2.53442	0	0	0.844807	-0.2416	Low	snoRNA	AT1G04217	Other Genes
AT1G04220	36.3371	11.9167	66.4262	38.2267	5.25655	High	protein_coding	AT1G04220	Other Genes
AT1G04223	3.21162	83.6328	24.4695	37.1046	5.21357	High	snoRNA	AT1G04223	Other Genes
AT1G04227	0	0	0	0	-9.96578	Low	snoRNA	AT1G04227	Other Genes
AT1G04230	3.3185	0.739325	2.53943	2.19909	1.13756	Low	protein_coding	AT1G04230	Other Genes
AT1G04233	0	0	0	0	-9.96578	Low	lncRNA	AT1G04233	Other Genes
AT1G04237	1.6298	0.933126	0.291341	0.951422	-0.0703266	Low	lncRNA	AT1G04237	Other Genes
AT1G04240	1.99915	0	0.172382	0.723844	-0.464258	Low	protein_coding	AT1G04240	Other Genes
AT1G04243	1.78851	7.56682	0	3.11844	1.64129	Low_Mid	lncRNA	AT1G04243	Other Genes
AT1G04247	11.7073	82.9224	3.15292	32.5942	5.02659	High	lncRNA	AT1G04247	Other Genes
AT1G04250	3.40991	5.56328	17.1284	8.70053	3.12127	Mid_High	protein_coding	AT1G04250	Other Genes
AT1G04253	0.131189	0	2.32393	0.818373	-0.287408	Low	lncRNA	AT1G04253	Other Genes
AT1G04257	0	0	2.93301	0.97767	-0.0311056	Low	lncRNA	AT1G04257	Other Genes
AT1G04260	0.324222	0.44271	13.6176	4.79484	2.26178	Mid_High	protein_coding	AT1G04260	Other Genes
AT1G04263	35.5749	0	0	11.8583	3.56795	Mid_High	snRNA	AT1G04263	Other Genes
AT1G04267	0	0	0	0	-9.96578	Low	snoRNA	AT1G04267	Other Genes
AT1G04270	8.63136	11.0321	6.628	8.76382	3.13172	Mid_High	protein_coding	AT1G04270	Other Genes
AT1G04273	0	22.4644	0	7.48813	2.9048	Mid_High	snoRNA	AT1G04273	Other Genes
AT1G04277	0	0	0	0	-9.96578	Low	snoRNA	AT1G04277	Other Genes
AT1G04280	0.912162	0.964122	1.21596	1.03075	0.0450906	Low	protein_coding	AT1G04280	Other Genes
AT1G04283	0.41527	3.81704	0	1.41077	0.497505	Low	lncRNA	AT1G04283	Other Genes
AT1G04287	20.9067	0	63.9395	28.2821	4.82187	High	lncRNA	AT1G04287	Other Genes
AT1G04290	0.750516	6.74914	26.2754	11.2583	3.49305	Mid_High	protein_coding	AT1G04290	Other Genes
AT1G04293	0	73.1973	6.47032	26.5559	4.73101	High	lncRNA	AT1G04293	Other Genes
AT1G04295	0.663165	0	4.37622	1.67979	0.749144	Low	lncRNA	AT1G04295	Other Genes
AT1G04297	2.55562	0.979981	2.29574	1.94378	0.959607	Low	lncRNA	AT1G04297	Other Genes
AT1G04300	17.2949	13.9389	27.7264	19.6534	4.29678	High	protein_coding	AT1G04300	Other Genes
AT1G04303	0	0	0	0	-9.96578	Low	lncRNA	AT1G04303	Other Genes
AT1G04307	2.84075	30.5473	6.96177	13.4499	3.74964	Mid_High	lncRNA	AT1G04307	Other Genes
AT1G04310	13.4847	6.40841	45.3689	21.754	4.44328	High	protein_coding	AT1G04310	Other Genes
AT1G04313	0	1.60135	8.55449	3.38528	1.7597	Low_Mid	lncRNA	AT1G04313	Other Genes
AT1G04320	0	0	91.9751	30.6584	4.93826	High	tRNA	AT1G04320	Other Genes
AT1G04323	60.7962	428.203	38.6591	175.886	7.45851	High	lncRNA	AT1G04323	Other Genes
AT1G04327	0	9.37185	0	3.12395	1.64383	Low_Mid	lncRNA	AT1G04327	Other Genes
AT1G04330	0.441593	2.24361	12.6382	5.1078	2.35298	Mid_High	protein_coding	AT1G04330	Other Genes
AT1G04333	0.271633	4.8786	0	1.71674	0.780515	Low	lncRNA	AT1G04333	Other Genes
AT1G04337	2.2457	1.23496	0	1.16022	0.215641	Low	lncRNA	AT1G04337	Other Genes
AT1G04340	0.039965	0	11.3387	3.79289	1.92368	Low_Mid	protein_coding	AT1G04340	Other Genes
AT1G04343	0	0	0	0	-9.96578	Low	lncRNA	AT1G04343	Other Genes
AT1G04347	3.15209	11.2679	7.12089	7.18029	2.84424	Mid_High	lncRNA	AT1G04347	Other Genes
AT1G04350	3.00174	23.2325	0.605771	8.94667	3.16151	Mid_High	protein_coding	AT1G04350	Other Genes
AT1G04353	7.62767	44.1079	5.70565	19.1471	4.25913	High	lncRNA	AT1G04353	Other Genes
AT1G04357	2.98307	6.65954	0.801963	3.48152	1.80013	Low_Mid	lncRNA	AT1G04357	Other Genes
AT1G04360	2.68872	0.40493	12.4089	5.16752	2.36975	Mid_High	protein_coding	AT1G04360	Other Genes
AT1G04363	0	0	0	0	-9.96578	Low	lncRNA	AT1G04363	Other Genes
AT1G04367	6.42298	0	0.0799722	2.16765	1.1168	Low	lncRNA	AT1G04367	Other Genes
AT1G04370	0	2.27552	0.126414	0.800645	-0.318965	Low	protein_coding	AT1G04370	Other Genes
AT1G04373	0	0	5.55148	1.85049	0.888689	Low	lncRNA	AT1G04373	Other Genes
AT1G04377	18.3285	5.85658	0.253649	8.14624	3.02631	Mid_High	lncRNA	AT1G04377	Other Genes
AT1G04380	0.722282	10.3726	0.101772	3.73222	1.90042	Low_Mid	protein_coding	AT1G04380	Other Genes
AT1G04383	64.3489	13.7995	0	26.0495	4.70324	High	lncRNA	AT1G04383	Other Genes
AT1G04387	2.6291	0	0.798331	1.14248	0.193427	Low	lncRNA	AT1G04387	Other Genes
AT1G04390	2.75885	46.0462	6.50051	18.4352	4.20447	High	protein_coding	AT1G04390	Other Genes
AT1G04393	1.66608	63.6032	1.28498	22.1848	4.47156	High	miRNA	AT1G04393	Other Genes
AT1G04397	0	107.311	118.93	75.4137	6.23677	High	lncRNA	AT1G04397	Other Genes
AT1G04400	2.33157	6.1722	30.2828	12.9288	3.69263	Mid_High	protein_coding	AT1G04400	Other Genes
AT1G04403	0	0	0	0	-9.96578	Low	lncRNA	AT1G04403	Other Genes
AT1G04407	0	0.818023	67.586	22.8013	4.51111	High	lncRNA	AT1G04407	Other Genes
AT1G04410	12.8703	54.8975	6.20788	24.6586	4.62408	High	protein_coding	AT1G04410	Other Genes
AT1G04413	18.9264	0.620087	0.200516	6.58233	2.71882	Mid_High	lncRNA	AT1G04413	Other Genes
AT1G04417	0	109.526	1.40361	36.9765	5.20858	High	lncRNA	AT1G04417	Other Genes
AT1G04420	3.37766	8.04997	0.539033	3.98889	1.99635	Low_Mid	protein_coding	AT1G04420	Other Genes
AT1G04423	0	0	0	0	-9.96578	Low	miRNA	AT1G04423	Other Genes
AT1G04425	0.12304	0	1.02521	0.38275	-1.38176	Low	ncRNA	AT1G04425	Other Genes
AT1G04427	0	9.32489	2.79635	4.04041	2.01486	Low_Mid	lncRNA	AT1G04427	Other Genes
AT1G04430	28.2186	65.7093	27.8088	40.5789	5.34269	High	protein_coding	AT1G04430	Other Genes
AT1G04433	0	1.26046	0	0.420153	-1.24758	Low	lncRNA	AT1G04433	Other Genes
AT1G04437	0	10.2422	0	3.41407	1.77191	Low_Mid	lncRNA	AT1G04437	Other Genes
AT1G04440	1.36654	15.9364	0.968238	6.09039	2.60677	Mid_High	protein_coding	AT1G04440	Other Genes
AT1G04443	16.978	0	0	5.65933	2.50089	Mid_High	lncRNA	AT1G04443	Other Genes
AT1G04445	2.70023	2.91949	0	1.87324	0.906305	Low	protein_coding	AT1G04445	Other Genes
AT1G04447	0	0	0	0	-9.96578	Low	lncRNA	AT1G04447	Other Genes
AT1G04450	1.39262	9.08607	1.02652	3.83507	1.93963	Low_Mid	protein_coding	AT1G04450	Other Genes
AT1G04453	4.18952	0.527239	11.0029	5.23989	2.38981	Mid_High	lncRNA	AT1G04453	Other Genes
AT1G04455	3.33097	0.221404	1.33944	1.6306	0.706292	Low	protein_coding	AT1G04455	Other Genes
AT1G04463	0	0.0180085	0	0.00600283	-7.15785	Low	lncRNA	AT1G04463	Other Genes
AT1G04467	0.351746	0.127694	0	0.159813	-2.63654	Low	lncRNA	AT1G04467	Other Genes
AT1G04470	7.74044	9.96397	1.26795	6.32412	2.66109	Mid_High	protein_coding	AT1G04470	Other Genes
AT1G04473	0	0	0	0	-9.96578	Low	lncRNA	AT1G04473	Other Genes
AT1G04477	1.85818	0	2.69938	1.51919	0.604248	Low	lncRNA	AT1G04477	Other Genes
AT1G04480	0	0.854568	0	0.284856	-1.80664	Low	protein_coding	AT1G04480	Other Genes
AT1G04483	0	0	0	0	-9.96578	Low	lncRNA	AT1G04483	Other Genes
AT1G04487	0	0	0.102364	0.0341213	-4.83151	Low	lncRNA	AT1G04487	Other Genes
AT1G04490	0.527575	3.97151	2.49455	2.33121	1.2217	Low	protein_coding	AT1G04490	Other Genes
AT1G04493	0	1.3993	0	0.466433	-1.09717	Low	lncRNA	AT1G04493	Other Genes
AT1G04497	0	0	0	0	-9.96578	Low	lncRNA	AT1G04497	Other Genes
AT1G04500	6.60966	12.1946	7.63618	8.81348	3.13988	Mid_High	protein_coding	AT1G04500	Other Genes
AT1G04503	0	0	0	0	-9.96578	Low	lncRNA	AT1G04503	Other Genes
AT1G04507	0	0	0	0	-9.96578	Low	lncRNA	AT1G04507	Other Genes
AT1G04510	15.2253	5.40787	24.5812	15.0715	3.91384	Mid_High	protein_coding	AT1G04510	Other Genes
AT1G04513	0.131573	1.46874	0.167144	0.589152	-0.760841	Low	lncRNA	AT1G04513	Other Genes
AT1G04517	0	0	0	0	-9.96578	Low	snoRNA	AT1G04517	Other Genes
AT1G04520	3.88219	8.53965	72.9807	28.4675	4.8313	High	protein_coding	AT1G04520	Other Genes
AT1G04523	19.8604	0	0	6.62013	2.72708	Mid_High	lncRNA	AT1G04523	Other Genes
AT1G04527	0	0	0	0	-9.96578	Low	snoRNA	AT1G04527	Other Genes
AT1G04530	10.7172	54.93	22.7622	29.4698	4.88121	High	protein_coding	AT1G04530	Other Genes
AT1G04533	0.473789	0	0	0.15793	-2.65354	Low	lncRNA	AT1G04533	Other Genes
AT1G04537	0	0	4.39598	1.46533	0.552207	Low	lncRNA	AT1G04537	Other Genes
AT1G04540	4.89242	0.425543	4.83867	3.38554	1.75981	Low_Mid	protein_coding	AT1G04540	Other Genes
AT1G04547	33.733	16.7025	18.7658	23.0671	4.52783	High	snoRNA	AT1G04547	Other Genes
AT1G04550	24.8457	70.7981	39.3669	45.0035	5.492	High	protein_coding	AT1G04550	Other Genes
AT1G04555	4.5252	0.0921303	4.86225	3.15986	1.66032	Low_Mid	protein_coding	AT1G04555	Other Genes
AT1G04557	1.2057	49.3778	0	16.8612	4.07572	Mid_High	lncRNA	AT1G04557	Other Genes
AT1G04560	3.91021	24.4648	0.0988738	9.49129	3.24676	Mid_High	protein_coding	AT1G04560	Other Genes
AT1G04563	23.4353	0	0	7.81177	2.96583	Mid_High	lncRNA	AT1G04563	Other Genes
AT1G04567	0.325799	0	8.71712	3.01431	1.5923	Low_Mid	lncRNA	AT1G04567	Other Genes
AT1G04570	0.101827	32.5842	0.727107	11.1377	3.47751	Mid_High	protein_coding	AT1G04570	Other Genes
AT1G04573	0	0	0	0	-9.96578	Low	lncRNA	AT1G04573	Other Genes
AT1G04577	0	0.503556	4.75813	1.7539	0.811385	Low	lncRNA	AT1G04577	Other Genes
AT1G04580	14.6535	6.61874	8.75143	10.0079	3.32321	Mid_High	protein_coding	AT1G04580	Other Genes
AT1G04583	8.16531	0	0	2.72177	1.44508	Low_Mid	lncRNA	AT1G04583	Other Genes
AT1G04587	0	7.83918	0	2.61306	1.38629	Low_Mid	lncRNA	AT1G04587	Other Genes
AT1G04590	1.22344	0.896344	8.38891	3.5029	1.80896	Low_Mid	protein_coding	AT1G04590	Other Genes
AT1G04593	15.8761	35.4659	0.126785	17.1563	4.10075	Mid_High	lncRNA	AT1G04593	Other Genes
AT1G04597	0	0	0	0	-9.96578	Low	lncRNA	AT1G04597	Other Genes
AT1G04600	11.2419	6.81382	6.01359	8.0231	3.00434	Mid_High	protein_coding	AT1G04600	Other Genes
AT1G04603	0.579856	97.5376	13.0525	37.0567	5.2117	High	lncRNA	AT1G04603	Other Genes
AT1G04607	163.751	20.5696	425.322	203.214	7.66686	High	lncRNA	AT1G04607	Other Genes
AT1G04610	25.2174	3.6508	23.9001	17.5894	4.13672	Mid_High	protein_coding	AT1G04610	Other Genes
AT1G04620	15.589	62.0316	10.6859	29.4355	4.87953	High	protein_coding	AT1G04620	Other Genes
AT1G04623	0.434258	0.998142	4.71452	2.04897	1.03561	Low	lncRNA	AT1G04623	Other Genes
AT1G04625	0.0578406	47.9189	1.44515	16.474	4.0422	Mid_High	protein_coding	AT1G04625	Other Genes
AT1G04630	0.778322	20.5003	2.23025	7.83629	2.97036	Mid_High	protein_coding	AT1G04630	Other Genes
AT1G04635	0.933687	0	0	0.311229	-1.67932	Low	protein_coding	AT1G04635	Other Genes
AT1G04640	42.2562	0.894739	16.0707	19.7406	4.30316	High	protein_coding	AT1G04640	Other Genes
AT1G04643	0.49835	0.156269	0	0.218206	-2.18964	Low	lncRNA	AT1G04643	Other Genes
AT1G04645	0.875338	6.57787	1.59297	3.01539	1.59282	Low_Mid	protein_coding	AT1G04645	Other Genes
AT1G04647	16.6847	14.5515	1.415	10.8837	3.44423	Mid_High	lncRNA	AT1G04647	Other Genes
AT1G22275	2.3875	14.6768	11.7726	9.61233	3.26504	Mid_High	protein_coding	AT1G22275	Known Meiotic Genes
AT1G04653	25.6353	3.43946	13.7226	14.2658	3.83459	Mid_High	lncRNA	AT1G04653	Other Genes
AT1G04657	0.459286	0	0	0.153095	-2.6981	Low	lncRNA	AT1G04657	Other Genes
AT1G04660	33.0619	40.5616	70.7856	48.1364	5.58909	High	protein_coding	AT1G04660	Other Genes
AT1G04667	0.757194	0	1.04616	0.601118	-0.731882	Low	lncRNA	AT1G04667	Other Genes
AT1G04670	2.83184	5.11734	0	2.64973	1.40639	Low_Mid	protein_coding	AT1G04670	Other Genes
AT1G04673	169.605	0	0	56.535	5.8211	High	lncRNA	AT1G04673	Other Genes
AT1G04677	0.582891	0	5.42161	2.0015	1.0018	Low	lncRNA	AT1G04677	Other Genes
AT1G04680	1.30515	7.29815	7.47549	5.3596	2.42239	Mid_High	protein_coding	AT1G04680	Other Genes
AT1G04683	0	0	0	0	-9.96578	Low	lncRNA	AT1G04683	Other Genes
AT1G04687	0	0	0	0	-9.96578	Low	lncRNA	AT1G04687	Other Genes
AT1G04690	22.1795	2.48371	8.48548	11.0496	3.46605	Mid_High	protein_coding	AT1G04690	Other Genes
AT1G04693	0	0	0	0	-9.96578	Low	lncRNA	AT1G04693	Other Genes
AT1G04697	0	0.155981	3.64345	1.26648	0.34196	Low	lncRNA	AT1G04697	Other Genes
AT1G04700	9.14529	1.73656	16.4611	9.11431	3.18829	Mid_High	protein_coding	AT1G04700	Other Genes
AT1G04703	0	0	0.170323	0.0567743	-4.11343	Low	lncRNA	AT1G04703	Other Genes
AT1G04707	13.0659	0	0	4.3553	2.1231	Low_Mid	lncRNA	AT1G04707	Other Genes
AT1G04710	23.178	4.97682	0.674185	9.60967	3.26464	Mid_High	protein_coding	AT1G04710	Other Genes
AT1G04713	12.7176	0	0	4.2392	2.08413	Low_Mid	lncRNA	AT1G04713	Other Genes
AT1G04717	56.6973	0	136.292	64.3298	6.00744	High	lncRNA	AT1G04717	Other Genes
AT1G04720	31.7462	73.2168	18.1258	41.0296	5.35863	High	tRNA	AT1G04720	Other Genes
AT1G04723	2.25739	1.46455	17.4241	7.04868	2.81756	Mid_High	lncRNA	AT1G04723	Other Genes
AT1G04730	6.41922	13.7372	5.20491	8.45376	3.07976	Mid_High	protein_coding	AT1G04730	Other Genes
AT1G04733	0	0	0	0	-9.96578	Low	snRNA	AT1G04733	Other Genes
AT1G04737	0	7.11366	0	2.37122	1.24624	Low	lncRNA	AT1G04737	Other Genes
AT1G04743	0	0	0	0	-9.96578	Low	lncRNA	AT1G04743	Other Genes
AT1G04747	14.1751	13.3686	0	9.18123	3.19885	Mid_High	lncRNA	AT1G04747	Other Genes
AT1G04750	2.47799	2.50749	18.4349	7.80678	2.96491	Mid_High	protein_coding	AT1G04750	Other Genes
AT1G04753	21.6173	4.96308	12.9451	13.1752	3.71986	Mid_High	lncRNA	AT1G04753	Other Genes
AT1G04760	1.2008	6.3935	11.2762	6.29016	2.65333	Mid_High	protein_coding	AT1G04760	Other Genes
AT1G04763	1.70688	0	0.368497	0.691792	-0.529505	Low	lncRNA	AT1G04763	Other Genes
AT1G04767	1.1153	0	0.351524	0.488941	-1.02932	Low	lncRNA	AT1G04767	Other Genes
AT1G04770	57.3236	1.05645	120.774	59.718	5.90012	High	protein_coding	AT1G04770	Other Genes
AT1G04773	0	0.0627888	0	0.0209296	-5.51098	Low	lncRNA	AT1G04773	Other Genes
AT1G04778	1.09076	1.7686	2.72153	1.8603	0.896308	Low	protein_coding	AT1G04778	Other Genes
AT1G04780	11.0677	11.3619	10.766	11.0652	3.46809	Mid_High	protein_coding	AT1G04780	Other Genes
AT1G04783	29.8613	1.38239	0.0826446	10.4421	3.38448	Mid_High	lncRNA	AT1G04783	Other Genes
AT1G04787	29.8617	0	5.02677	11.6295	3.53984	Mid_High	lncRNA	AT1G04787	Other Genes
AT1G04790	4.45187	2.0978	5.91501	4.15489	2.05516	Low_Mid	protein_coding	AT1G04790	Other Genes
AT1G04793	0.211201	0	0	0.0704003	-3.80793	Low	lncRNA	AT1G04793	Other Genes
AT1G04797	0.815346	47.6373	2.40384	16.9522	4.08348	Mid_High	lncRNA	AT1G04797	Other Genes
AT1G04800	26.1492	14.1192	82.0549	40.7744	5.34963	High	protein_coding	AT1G04800	Other Genes
AT1G04803	0	0	4.08769	1.36256	0.447382	Low	lncRNA	AT1G04803	Other Genes
AT1G04807	12.8817	5.90415	5.68625	8.15737	3.02828	Mid_High	lncRNA	AT1G04807	Other Genes
AT1G04810	8.87742	40.1172	5.88252	18.2924	4.19325	High	protein_coding	AT1G04810	Other Genes
AT1G04813	1.22322	0	0.441297	0.554839	-0.847261	Low	lncRNA	AT1G04813	Other Genes
AT1G04817	8.74292	0.135468	5.87246	4.91695	2.29806	Mid_High	lncRNA	AT1G04817	Other Genes
AT1G04820	1.48328	3.45126	11.6064	5.51365	2.46327	Mid_High	protein_coding	AT1G04820	Other Genes
AT1G04823	0	0	0	0	-9.96578	Low	lncRNA	AT1G04823	Other Genes
AT1G04827	24.2984	0.999068	19.8818	15.0598	3.91272	Mid_High	lncRNA	AT1G04827	Other Genes
AT1G04830	1.09173	1.2776	0.306451	0.891926	-0.163387	Low	protein_coding	AT1G04830	Other Genes
AT1G04833	0	0	0	0	-9.96578	Low	lncRNA	AT1G04833	Other Genes
AT1G04837	1.38415	0	0	0.461383	-1.11284	Low	lncRNA	AT1G04837	Other Genes
AT1G04840	6.62927	0.419164	25.2177	10.7554	3.42712	Mid_High	protein_coding	AT1G04840	Other Genes
AT1G04847	0	0.797733	0.650192	0.482642	-1.04799	Low	lncRNA	AT1G04847	Other Genes
AT1G04850	3.69197	61.6207	11.5634	25.6254	4.67956	High	protein_coding	AT1G04850	Other Genes
AT1G04853	0	0.817978	0	0.272659	-1.86955	Low	lncRNA	AT1G04853	Other Genes
AT1G04857	0	0	0	0	-9.96578	Low	lncRNA	AT1G04857	Other Genes
AT1G04860	18.0504	0.44043	11.6503	10.047	3.32884	Mid_High	protein_coding	AT1G04860	Other Genes
AT1G04863	12.0731	1.4934	6.15719	6.57456	2.71711	Mid_High	lncRNA	AT1G04863	Other Genes
AT1G04867	9.51931	0	0	3.1731	1.66635	Low_Mid	ncRNA	AT1G04867	Other Genes
AT1G04870	20.8779	23.9837	6.56951	17.1437	4.09969	Mid_High	protein_coding	AT1G04870	Other Genes
AT1G04873	0	168.534	0	56.178	5.81196	High	lncRNA	AT1G04873	Other Genes
AT1G04877	0	0	0.56684	0.188947	-2.39633	Low	lncRNA	AT1G04877	Other Genes
AT1G04880	11.9633	17.459	2.42037	10.6142	3.40806	Mid_High	protein_coding	AT1G04880	Other Genes
AT1G04883	0	0	0	0	-9.96578	Low	lncRNA	AT1G04883	Other Genes
AT1G04887	1.70938	6.42383	0	2.71107	1.43939	Low_Mid	lncRNA	AT1G04887	Other Genes
AT1G04890	12.3068	8.2361	6.0788	8.8739	3.14973	Mid_High	protein_coding	AT1G04890	Other Genes
AT1G04893	0	0	0	0	-9.96578	Low	lncRNA	AT1G04893	Other Genes
AT1G04895	0	0	0	0	-9.96578	Low	protein_coding	AT1G04895	Other Genes
AT1G04897	0	0	0	0	-9.96578	Low	snRNA	AT1G04897	Other Genes
AT1G04900	3.95303	1.78397	5.99626	3.91109	1.96794	Low_Mid	protein_coding	AT1G04900	Other Genes
AT1G04907	0	8.19597	0	2.73199	1.45048	Low_Mid	snRNA	AT1G04907	Other Genes
AT1G04910	2.33313	11.029	0.596394	4.65284	2.21842	Mid_High	protein_coding	AT1G04910	Other Genes
AT1G04913	14.666	32.9754	6.10712	17.9162	4.16327	Mid_High	lncRNA	AT1G04913	Other Genes
AT1G04917	1.35614	0	4.94269	2.09961	1.07081	Low	lncRNA	AT1G04917	Other Genes
AT1G04920	10.64	2.9087	3.96204	5.83691	2.54545	Mid_High	protein_coding	AT1G04920	Other Genes
AT1G04923	0.399026	0	0	0.133009	-2.8996	Low	lncRNA	AT1G04923	Other Genes
AT1G04927	3.46184	0.302061	0.579494	1.4478	0.534857	Low	lncRNA	AT1G04927	Other Genes
AT1G04930	20.3881	3.7598	3.90587	9.35126	3.22531	Mid_High	protein_coding	AT1G04930	Other Genes
AT1G04933	6.16745	5.46224	19.6517	10.4271	3.38241	Mid_High	lncRNA	AT1G04933	Other Genes
AT1G04937	0	0	22.5531	7.5177	2.91048	Mid_High	lncRNA	AT1G04937	Other Genes
AT1G04940	0.60072	1.50599	3.2787	1.79514	0.844897	Low	protein_coding	AT1G04940	Other Genes
AT1G04943	18.6883	162.708	1.32016	60.9055	5.92852	High	lncRNA	AT1G04943	Other Genes
AT1G04945	1.12638	2.47176	4.88656	2.82823	1.50041	Low_Mid	protein_coding	AT1G04945	Other Genes
AT1G04947	17.0803	12.9289	82.2009	37.4034	5.22513	High	lncRNA	AT1G04947	Other Genes
AT1G04950	7.49446	2.78859	12.1236	7.46888	2.90109	Mid_High	protein_coding	AT1G04950	Other Genes
AT1G04953	0	0	0	0	-9.96578	Low	lncRNA	AT1G04953	Other Genes
AT1G04957	0	0.739229	0	0.24641	-2.01503	Low	lncRNA	AT1G04957	Other Genes
AT1G04960	2.78984	2.5593	1.0688	2.13931	1.09782	Low	protein_coding	AT1G04960	Other Genes
AT1G04963	0	0	2.80548	0.93516	-0.095173	Low	lncRNA	AT1G04963	Other Genes
AT1G04967	15.4531	0	0.181722	5.21161	2.38201	Mid_High	lncRNA	AT1G04967	Other Genes
AT1G04970	1.11922	7.53854	1.72406	3.46061	1.79144	Low_Mid	protein_coding	AT1G04970	Other Genes
AT1G04973	0	0	0	0	-9.96578	Low	lncRNA	AT1G04973	Other Genes
AT1G04977	0	0	0	0	-9.96578	Low	lncRNA	AT1G04977	Other Genes
AT1G04980	12.8424	5.54076	14.1161	10.8331	3.43751	Mid_High	protein_coding	AT1G04980	Other Genes
AT1G04983	0	0	11.8953	3.9651	1.98772	Low_Mid	lncRNA	AT1G04983	Other Genes
AT1G04985	29.5819	6.90148	2.8498	13.1111	3.71282	Mid_High	protein_coding	AT1G04985	Other Genes
AT1G04987	0	0	9.98618	3.32873	1.7354	Low_Mid	lncRNA	AT1G04987	Other Genes
AT1G04990	0.708021	0.184243	0.104777	0.332347	-1.5849	Low	protein_coding	AT1G04990	Other Genes
AT1G04993	1.21443	0	0	0.40481	-1.30112	Low	miRNA	AT1G04993	Other Genes
AT1G04997	0	0	0	0	-9.96578	Low	lncRNA	AT1G04997	Other Genes
AT1G05000	2.60819	0.84463	3.61696	2.35659	1.23732	Low	protein_coding	AT1G05000	Other Genes
AT1G05003	0	0	0	0	-9.96578	Low	lncRNA	AT1G05003	Other Genes
AT1G05005	13.4276	34.6942	0.0998011	16.0739	4.00673	Mid_High	protein_coding	AT1G05005	Other Genes
AT1G05007	1.1902	2.04716	2.87818	2.03851	1.02822	Low	lncRNA	AT1G05007	Other Genes
AT1G05010	0.625339	6.78672	0.233297	2.54845	1.35019	Low_Mid	protein_coding	AT1G05010	Other Genes
AT1G05013	0.801461	0	0	0.267154	-1.89887	Low	lncRNA	AT1G05013	Other Genes
AT1G05017	66.3302	456.713	1088.07	537.038	9.06888	High	lncRNA	AT1G05017	Other Genes
AT1G05020	0.346131	8.08144	3.00978	3.81245	1.9311	Low_Mid	protein_coding	AT1G05020	Other Genes
AT1G05023	2.47055	0.354506	14.9366	5.92055	2.56598	Mid_High	lncRNA	AT1G05023	Other Genes
AT1G05027	0.413115	18.991	0.572338	6.65882	2.73548	Mid_High	lncRNA	AT1G05027	Other Genes
AT1G05030	20.371	27.0602	23.7937	23.7416	4.56941	High	protein_coding	AT1G05030	Other Genes
AT1G05033	8.98231	3.82952	57.544	23.4519	4.5517	High	lncRNA	AT1G05033	Other Genes
AT1G05035	2.78967	4.4328	1.77663	2.9997	1.5853	Low_Mid	protein_coding	AT1G05035	Other Genes
AT1G05037	0	82.0493	93.7312	58.5935	5.87269	High	lncRNA	AT1G05037	Other Genes
AT1G05040	3.86235	4.26758	5.55215	4.56069	2.18957	Low_Mid	protein_coding	AT1G05040	Other Genes
AT1G05043	17.3312	2.1828	2.33594	7.28331	2.86479	Mid_High	lncRNA	AT1G05043	Other Genes
AT1G05047	8.8309	0	0	2.94363	1.55809	Low_Mid	lncRNA	AT1G05047	Other Genes
AT1G05053	0	0	0	0	-9.96578	Low	lncRNA	AT1G05053	Other Genes
AT1G05055	6.32124	4.91342	11.2553	7.49665	2.90644	Mid_High	protein_coding	AT1G05055	Other Genes
AT1G05057	0	0	0	0	-9.96578	Low	snRNA	AT1G05057	Other Genes
AT1G05060	2.98665	0.938799	4.8049	2.91012	1.54157	Low_Mid	protein_coding	AT1G05060	Other Genes
AT1G05065	0.184635	100.01	6.74541	35.6467	5.15574	High	protein_coding	AT1G05065	Other Genes
AT1G05067	0	7.65147	9.39547	5.68231	2.50673	Mid_High	lncRNA	AT1G05067	Other Genes
AT1G05070	7.136	0.815688	0.702686	2.88479	1.52897	Low_Mid	protein_coding	AT1G05070	Other Genes
AT1G05073	0	0	0	0	-9.96578	Low	lncRNA	AT1G05073	Other Genes
AT1G05077	0.217223	0	0	0.0724077	-3.76793	Low	lncRNA	AT1G05077	Other Genes
AT1G05080	6.45231	7.50388	0.331294	4.76249	2.25202	Mid_High	protein_coding	AT1G05080	Other Genes
AT1G05083	0.866084	0	1.0129	0.626328	-0.672708	Low	lncRNA	AT1G05083	Other Genes
AT1G05085	0	0.615958	0	0.205319	-2.27705	Low	protein_coding	AT1G05085	Other Genes
AT1G05087	39.8103	8.77401	68.2257	38.9367	5.28309	High	protein_coding	AT1G05087	Other Genes
AT1G05090	0	0	0	0	-9.96578	Low	protein_coding	AT1G05090	Other Genes
AT1G05093	0.104354	0	0.109476	0.0712767	-3.79033	Low	lncRNA	AT1G05093	Other Genes
AT1G05097	0	0	0	0	-9.96578	Low	lncRNA	AT1G05097	Other Genes
AT1G05100	0.314165	0.706579	5.36979	2.13018	1.09165	Low	protein_coding	AT1G05100	Other Genes
AT1G05103	1.74735	0.336067	15.2381	5.77384	2.52978	Mid_High	lncRNA	AT1G05103	Other Genes
AT1G05107	3.2828	1.55968	2.73368	2.52539	1.33708	Low_Mid	lncRNA	AT1G05107	Other Genes
AT1G05113	0	11.8832	2.8283	4.90383	2.2942	Mid_High	lncRNA	AT1G05113	Other Genes
AT1G05117	22.7489	3.61981	73.6202	33.3296	5.05878	High	lncRNA	AT1G05117	Other Genes
AT1G05120	22.4684	30.0641	24.1768	25.5698	4.67642	High	protein_coding	AT1G05120	Other Genes
AT1G05123	6.25406	0.7936	0	2.34922	1.2328	Low	lncRNA	AT1G05123	Other Genes
AT1G05127	23.0141	5.26157	56.6735	28.3164	4.82362	High	lncRNA	AT1G05127	Other Genes
AT1G05133	13.0501	7.64406	10.2128	10.3023	3.36504	Mid_High	lncRNA	AT1G05133	Other Genes
AT1G05136	2.63356	8.64701	29.3928	13.5578	3.76116	Mid_High	protein_coding	AT1G05136	Other Genes
AT1G05137	0	0	0	0	-9.96578	Low	snoRNA	AT1G05137	Other Genes
AT1G05140	4.4336	18.4467	8.05959	10.3133	3.36657	Mid_High	protein_coding	AT1G05140	Other Genes
AT1G05143	13.8839	48.2671	15.7329	25.9613	4.69835	High	lncRNA	AT1G05143	Other Genes
AT1G05147	0	0	0	0	-9.96578	Low	lncRNA	AT1G05147	Other Genes
AT1G05150	25.6303	7.17645	25.1278	19.3115	4.27146	High	protein_coding	AT1G05150	Other Genes
AT1G05153	2.95369	27.0972	25.7112	18.5874	4.21633	High	lncRNA	AT1G05153	Other Genes
AT1G05160	1.22955	0.038562	0	0.422704	-1.23887	Low	protein_coding	AT1G05160	Other Genes
AT1G05163	4.01508	0.707049	0.675845	1.79932	0.848257	Low	lncRNA	AT1G05163	Other Genes
AT1G05170	17.1953	8.69073	16.5137	14.1332	3.82112	Mid_High	protein_coding	AT1G05170	Other Genes
AT1G05173	0	0	0	0	-9.96578	Low	lncRNA	AT1G05173	Other Genes
AT1G05177	1.22723	25.4795	0	8.90224	3.15433	Mid_High	lncRNA	AT1G05177	Other Genes
AT1G67370	6.60845	9.7289	1.62671	5.98802	2.58232	Mid_High	protein_coding	AT1G67370	Known Meiotic Genes
AT1G05183	0	39.4078	2.18253e-09	13.1359	3.71556	Mid_High	lncRNA	AT1G05183	Other Genes
AT1G05187	36.8459	30.2765	0	22.3741	4.48382	High	lncRNA	AT1G05187	Other Genes
AT1G05190	6.10003	1.23446	1.71034	3.01494	1.59261	Low_Mid	protein_coding	AT1G05190	Other Genes
AT1G05193	0	0	1.27897	0.426323	-1.2266	Low	lncRNA	AT1G05193	Other Genes
AT1G05197	0	0	0	0	-9.96578	Low	lncRNA	AT1G05197	Other Genes
AT1G05200	2.52681	2.45953	0.0790814	1.68847	0.756574	Low	protein_coding	AT1G05200	Other Genes
AT1G05203	3.18318	0	3.44991	2.21103	1.14537	Low	lncRNA	AT1G05203	Other Genes
AT1G05205	0.153427	2.29939	6.94707	3.1333	1.64814	Low_Mid	protein_coding	AT1G05205	Other Genes
AT1G05207	0.549767	0	1.01286	0.520876	-0.938222	Low	lncRNA	AT1G05207	Other Genes
AT1G05210	0.116152	0.870864	0.0599513	0.348989	-1.51462	Low	protein_coding	AT1G05210	Other Genes
AT1G05213	10.4535	0.871112	1.07348	4.1327	2.04743	Low_Mid	lncRNA	AT1G05213	Other Genes
AT1G05217	0	0	0	0	-9.96578	Low	lncRNA	AT1G05217	Other Genes
AT1G05220	0.3796	6.02	0.0654307	2.15501	1.10836	Low	protein_coding	AT1G05220	Other Genes
AT1G05223	0	0	0	0	-9.96578	Low	lncRNA	AT1G05223	Other Genes
AT1G05227	0	1.40131	0	0.467103	-1.0951	Low	lncRNA	AT1G05227	Other Genes
AT1G05230	2.80588	19.1853	0.675502	7.55555	2.91773	Mid_High	protein_coding	AT1G05230	Other Genes
AT1G05233	0	11.1393	0	3.7131	1.89301	Low_Mid	lncRNA	AT1G05233	Other Genes
AT1G05237	0	0	0	0	-9.96578	Low	lncRNA	AT1G05237	Other Genes
AT1G05240	2.84572	4.16778	0.427453	2.48032	1.31111	Low_Mid	protein_coding	AT1G05240	Other Genes
AT1G05243	0	0	0	0	-9.96578	Low	lncRNA	AT1G05243	Other Genes
AT1G05247	0	0	0	0	-9.96578	Low	snoRNA	AT1G05247	Other Genes
AT1G05250	9.58507	0	54.6905	21.4252	4.4213	High	protein_coding	AT1G05250	Other Genes
AT1G05253	0	0	84.7712	28.2571	4.82059	High	lncRNA	AT1G05253	Other Genes
AT1G05257	0	0	0	0	-9.96578	Low	ncRNA	AT1G05257	Other Genes
AT1G05260	40.8701	8.45459	7.12597	18.8169	4.23403	High	protein_coding	AT1G05260	Other Genes
AT1G05263	67.8609	7.62166	0.555703	25.3461	4.66375	High	lncRNA	AT1G05263	Other Genes
AT1G05267	0	0	0	0	-9.96578	Low	lncRNA	AT1G05267	Other Genes
AT1G05270	18.3662	0.69062	6.49429	8.51704	3.09052	Mid_High	protein_coding	AT1G05270	Other Genes
AT1G05273	0	0	0	0	-9.96578	Low	snRNA	AT1G05273	Other Genes
AT1G05277	5.24481	0.064389	0	1.76973	0.824347	Low	lncRNA	AT1G05277	Other Genes
AT1G05280	41.0533	5.81188	6.90465	17.9233	4.16384	Mid_High	protein_coding	AT1G05280	Other Genes
AT1G05283	0	0	0	0	-9.96578	Low	lncRNA	AT1G05283	Other Genes
AT1G05287	3.56012	0	0	1.18671	0.248179	Low	lncRNA	AT1G05287	Other Genes
AT1G05290	0	0	0.298659	0.099553	-3.31397	Low	protein_coding	AT1G05290	Other Genes
AT1G05291	3.1518	1.06811	0.523388	1.5811	0.66184	Low	protein_coding	AT1G05291	Other Genes
AT1G05293	0	0	0	0	-9.96578	Low	lncRNA	AT1G05293	Other Genes
AT1G05297	7.26136	1.70329	0.455246	3.13997	1.65121	Low_Mid	lncRNA	AT1G05297	Other Genes
AT1G05300	24.6535	2.17085	5.98856	10.9376	3.45136	Mid_High	protein_coding	AT1G05300	Other Genes
AT1G05303	0	0	0	0	-9.96578	Low	lncRNA	AT1G05303	Other Genes
AT1G05307	0	0	0	0	-9.96578	Low	lncRNA	AT1G05307	Other Genes
AT1G05310	12.4918	7.76644	4.18593	8.14806	3.02663	Mid_High	protein_coding	AT1G05310	Other Genes
AT1G05313	8.09321	0.769813	25.9221	11.595	3.53556	Mid_High	lncRNA	AT1G05313	Other Genes
AT1G05317	1.01569	0	0	0.338563	-1.55825	Low	lncRNA	AT1G05317	Other Genes
AT1G05320	2.0834	9.3311	5.72154	5.71201	2.51425	Mid_High	protein_coding	AT1G05320	Other Genes
AT1G05323	0	0	0.392913	0.130971	-2.92171	Low	lncRNA	AT1G05323	Other Genes
AT1G05327	5.81027	0	0.58142	2.13056	1.09191	Low	lncRNA	AT1G05327	Other Genes
AT1G05330	11.8995	1.37576	0.394439	4.55657	2.18826	Low_Mid	protein_coding	AT1G05330	Other Genes
AT1G05333	19.5549	0.668349	3.44819	7.89048	2.9803	Mid_High	lncRNA	AT1G05333	Other Genes
AT1G05337	0	0	0	0	-9.96578	Low	lncRNA	AT1G05337	Other Genes
AT1G05340	1.25611	0	0	0.418703	-1.25256	Low	protein_coding	AT1G05340	Other Genes
AT1G05343	3.04744	6.32017	0	3.12254	1.64318	Low_Mid	lncRNA	AT1G05343	Other Genes
AT1G05347	0	0	0	0	-9.96578	Low	lncRNA	AT1G05347	Other Genes
AT1G05350	22.938	30.8064	11.2749	21.6731	4.4379	High	protein_coding	AT1G05350	Other Genes
AT1G05353	0	0	0	0	-9.96578	Low	ncRNA	AT1G05353	Other Genes
AT1G05357	0	0	0	0	-9.96578	Low	lncRNA	AT1G05357	Other Genes
AT1G05360	0.658856	1.52025	0.0658515	0.748319	-0.416348	Low	protein_coding	AT1G05360	Other Genes
AT1G05363	2.65493	6.09437	0	2.91643	1.5447	Low_Mid	lncRNA	AT1G05363	Other Genes
AT1G05367	0	0	4.39283	1.46428	0.551173	Low	lncRNA	AT1G05367	Other Genes
AT1G05370	1.40502	10.6314	3.00706	5.01449	2.32639	Mid_High	protein_coding	AT1G05370	Other Genes
AT1G05373	0	3.85748	63.2052	22.3542	4.48254	High	lncRNA	AT1G05373	Other Genes
AT1G05377	0	5.44363	0	1.81454	0.860401	Low	lncRNA	AT1G05377	Other Genes
AT1G05380	50.8999	18.9451	40.7776	36.8742	5.20458	High	protein_coding	AT1G05380	Other Genes
AT1G05383	0	1.41841	0	0.472803	-1.07764	Low	lncRNA	AT1G05383	Other Genes
AT1G05385	0.0665259	0.364205	0.0575888	0.162773	-2.61023	Low	protein_coding	AT1G05385	Other Genes
AT1G05387	0.249622	24.2643	0	8.17131	3.03074	Mid_High	lncRNA	AT1G05387	Other Genes
AT1G05390	0	0	1.12879	0.376263	-1.40636	Low	tRNA	AT1G05390	Other Genes
AT1G05397	0.557756	52.3464	5.34327	19.4158	4.27923	High	lncRNA	AT1G05397	Other Genes
AT1G05400	9.57576	14.4298	12.0255	12.0104	3.58633	Mid_High	protein_coding	AT1G05400	Other Genes
AT1G05407	0.468253	0	0	0.156084	-2.67039	Low	lncRNA	AT1G05407	Other Genes
AT1G05410	17.9747	0.231494	1.20465	6.47028	2.69405	Mid_High	protein_coding	AT1G05410	Other Genes
AT1G05413	2.0387	20.1648	0	7.40117	2.88795	Mid_High	lncRNA	AT1G05413	Other Genes
AT1G05417	0	0	0	0	-9.96578	Low	snoRNA	AT1G05417	Other Genes
AT1G05420	51.7	47.1506	72.1713	57.0073	5.8331	High	protein_coding	AT1G05420	Other Genes
AT1G05423	0	0	0	0	-9.96578	Low	snoRNA	AT1G05423	Other Genes
AT1G05427	0	0	0	0	-9.96578	Low	snoRNA	AT1G05427	Other Genes
AT1G05430	0.240726	2.31999	10.2697	4.27681	2.09687	Low_Mid	protein_coding	AT1G05430	Other Genes
AT1G05433	0	0	0	0	-9.96578	Low	snoRNA	AT1G05433	Other Genes
AT1G05440	5.92519	81.1724	1.88771	29.6618	4.89058	High	protein_coding	AT1G05440	Other Genes
AT1G05443	0	1.25316	1.64139	0.96485	-0.0501289	Low	lncRNA	AT1G05443	Other Genes
AT1G05447	0	0	0	0	-9.96578	Low	lncRNA	AT1G05447	Other Genes
AT1G05450	32.1361	22.1993	187.828	80.7211	6.33489	High	protein_coding	AT1G05450	Other Genes
AT1G05453	0	1.68535	0	0.561783	-0.829348	Low	lncRNA	AT1G05453	Other Genes
AT1G05460	60.7331	43.6492	22.2142	42.1988	5.39917	High	protein_coding	AT1G05460	Other Genes
AT1G05463	0	0	0	0	-9.96578	Low	ncRNA	AT1G05463	Other Genes
AT1G05467	0	0	0.188794	0.0629313	-3.96733	Low	lncRNA	AT1G05467	Other Genes
AT1G05470	0.948058	2.67376	7.07966	3.56716	1.83518	Low_Mid	protein_coding	AT1G05470	Other Genes
AT1G05473	0	26.2996	19.6782	15.3259	3.938	Mid_High	lncRNA	AT1G05473	Other Genes
AT1G05477	0	0	0.572467	0.190822	-2.38216	Low	lncRNA	AT1G05477	Other Genes
AT1G05483	0.744907	3.45145	9.77686	4.65774	2.21994	Mid_High	lncRNA	AT1G05483	Other Genes
AT1G05487	0	0	0	0	-9.96578	Low	lncRNA	AT1G05487	Other Genes
AT1G05490	26.7064	8.33782	2.76051	12.6016	3.65565	Mid_High	protein_coding	AT1G05490	Other Genes
AT1G05493	5.85822	0	0	1.95274	0.966238	Low	lncRNA	AT1G05493	Other Genes
AT1G05497	0.116955	1.29378	3.19871	1.53648	0.620569	Low	lncRNA	AT1G05497	Other Genes
AT1G05500	1.00095	21.4117	4.88969	9.10078	3.18615	Mid_High	protein_coding	AT1G05500	Other Genes
AT1G05507	0.186386	4.6816	2.21664	2.36154	1.24034	Low	lncRNA	AT1G05507	Other Genes
AT1G05510	15.7726	0.657357	4.72767	7.05254	2.81835	Mid_High	protein_coding	AT1G05510	Other Genes
AT1G05517	12.3816	18.0145	4.54486	11.647	3.54201	Mid_High	lncRNA	AT1G05517	Other Genes
AT1G05520	0.278576	0.620601	1.17725	0.692142	-0.528776	Low	protein_coding	AT1G05520	Other Genes
AT1G05523	0.000477194	0	1.96298	0.654486	-0.609364	Low	lncRNA	AT1G05523	Other Genes
AT1G05527	0	15.9377	1.04959	5.66243	2.50168	Mid_High	lncRNA	AT1G05527	Other Genes
AT1G05530	47.0517	7.40539	17.1373	23.8648	4.57687	High	protein_coding	AT1G05530	Other Genes
AT1G05533	0	0	0	0	-9.96578	Low	lncRNA	AT1G05533	Other Genes
AT1G05537	0.747589	1.29052	237.687	79.9084	6.32029	High	lncRNA	AT1G05537	Other Genes
AT1G05540	2.30185	4.09648	5.49498	3.96444	1.98748	Low_Mid	protein_coding	AT1G05540	Other Genes
AT1G05543	5.26183	8.27836	3.15565	5.56528	2.47671	Mid_High	lncRNA	AT1G05543	Other Genes
AT1G05547	0	0	0	0	-9.96578	Low	ncRNA	AT1G05547	Other Genes
AT1G05550	1.65766	80.9208	3.59387	28.7241	4.84424	High	protein_coding	AT1G05550	Other Genes
AT1G05553	0	34.2902	0.809188	11.6998	3.54853	Mid_High	lncRNA	AT1G05553	Other Genes
AT1G05557	4.47785	0.449485	2.38537	2.43757	1.28603	Low_Mid	lncRNA	AT1G05557	Other Genes
AT1G05560	42.0558	9.98097	4.47092	18.8359	4.23549	High	protein_coding	AT1G05560	Other Genes
AT1G05562	0.200461	1.83839	0.198215	0.745689	-0.421421	Low	lncRNA	AT1G05562	Other Genes
AT1G05563	0	0	0	0	-9.96578	Low	snoRNA	AT1G05563	Other Genes
AT1G05567	0	0	0	0	-9.96578	Low	lncRNA	AT1G05567	Other Genes
AT1G05570	13.0465	2.6308	22.4828	12.72	3.66915	Mid_High	protein_coding	AT1G05570	Other Genes
AT1G05575	0	3.78395	0	1.26132	0.336074	Low	protein_coding	AT1G05575	Other Genes
AT1G05577	0.320312	25.8431	5.23151	10.465	3.38763	Mid_High	protein_coding	AT1G05577	Other Genes
AT1G05580	0.0625785	0.0133542	2.09389	0.723276	-0.465389	Low	protein_coding	AT1G05580	Other Genes
AT1G05583	14.9595	19.3759	2.73371	12.3564	3.6273	Mid_High	lncRNA	AT1G05583	Other Genes
AT1G05587	26.742	2.51778	7.13719	12.1323	3.6009	Mid_High	lncRNA	AT1G05587	Other Genes
AT1G05590	27.1441	13.3273	8.76336	16.4116	4.03673	Mid_High	protein_coding	AT1G05590	Other Genes
AT1G05593	8.02564	198.483	127.829	111.446	6.80021	High	lncRNA	AT1G05593	Other Genes
AT1G05597	1.70694	9.31223	0	3.67306	1.87737	Low_Mid	lncRNA	AT1G05597	Other Genes
AT1G05600	21.3088	116.275	10.748	49.444	5.62775	High	protein_coding	AT1G05600	Other Genes
AT1G05603	0.459568	0.473288	29.863	10.2653	3.35984	Mid_High	lncRNA	AT1G05603	Other Genes
AT1G05607	14.6166	3.7325	0.291341	6.21348	2.63563	Mid_High	lncRNA	AT1G05607	Other Genes
AT1G05610	8.02827	8.15647	9.38132	8.52202	3.09136	Mid_High	protein_coding	AT1G05610	Other Genes
AT1G05613	55.7002	13.9316	110.038	59.8899	5.90427	High	lncRNA	AT1G05613	Other Genes
AT1G05615	34.6453	46.178	24.6181	35.1471	5.13538	High	protein_coding	AT1G05615	Other Genes
AT1G05617	6.6598	7.55401	0	4.73794	2.24456	Mid_High	lncRNA	AT1G05617	Other Genes
AT1G05620	5.99385	3.94666	0.0750259	3.33851	1.73964	Low_Mid	protein_coding	AT1G05620	Other Genes
AT1G05623	0	0.966418	15.0939	5.35344	2.42074	Mid_High	lncRNA	AT1G05623	Other Genes
AT1G05627	2.15482	0	1.56344	1.23942	0.310829	Low	miRNA	AT1G05627	Other Genes
AT1G05630	14.3554	7.37892	18.4552	13.3965	3.74389	Mid_High	protein_coding	AT1G05630	Other Genes
AT1G05633	0	0	0	0	-9.96578	Low	lncRNA	AT1G05633	Other Genes
AT1G05637	0	0	0	0	-9.96578	Low	miRNA	AT1G05637	Other Genes
AT1G05640	12.9485	0.870228	15.7548	9.85784	3.30142	Mid_High	protein_coding	AT1G05640	Other Genes
AT1G05643	0	0	0	0	-9.96578	Low	lncRNA	AT1G05643	Other Genes
AT1G05647	9.43354	11.1222	6.54436	9.03337	3.17542	Mid_High	lncRNA	AT1G05647	Other Genes
AT1G05650	8.55383	0.64216	7.73156	5.64252	2.49659	Mid_High	protein_coding	AT1G05650	Other Genes
AT1G05653	0	0	14.9702	4.99007	2.31935	Mid_High	lncRNA	AT1G05653	Other Genes
AT1G05657	11.8229	16.9285	2.13862	10.2967	3.36425	Mid_High	lncRNA	AT1G05657	Other Genes
AT1G05660	1.41363	19.0042	3.64046	8.01943	3.00368	Mid_High	protein_coding	AT1G05660	Other Genes
AT1G05663	0	0.159053	0.824298	0.327784	-1.60479	Low	lncRNA	AT1G05663	Other Genes
AT1G05667	8.2928	0	0	2.76427	1.46742	Low_Mid	lncRNA	AT1G05667	Other Genes
AT1G05670	16.4067	3.65227	0.283184	6.78072	2.76165	Mid_High	protein_coding	AT1G05670	Other Genes
AT1G05673	0	0	0	0	-9.96578	Low	snRNA	AT1G05673	Other Genes
AT1G05675	31.6667	24.2634	14.81	23.58	4.55956	High	protein_coding	AT1G05675	Other Genes
AT1G05680	17.6684	1.86802	74.4323	31.3229	4.96919	High	protein_coding	AT1G05680	Other Genes
AT1G05683	4.07741	0	0	1.35914	0.443752	Low	lncRNA	AT1G05683	Other Genes
AT1G05687	1.28275	1.95238	0.158245	1.13112	0.179033	Low	lncRNA	AT1G05687	Other Genes
AT1G05690	4.71607	72.8069	21.1743	32.8991	5.04002	High	protein_coding	AT1G05690	Other Genes
AT1G05693	2.40307	0	0.256785	0.886618	-0.171989	Low	lncRNA	AT1G05693	Other Genes
AT1G05697	0	0.750648	0	0.250216	-1.993	Low	ncRNA	AT1G05697	Other Genes
AT1G05700	0.677788	2.78736	1.53707	1.6674	0.738469	Low	protein_coding	AT1G05700	Other Genes
AT1G05703	6.16478	12.4713	19.4966	12.7109	3.66811	Mid_High	lncRNA	AT1G05703	Other Genes
AT1G05707	27.6956	5.26365	1.07839	11.3459	3.50422	Mid_High	lncRNA	AT1G05707	Other Genes
AT1G05710	2.37584	15.446	1.65432	6.49205	2.6989	Mid_High	protein_coding	AT1G05710	Other Genes
AT1G05713	1.1534	0	42.906	14.6865	3.87651	Mid_High	lncRNA	AT1G05713	Other Genes
AT1G05717	0.688353	0.395485	0	0.361279	-1.46483	Low	lncRNA	AT1G05717	Other Genes
AT1G05720	37.2887	5.91361	11.885	18.3624	4.19876	High	protein_coding	AT1G05720	Other Genes
AT1G05723	0	0	0	0	-9.96578	Low	lncRNA	AT1G05723	Other Genes
AT1G05727	0	0.159885	0	0.053295	-4.20304	Low	lncRNA	AT1G05727	Other Genes
AT1G05730	0.0263363	219.261	9.66775	76.3185	6.25398	High	protein_coding	AT1G05730	Other Genes
AT1G05733	0.101596	0	0	0.0338653	-4.84206	Low	lncRNA	AT1G05733	Other Genes
AT1G05737	102.541	0	3.92075	35.4873	5.14927	High	lncRNA	AT1G05737	Other Genes
AT1G05740	4.86359	0	3.12354	2.66238	1.41326	Low_Mid	protein_coding	AT1G05740	Other Genes
AT1G05747	0.704571	9.06071	0	3.25509	1.70314	Low_Mid	lncRNA	AT1G05747	Other Genes
AT1G05750	1.04417	3.92751	11.1294	5.36703	2.42439	Mid_High	protein_coding	AT1G05750	Other Genes
AT1G05753	0	8.63511	0	2.87837	1.52575	Low_Mid	lncRNA	AT1G05753	Other Genes
AT1G05757	0	0	3.57889	1.19296	0.255759	Low	lncRNA	AT1G05757	Other Genes
AT1G05760	0	0	0	0	-9.96578	Low	protein_coding	AT1G05760	Other Genes
AT1G05763	0	1.1319	3.53655	1.55615	0.638908	Low	lncRNA	AT1G05763	Other Genes
AT1G05767	3.91702	7.11391	22.7161	11.249	3.49186	Mid_High	lncRNA	AT1G05767	Other Genes
AT1G05770	1.9908	7.59242	0.0589757	3.21407	1.68485	Low_Mid	protein_coding	AT1G05770	Other Genes
AT1G05773	0	0.120766	0	0.0402553	-4.59928	Low	lncRNA	AT1G05773	Other Genes
AT1G05777	0	0.494419	0.466854	0.320424	-1.63745	Low	lncRNA	AT1G05777	Other Genes
AT1G05780	17.5151	3.14109	0	6.8854	2.78375	Mid_High	protein_coding	AT1G05780	Other Genes
AT1G05783	14.059	37.0843	0.104162	17.0825	4.09453	Mid_High	protein_coding	AT1G05783	Other Genes
AT1G05785	11.2856	10.799	0.430163	7.50494	2.90803	Mid_High	protein_coding	AT1G05785	Other Genes
AT1G05787	0	0	1.2896	0.429867	-1.21469	Low	lncRNA	AT1G05787	Other Genes
AT1G05790	3.40983	25.7487	4.37633	11.1783	3.48276	Mid_High	protein_coding	AT1G05790	Other Genes
AT1G05793	0.515174	0	0	0.171725	-2.53345	Low	lncRNA	AT1G05793	Other Genes
AT1G05797	0	4.28132	2.31508	2.1988	1.13737	Low	lncRNA	AT1G05797	Other Genes
AT1G05800	5.91101	1.43456	1.37766	2.90774	1.5404	Low_Mid	protein_coding	AT1G05800	Other Genes
AT1G05803	0	0	3.14055	1.04685	0.0674322	Low	lncRNA	AT1G05803	Other Genes
AT1G05805	20.7763	13.9416	1.29393	12.0039	3.58556	Mid_High	protein_coding	AT1G05805	Other Genes
AT1G05807	0	0	0	0	-9.96578	Low	lncRNA	AT1G05807	Other Genes
AT1G05810	0.636231	0.776859	9.80207	3.73839	1.9028	Low_Mid	protein_coding	AT1G05810	Other Genes
AT1G05813	0.652091	0	0.71472	0.455604	-1.13099	Low	ncRNA	AT1G05813	Other Genes
AT1G05817	8.78549	16.157	1.50637	8.81629	3.14033	Mid_High	lncRNA	AT1G05817	Other Genes
AT1G05820	8.84466	2.14587	1.21761	4.06938	2.02516	Low_Mid	protein_coding	AT1G05820	Other Genes
AT1G05823	16.8051	0	0.348694	5.71793	2.51575	Mid_High	lncRNA	AT1G05823	Other Genes
AT1G05827	0	0	0	0	-9.96578	Low	lncRNA	AT1G05827	Other Genes
AT1G05830	6.12561	40.9844	5.71249	17.6075	4.1382	Mid_High	protein_coding	AT1G05830	Other Genes
AT1G05833	0.530892	0.727262	0.61854	0.625565	-0.674465	Low	lncRNA	AT1G05833	Other Genes
AT1G05835	0.325911	0	0.678125	0.334679	-1.57485	Low	protein_coding	AT1G05835	Other Genes
AT1G05837	15.0179	0	5.31049e-10	5.00597	2.32394	Mid_High	lncRNA	AT1G05837	Other Genes
AT1G05840	0	1.33009	2.46063	1.26357	0.338651	Low	protein_coding	AT1G05840	Other Genes
AT1G05843	0.562964	0.362464	9.04659	3.32401	1.73336	Low_Mid	lncRNA	AT1G05843	Other Genes
AT1G05847	0	0.230053	0	0.0766843	-3.68623	Low	lncRNA	AT1G05847	Other Genes
AT1G05850	13.4369	13.3503	0.646562	9.14459	3.19308	Mid_High	protein_coding	AT1G05850	Other Genes
AT1G05853	19.4325	1.37835	51.5823	24.131	4.59288	High	snRNA	AT1G05853	Other Genes
AT1G05857	0.590435	0	0	0.196812	-2.3378	Low	lncRNA	AT1G05857	Other Genes
AT1G05860	8.24666	0.921565	13.8188	7.66235	2.93797	Mid_High	protein_coding	AT1G05860	Other Genes
AT1G05863	1.31119	1361.1	269.356	543.922	9.08726	High	lncRNA	AT1G05863	Other Genes
AT1G05867	8.27487	2.22426	1.04043	3.84652	1.94393	Low_Mid	lncRNA	AT1G05867	Other Genes
AT1G05870	1.99971	22.3093	0.390508	8.23317	3.04162	Mid_High	protein_coding	AT1G05870	Other Genes
AT1G05873	0	0	0	0	-9.96578	Low	lncRNA	AT1G05873	Other Genes
AT1G05880	9.6711	13.9378	15.014	12.8743	3.68653	Mid_High	protein_coding	AT1G05880	Other Genes
AT1G05887	0	0	5.08758	1.69586	0.762868	Low	lncRNA	AT1G05887	Other Genes
AT1G05890	20.9425	3.85031	17.0865	13.9598	3.80331	Mid_High	protein_coding	AT1G05890	Other Genes
AT1G05893	58.0083	4.41255	1.85003	21.4236	4.4212	High	lncRNA	AT1G05893	Other Genes
AT1G05894	0.26442	0.625244	13.0615	4.65039	2.21766	Mid_High	protein_coding	AT1G05894	Other Genes
AT1G05897	0	0	0	0	-9.96578	Low	lncRNA	AT1G05897	Other Genes
AT1G05900	0.12419	0.83279	1.20666	0.721213	-0.469503	Low	protein_coding	AT1G05900	Other Genes
AT1G05903	0	0	0.14039	0.0467967	-4.38695	Low	lncRNA	AT1G05903	Other Genes
AT1G05907	3.14326	0	0	1.04775	0.0686754	Low	snoRNA	AT1G05907	Other Genes
AT1G05910	11.5377	9.31862	23.6677	14.8413	3.89165	Mid_High	protein_coding	AT1G05910	Other Genes
AT1G05913	2.14976	0	0	0.716587	-0.478775	Low	lncRNA	AT1G05913	Other Genes
AT1G05917	0	0	0	0	-9.96578	Low	snoRNA	AT1G05917	Other Genes
AT1G05920	33.7874	4.65284	10.9475	16.4626	4.04121	Mid_High	protein_coding	AT1G05920	Other Genes
AT1G05927	0	0	0	0	-9.96578	Low	lncRNA	AT1G05927	Other Genes
AT1G05930	2.43118	0	6.79315	3.07478	1.62095	Low_Mid	protein_coding	AT1G05930	Other Genes
AT1G05933	3.1943	5.76119	3.37263	4.10937	2.03927	Low_Mid	lncRNA	AT1G05933	Other Genes
AT1G05937	0	0	4.95596	1.65199	0.725075	Low	lncRNA	AT1G05937	Other Genes
AT1G05940	0.168255	3.6745	1.85621	1.89966	0.926498	Low	protein_coding	AT1G05940	Other Genes
AT1G05943	2.16414	3.60888	0	1.92434	0.945113	Low	lncRNA	AT1G05943	Other Genes
AT1G05947	4.74101	0	10.0255	4.92217	2.29959	Mid_High	lncRNA	AT1G05947	Other Genes
AT1G05950	1.84765	3.24969	2.36572	2.48769	1.31539	Low_Mid	protein_coding	AT1G05950	Other Genes
AT1G05953	7.8547	9.34874	5.78951	7.66432	2.93835	Mid_High	lncRNA	AT1G05953	Other Genes
AT1G05957	1.21271	0	0	0.404237	-1.30316	Low	lncRNA	AT1G05957	Other Genes
AT1G05960	6.66978	16.1901	15.4819	12.7806	3.676	Mid_High	protein_coding	AT1G05960	Other Genes
AT1G05963	31.0952	6.08346	32.8055	23.3281	4.54406	High	lncRNA	AT1G05963	Other Genes
AT1G05967	12.103	0.734677	0	4.27923	2.09769	Low_Mid	lncRNA	AT1G05967	Other Genes
AT1G05970	6.12687	0.0529423	35.7189	13.9662	3.80397	Mid_High	protein_coding	AT1G05970	Other Genes
AT1G05973	0	0	0	0	-9.96578	Low	lncRNA	AT1G05973	Other Genes
AT1G05977	0	0	0	0	-9.96578	Low	lncRNA	AT1G05977	Other Genes
AT1G05980	0.528949	0	0	0.176316	-2.4956	Low	tRNA	AT1G05980	Other Genes
AT1G05983	0	0	1.52593	0.508643	-0.97244	Low	lncRNA	AT1G05983	Other Genes
AT1G05987	0.608688	0	0	0.202896	-2.29409	Low	lncRNA	AT1G05987	Other Genes
AT1G05990	64.6351	44.2973	28.0581	45.6635	5.513	High	protein_coding	AT1G05990	Other Genes
AT1G05993	0	0	1.15154	0.383847	-1.37764	Low	snoRNA	AT1G05993	Other Genes
AT1G05997	107.122	0	23.4533	43.5251	5.44381	High	snoRNA	AT1G05997	Other Genes
AT1G06000	2.99916	12.3961	32.1455	15.8469	3.98622	Mid_High	protein_coding	AT1G06000	Other Genes
AT1G06002	6.80137	0	0.0733589	2.29158	1.19697	Low	lncRNA	AT1G06002	Other Genes
AT1G06003	0	0	0	0	-9.96578	Low	lncRNA	AT1G06003	Other Genes
AT1G06007	0	6.79936	0	2.26645	1.18107	Low	lncRNA	AT1G06007	Other Genes
AT1G06010	6.86099	7.5996	11.3757	8.6121	3.10653	Mid_High	protein_coding	AT1G06010	Other Genes
AT1G06013	53.6691	25.5261	4.99887	28.0647	4.81074	High	lncRNA	AT1G06013	Other Genes
AT1G06017	25.9825	0.626098	3.22675	9.94512	3.31413	Mid_High	lncRNA	AT1G06017	Other Genes
AT1G06020	2.51445	7.07477	1.23383	3.60768	1.85147	Low_Mid	protein_coding	AT1G06020	Other Genes
AT1G06023	0	0.556065	0	0.185355	-2.42387	Low	lncRNA	AT1G06023	Other Genes
AT1G06027	43.0134	67.0855	26.3911	45.4967	5.50772	High	lncRNA	AT1G06027	Other Genes
AT1G06030	0.229894	0	0.407421	0.212438	-2.22811	Low	protein_coding	AT1G06030	Other Genes
AT1G06033	3.6767	1.36561	80.4073	28.4832	4.83209	High	snoRNA	AT1G06033	Other Genes
AT1G06037	13.1682	0	0	4.3894	2.13435	Low_Mid	lncRNA	AT1G06037	Other Genes
AT1G06040	3.43838	0.205075	11.48	5.04115	2.33404	Mid_High	protein_coding	AT1G06040	Other Genes
AT1G06043	11.9636	2.17765	44.2354	19.4589	4.28243	High	lncRNA	AT1G06043	Other Genes
AT1G06045	0	0	0	0	-9.96578	Low	protein_coding	AT1G06045	Other Genes
AT1G06047	0.644321	8.1697	18.384	9.06601	3.18063	Mid_High	lncRNA	AT1G06047	Other Genes
AT1G06050	1.85068	0	0.0555776	0.635419	-0.651951	Low	protein_coding	AT1G06050	Other Genes
AT1G06053	0.333166	0.359515	1.84244	0.84504	-0.241202	Low	lncRNA	AT1G06053	Other Genes
AT1G06057	3.30239	0	0	1.1008	0.139858	Low	lncRNA	AT1G06057	Other Genes
AT1G06060	0.86366	4.23637	3.81543	2.97182	1.57183	Low_Mid	protein_coding	AT1G06060	Other Genes
AT1G06063	1.30293	0	0	0.43431	-1.19988	Low	lncRNA	AT1G06063	Other Genes
AT1G06067	0	9.33017	24.3896	11.2399	3.49069	Mid_High	lncRNA	AT1G06067	Other Genes
AT1G06070	3.93894	0.850592	0.55818	1.78257	0.834768	Low	protein_coding	AT1G06070	Other Genes
AT1G06073	13.0278	7.98513	57.9886	26.3338	4.7189	High	lncRNA	AT1G06073	Other Genes
AT1G06080	1.707	1.39909	3.28528	2.13046	1.09184	Low	protein_coding	AT1G06080	Other Genes
AT1G06083	63.193	0	29.8502	31.0144	4.95491	High	lncRNA	AT1G06083	Other Genes
AT1G06087	11.0726	26.5363	0	12.5363	3.64815	Mid_High	snoRNA	AT1G06087	Other Genes
AT1G06090	2.17385	0.944941	6.47776	3.19885	1.678	Low_Mid	protein_coding	AT1G06090	Other Genes
AT1G06093	25.4082	114.851	37.8764	59.3785	5.89189	High	lncRNA	AT1G06093	Other Genes
AT1G06097	40.862	0	22.9272	21.2631	4.41035	High	lncRNA	AT1G06097	Other Genes
AT1G06100	2.79607	0	0.453546	1.08321	0.116638	Low	protein_coding	AT1G06100	Other Genes
AT1G06103	0	0	0	0	-9.96578	Low	lncRNA	AT1G06103	Other Genes
AT1G06110	7.41368	6.53459	4.08411	6.01079	2.5878	Mid_High	protein_coding	AT1G06110	Other Genes
AT1G06113	83.7683	0	0	27.9228	4.80342	High	lncRNA	AT1G06113	Other Genes
AT1G06117	1.69378	1.30161	6.78514	3.26018	1.70539	Low_Mid	lncRNA	AT1G06117	Other Genes
AT1G06120	15.2345	4.28767	0.113587	6.54525	2.71067	Mid_High	protein_coding	AT1G06120	Other Genes
AT1G06123	0	0	0	0	-9.96578	Low	lncRNA	AT1G06123	Other Genes
AT1G06127	28.1496	39.769	1.53083	23.1498	4.53299	High	lncRNA	AT1G06127	Other Genes
AT1G06130	2.97875	0.130363	1.68626	1.59846	0.677584	Low	protein_coding	AT1G06130	Other Genes
AT1G06133	0	0.637127	0	0.212376	-2.22853	Low	lncRNA	AT1G06133	Other Genes
AT1G06135	0.711198	0.195212	1.60357	0.83666	-0.255563	Low	protein_coding	AT1G06135	Other Genes
AT1G06137	0.142857	0	0	0.047619	-4.36234	Low	protein_coding	AT1G06137	Other Genes
AT1G06140	7.01701	46.4779	27.8853	27.1267	4.7617	High	protein_coding	AT1G06140	Other Genes
AT1G06143	0.537218	2.47501	5.8545	2.95558	1.56393	Low_Mid	protein_coding	AT1G06143	Other Genes
AT1G06147	40.7024	0.83835	135.22	58.9203	5.88072	High	lncRNA	AT1G06147	Other Genes
AT1G06148	7.84876	21.8502	1.76788	10.489	3.39094	Mid_High	protein_coding	AT1G06148	Other Genes
AT1G06150	1.08619	20.7268	2.61251	8.14184	3.02553	Mid_High	protein_coding	AT1G06150	Other Genes
AT1G06153	0	0	0	0	-9.96578	Low	lncRNA	AT1G06153	Other Genes
AT1G06157	0	0	0	0	-9.96578	Low	lncRNA	AT1G06157	Other Genes
AT1G06160	1.65084	0.236949	8.41017	3.43265	1.77974	Low_Mid	protein_coding	AT1G06160	Other Genes
AT1G06163	0.237304	37.4245	21.8183	19.8267	4.30945	High	lncRNA	AT1G06163	Other Genes
AT1G06170	1.47255	8.64336	4.54932	4.88841	2.28966	Mid_High	protein_coding	AT1G06170	Other Genes
AT1G06173	0	0	0	0	-9.96578	Low	lncRNA	AT1G06173	Other Genes
AT1G06177	0.427614	38.1382	0.609925	13.0586	3.70704	Mid_High	lncRNA	AT1G06177	Other Genes
AT1G06180	1.31917	3.21598	0.0784739	1.53787	0.621876	Low	protein_coding	AT1G06180	Other Genes
AT1G06187	0	3.74287	0	1.24762	0.320338	Low	lncRNA	AT1G06187	Other Genes
AT1G06190	2.23038	10.7648	1.5824	4.8592	2.28101	Mid_High	protein_coding	AT1G06190	Other Genes
AT1G06197	0	1.80459	0	0.60153	-0.730895	Low	lncRNA	AT1G06197	Other Genes
AT1G06200	0.796166	29.4962	12.4645	14.2523	3.83322	Mid_High	protein_coding	AT1G06200	Other Genes
AT1G06203	0	8.22268	8.22079	5.48116	2.45474	Mid_High	lncRNA	AT1G06203	Other Genes
AT1G06207	1.3813	28.7857	15.1804	15.1158	3.91808	Mid_High	lncRNA	AT1G06207	Other Genes
AT1G06210	7.8671	53.5467	10.4588	23.9575	4.58247	High	protein_coding	AT1G06210	Other Genes
AT1G06213	0	0	0	0	-9.96578	Low	lncRNA	AT1G06213	Other Genes
AT1G06217	2.94273	0.424459	0.797763	1.38832	0.474376	Low	lncRNA	AT1G06217	Other Genes
AT1G06220	9.47611	54.708	14.2804	26.1549	4.70906	High	protein_coding	AT1G06220	Other Genes
AT1G06225	1.73763	0	0	0.57921	-0.785353	Low	protein_coding	AT1G06225	Other Genes
AT1G06227	1.75909	2.39593	4.90318	3.0194	1.59474	Low_Mid	lncRNA	AT1G06227	Other Genes
AT1G06230	16.6117	16.6221	6.93269	13.3888	3.74307	Mid_High	protein_coding	AT1G06230	Other Genes
AT1G06233	0	0.421602	0	0.140534	-2.82078	Low	snoRNA	AT1G06233	Other Genes
AT1G06237	0	0	0	0	-9.96578	Low	snoRNA	AT1G06237	Other Genes
AT1G06240	32.1573	4.26913	37.0034	24.4766	4.61339	High	protein_coding	AT1G06240	Other Genes
AT1G06243	0	0	0	0	-9.96578	Low	snoRNA	AT1G06243	Other Genes
AT1G06247	0	0	0	0	-9.96578	Low	snoRNA	AT1G06247	Other Genes
AT1G06250	2.44557	2.10915	5.08454	3.21309	1.68441	Low_Mid	protein_coding	AT1G06250	Other Genes
AT1G06253	0	0	0	0	-9.96578	Low	snoRNA	AT1G06253	Other Genes
AT1G06257	0	0	0	0	-9.96578	Low	lncRNA	AT1G06257	Other Genes
AT1G06260	0	0	0.899591	0.299864	-1.73282	Low	protein_coding	AT1G06260	Other Genes
AT1G06263	0	0	2.48733	0.82911	-0.268626	Low	snoRNA	AT1G06263	Other Genes
AT1G06265	3.32705	102.956	1.02376	35.769	5.16068	High	lncRNA	AT1G06265	Other Genes
AT1G06267	0	1.17189	5.51253	2.22814	1.15649	Low	snoRNA	AT1G06267	Other Genes
AT1G06270	19.4978	0.643521	57.6366	25.926	4.69638	High	protein_coding	AT1G06270	Other Genes
AT1G06273	0	8.10435	0	2.70145	1.43427	Low_Mid	snoRNA	AT1G06273	Other Genes
AT1G06277	0	0	0	0	-9.96578	Low	snoRNA	AT1G06277	Other Genes
AT1G06280	0.418203	11.7357	10.4828	7.54557	2.91582	Mid_High	protein_coding	AT1G06280	Other Genes
AT1G06283	0	0	0	0	-9.96578	Low	snoRNA	AT1G06283	Other Genes
AT1G06287	0	14.7289	0	4.90963	2.29591	Mid_High	lncRNA	AT1G06287	Other Genes
AT1G06290	27.7637	12.5761	2.24199	14.1939	3.8273	Mid_High	protein_coding	AT1G06290	Other Genes
AT1G06293	245.54	49.3457	240.507	178.464	7.4795	High	lncRNA	AT1G06293	Other Genes
AT1G06297	0	0	7.16886	2.38962	1.25738	Low_Mid	lncRNA	AT1G06297	Other Genes
AT1G06303	0	0	7.16886	2.38962	1.25738	Low_Mid	lncRNA	AT1G06303	Other Genes
AT1G06307	0	0	0	0	-9.96578	Low	lncRNA	AT1G06307	Other Genes
AT1G06310	9.51216	17.846	1.98082	9.77966	3.28993	Mid_High	protein_coding	AT1G06310	Other Genes
AT1G06313	4.10109	0	0	1.36703	0.4521	Low	lncRNA	AT1G06313	Other Genes
AT1G06317	2.9585	0	0	0.986167	-0.0186344	Low	lncRNA	AT1G06317	Other Genes
AT1G06320	0.993277	3.70398	15.6625	6.78659	2.7629	Mid_High	protein_coding	AT1G06320	Other Genes
AT1G06323	0	0	0	0	-9.96578	Low	lncRNA	AT1G06323	Other Genes
AT1G06327	364.643	76.6773	0	147.107	7.20073	High	lncRNA	AT1G06327	Other Genes
AT1G06330	0	0.138019	0.044627	0.060882	-4.01434	Low	protein_coding	AT1G06330	Other Genes
AT1G06333	23.894	22.4301	1.39267	15.9056	3.99155	Mid_High	lncRNA	AT1G06333	Other Genes
AT1G06337	0	0	0	0	-9.96578	Low	lncRNA	AT1G06337	Other Genes
AT1G06340	0.053171	1.25023	31.3288	10.8774	3.44339	Mid_High	protein_coding	AT1G06340	Other Genes
AT1G06343	6.87655	0	0.534286	2.47028	1.30526	Low_Mid	lncRNA	AT1G06343	Other Genes
AT1G06347	0.293242	7.06113	0	2.45146	1.29423	Low_Mid	lncRNA	AT1G06347	Other Genes
AT1G06350	1.39404	0	7.19152	2.86185	1.51745	Low_Mid	protein_coding	AT1G06350	Other Genes
AT1G06353	0	0.503556	7.13719	2.54692	1.34932	Low_Mid	lncRNA	AT1G06353	Other Genes
AT1G06357	1.981	7.36528	0.988571	3.44495	1.7849	Low_Mid	lncRNA	AT1G06357	Other Genes
AT1G06360	19.2873	38.6788	4.85845	20.9415	4.38836	High	protein_coding	AT1G06360	Other Genes
AT1G06363	0	0	0	0	-9.96578	Low	lncRNA	AT1G06363	Other Genes
AT1G06373	0	0	1.37532	0.45844	-1.12205	Low	lncRNA	AT1G06373	Other Genes
AT1G06377	0.231632	0	28.9408	9.72414	3.28172	Mid_High	lncRNA	AT1G06377	Other Genes
AT1G06380	3.57574	20.0403	5.75053	9.78886	3.29129	Mid_High	protein_coding	AT1G06380	Other Genes
AT1G06383	0.14035	0	3.44734	1.1959	0.259299	Low	lncRNA	AT1G06383	Other Genes
AT1G06387	0.332965	3.38343	2.07288	1.92976	0.949168	Low	lncRNA	AT1G06387	Other Genes
AT1G06390	1.93591	0.202199	18.1774	6.77182	2.75976	Mid_High	protein_coding	AT1G06390	Other Genes
AT1G06393	1.99508	21.8859	11.2604	11.7138	3.55026	Mid_High	lncRNA	AT1G06393	Other Genes
AT1G06397	0	0	0	0	-9.96578	Low	snoRNA	AT1G06397	Other Genes
AT1G06400	16.2304	27.2693	8.10236	17.2007	4.10448	Mid_High	protein_coding	AT1G06400	Other Genes
AT1G06403	0	0	0	0	-9.96578	Low	lncRNA	AT1G06403	Other Genes
AT1G06407	72.1002	5.4661	15.4771	31.0145	4.95492	High	lncRNA	AT1G06407	Other Genes
AT1G06410	34.0962	24.7166	46.8849	35.2326	5.13888	High	protein_coding	AT1G06410	Other Genes
AT1G06413	3.42534	0	6.86133	3.42889	1.77816	Low_Mid	lncRNA	AT1G06413	Other Genes
AT1G06417	1.22642	0	0	0.408807	-1.28698	Low	lncRNA	AT1G06417	Other Genes
AT1G06420	281.177	42.9426	65.8724	129.997	7.02235	High	protein_coding	AT1G06420	Other Genes
AT1G06423	0	3.36851	0	1.12284	0.168432	Low	lncRNA	AT1G06423	Other Genes
AT1G06427	0	0	0	0	-9.96578	Low	lncRNA	AT1G06427	Other Genes
AT1G06430	9.06965	14.2135	43.1598	22.1476	4.46915	High	protein_coding	AT1G06430	Other Genes
AT1G06433	20.1787	0.750818	152.069	57.6662	5.84968	High	lncRNA	AT1G06433	Other Genes
AT1G06437	1.22322	0	0.882595	0.701938	-0.50853	Low	lncRNA	AT1G06437	Other Genes
AT1G06440	12.9282	33.8837	0.659381	15.8238	3.98411	Mid_High	protein_coding	AT1G06440	Other Genes
AT1G06443	56.3489	17.7427	107.635	60.5755	5.92069	High	lncRNA	AT1G06443	Other Genes
AT1G06447	0	0	0	0	-9.96578	Low	lncRNA	AT1G06447	Other Genes
AT1G06450	4.73866	1.29315	1.32552	2.45244	1.29481	Low_Mid	protein_coding	AT1G06450	Other Genes
AT1G06453	5.52482	0	0	1.84161	0.881748	Low	snoRNA	AT1G06453	Other Genes
AT1G06457	0	3.33205	0	1.11068	0.152746	Low	snoRNA	AT1G06457	Other Genes
AT1G06460	3.25705	0.286276	3.32408	2.28914	1.19543	Low	protein_coding	AT1G06460	Other Genes
AT1G06463	0	0	0.756559	0.252186	-1.98173	Low	snoRNA	AT1G06463	Other Genes
AT1G06467	0	0	0	0	-9.96578	Low	snoRNA	AT1G06467	Other Genes
AT1G06470	9.5001	35.8499	0.846213	15.3987	3.94483	Mid_High	protein_coding	AT1G06470	Other Genes
AT1G06473	0.0560762	0	56.023	18.693	4.22451	High	lncRNA	AT1G06473	Other Genes
AT1G06475	4.20393	0	0	1.40131	0.487805	Low	protein_coding	AT1G06475	Other Genes
AT1G06480	23.6466	1.74197	0.744767	8.71111	3.12302	Mid_High	tRNA	AT1G06480	Other Genes
AT1G06483	0	0	0	0	-9.96578	Low	lncRNA	AT1G06483	Other Genes
AT1G06487	23.8468	0	0	7.94893	2.99094	Mid_High	lncRNA	AT1G06487	Other Genes
AT1G06490	2.1614	8.51393	7.76399	6.14644	2.61999	Mid_High	protein_coding	AT1G06490	Other Genes
AT1G06493	0	0.341193	0	0.113731	-3.12367	Low	lncRNA	AT1G06493	Other Genes
AT1G06497	61.7235	18.865	0	26.8628	4.74759	High	lncRNA	AT1G06497	Other Genes
AT1G06500	2.78001	0	0	0.92667	-0.108316	Low	protein_coding	AT1G06500	Other Genes
AT1G06507	1.87358	86.1969	144.27	77.4468	6.27515	High	lncRNA	AT1G06507	Other Genes
AT1G06510	0.0955041	0.405844	0.0325962	0.177981	-2.48212	Low	protein_coding	AT1G06510	Other Genes
AT1G06513	1.01188	1.38573	0.656619	1.01808	0.0272621	Low	lncRNA	AT1G06513	Other Genes
AT1G06515	0.740616	0.814119	0.437929	0.664221	-0.588093	Low	protein_coding	AT1G06515	Other Genes
AT1G06517	0.438394	0	0	0.146131	-2.76482	Low	lncRNA	AT1G06517	Other Genes
AT1G06520	1.92862	11.5841	12.51	8.67424	3.1169	Mid_High	protein_coding	AT1G06520	Other Genes
AT1G06523	0	0	0	0	-9.96578	Low	miRNA	AT1G06523	Other Genes
AT1G06527	0	0	2.81603	0.938677	-0.0897637	Low	lncRNA	AT1G06527	Other Genes
AT1G06530	20.7702	7.5359	13.9775	14.0945	3.81717	Mid_High	protein_coding	AT1G06530	Other Genes
AT1G06533	0	75.8181	47.0697	40.9626	5.35627	High	lncRNA	AT1G06533	Other Genes
AT1G06537	0	20.4534	6.56106	9.00482	3.17086	Mid_High	lncRNA	AT1G06537	Other Genes
AT1G06540	0	7.8076	1.78604	3.19788	1.67757	Low_Mid	protein_coding	AT1G06540	Other Genes
AT1G06543	0	0	0	0	-9.96578	Low	lncRNA	AT1G06543	Other Genes
AT1G06547	0	0	1.16776	0.389253	-1.35752	Low	snoRNA	AT1G06547	Other Genes
AT1G06550	3.1912	16.3503	6.34991	8.63047	3.10961	Mid_High	protein_coding	AT1G06550	Other Genes
AT1G06553	0	82.6751	119.658	67.4444	6.07565	High	snoRNA	AT1G06553	Other Genes
AT1G06557	0	27.7638	87.2761	38.3466	5.26107	High	lncRNA	AT1G06557	Other Genes
AT1G06560	5.9418	5.10812	23.7312	11.5937	3.53539	Mid_High	protein_coding	AT1G06560	Other Genes
AT1G06567	0	2.42613	0	0.80871	-0.304523	Low	lncRNA	AT1G06567	Other Genes
AT1G06570	1.80785	18.1008	1.64743	7.18536	2.84526	Mid_High	protein_coding	AT1G06570	Other Genes
AT1G06573	1.05162	1.65756	2.90992	1.87303	0.906147	Low	lncRNA	AT1G06573	Other Genes
AT1G06577	142.113	8.50622	0	50.2064	5.64983	High	lncRNA	AT1G06577	Other Genes
AT1G06580	4.72625	4.66666	30.7764	13.3898	3.74317	Mid_High	protein_coding	AT1G06580	Other Genes
AT1G06583	14.5869	5.58466	8.12896	9.43351	3.23795	Mid_High	lncRNA	AT1G06583	Other Genes
AT1G06587	9.06236	0	21.9726	10.345	3.371	Mid_High	lncRNA	AT1G06587	Other Genes
AT1G06590	2.272	6.32708	4.50573	4.36827	2.12739	Low_Mid	protein_coding	AT1G06590	Other Genes
AT1G06593	0.613091	0.465324	1.52253	0.866982	-0.204264	Low	lncRNA	AT1G06593	Other Genes
AT1G06597	0	0	0	0	-9.96578	Low	miRNA	AT1G06597	Other Genes
AT1G06603	0	40.2014	0.287383	13.4963	3.75459	Mid_High	lncRNA	AT1G06603	Other Genes
AT1G06607	0	0	0	0	-9.96578	Low	lncRNA	AT1G06607	Other Genes
AT1G06610	12.7824	9.75517	34.8343	19.124	4.25738	High	tRNA	AT1G06610	Other Genes
AT1G06613	0	0	24.3409	8.11363	3.02053	Mid_High	lncRNA	AT1G06613	Other Genes
AT1G06617	0	5.50314	0	1.83438	0.876079	Low	lncRNA	AT1G06617	Other Genes
AT1G06620	0	1.58728	0.209873	0.599051	-0.736843	Low	protein_coding	AT1G06620	Other Genes
AT1G06623	4673.66	1177.58	331.306	2060.85	11.009	High	miRNA	AT1G06623	Other Genes
AT1G06627	6.43508	44.4195	10.35	20.4015	4.35068	High	lncRNA	AT1G06627	Other Genes
AT1G06630	2.52052	4.86107	1.98473	3.12211	1.64298	Low_Mid	protein_coding	AT1G06630	Other Genes
AT1G06633	0.467596	152.515	399.168	184.05	7.52396	High	lncRNA	AT1G06633	Other Genes
AT1G06637	0	2.03981	0	0.679937	-0.554407	Low	lncRNA	AT1G06637	Other Genes
AT1G06640	2.7851	1.54244	0.553178	1.62691	0.703018	Low	protein_coding	AT1G06640	Other Genes
AT1G06643	0	0	0	0	-9.96578	Low	miRNA	AT1G06643	Other Genes
AT1G06645	2.90405	3.74857	2.85885	3.17049	1.66516	Low_Mid	protein_coding	AT1G06645	Other Genes
AT1G06647	0	0	0	0	-9.96578	Low	miRNA	AT1G06647	Other Genes
AT1G06650	0.371073	2.37121	11.7024	4.81489	2.2678	Mid_High	protein_coding	AT1G06650	Other Genes
AT1G06653	0	0	0	0	-9.96578	Low	miRNA	AT1G06653	Other Genes
AT1G06657	0	0	0	0	-9.96578	Low	lncRNA	AT1G06657	Other Genes
AT2G46980	4.62994	4.25946	8.32144	5.73695	2.52053	Mid_High	protein_coding	AT2G46980	Known Meiotic Genes
AT1G06663	45.8484	1.29085	0	15.7131	3.97399	Mid_High	lncRNA	AT1G06663	Other Genes
AT1G06667	0	0	0	0	-9.96578	Low	snoRNA	AT1G06667	Other Genes
AT1G06670	3.22579	0.755001	25.1788	9.71987	3.28108	Mid_High	protein_coding	AT1G06670	Other Genes
AT1G06673	2.32641	0	11.7286	4.685	2.22836	Mid_High	snoRNA	AT1G06673	Other Genes
AT1G06677	0	95.1845	0	31.7282	4.98774	High	ncRNA	AT1G06677	Other Genes
AT1G06680	2.02982	1.24788	5.98425	3.08732	1.62682	Low_Mid	protein_coding	AT1G06680	Other Genes
AT1G06683	5.19814	6.94248	8.10079	6.74714	2.75449	Mid_High	lncRNA	AT1G06683	Other Genes
AT1G06687	60.3293	370.729	4.11046	145.056	7.18048	High	lncRNA	AT1G06687	Other Genes
AT1G06690	0.214594	5.36277	6.68306	4.08681	2.03133	Low_Mid	protein_coding	AT1G06690	Other Genes
AT1G06693	19.9313	0.267861	8.51719	9.57212	3.25899	Mid_High	lncRNA	AT1G06693	Other Genes
AT1G06697	0	1.14514	0	0.381713	-1.38566	Low	lncRNA	AT1G06697	Other Genes
AT1G06700	6.56884	4.6319	5.36533	5.52202	2.46546	Mid_High	protein_coding	AT1G06700	Other Genes
AT1G06703	0	0	0	0	-9.96578	Low	lncRNA	AT1G06703	Other Genes
AT1G06707	0	0	0	0	-9.96578	Low	lncRNA	AT1G06707	Other Genes
AT1G06710	14.684	65.558	5.50488	28.5823	4.8371	High	protein_coding	AT1G06710	Other Genes
AT1G06713	0	0	3.44131	1.1471	0.199252	Low	lncRNA	AT1G06713	Other Genes
AT1G06717	11.0784	0	0	3.6928	1.88511	Low_Mid	lncRNA	AT1G06717	Other Genes
AT1G06720	31.2365	5.50532	21.852	19.5313	4.28779	High	protein_coding	AT1G06720	Other Genes
AT1G06723	0.686975	0.629362	130.167	43.8278	5.45381	High	lncRNA	AT1G06723	Other Genes
AT1G06727	2.30679	2.65915	28.3937	11.1199	3.4752	Mid_High	lncRNA	AT1G06727	Other Genes
AT1G06730	14.1488	26.0168	34.7363	24.9673	4.64203	High	protein_coding	AT1G06730	Other Genes
AT1G06733	0	7.02241	1.33538	2.78593	1.47868	Low_Mid	lncRNA	AT1G06733	Other Genes
AT1G06737	19.9055	3.57893	11.6933	11.7259	3.55175	Mid_High	lncRNA	AT1G06737	Other Genes
AT1G06740	1.81356	1.54974	7.47103	3.61144	1.85297	Low_Mid	protein_coding	AT1G06740	Other Genes
AT1G06743	28.2608	44.9517	10.6273	27.9466	4.80465	High	lncRNA	AT1G06743	Other Genes
AT1G06747	99.2422	0	0.297646	33.1799	5.05228	High	lncRNA	AT1G06747	Other Genes
AT1G06750	22.1989	14.2427	21.5158	19.3192	4.27203	High	protein_coding	AT1G06750	Other Genes
AT1G06753	48.8158	131.351	88.9391	89.702	6.48708	High	lncRNA	AT1G06753	Other Genes
AT1G06757	7.97004	3.68084	9.962	7.20429	2.84906	Mid_High	lncRNA	AT1G06757	Other Genes
AT1G06760	2.49779	8.59213	2.44018	4.51003	2.17346	Low_Mid	protein_coding	AT1G06760	Other Genes
AT1G06770	3.82479	0.500881	1.62166	1.98245	0.988009	Low	protein_coding	AT1G06770	Other Genes
AT1G06773	146.59	60.1183	7.6447	71.451	6.1589	High	lncRNA	AT1G06773	Other Genes
AT1G06777	0	0.517346	0	0.172449	-2.52742	Low	lncRNA	AT1G06777	Other Genes
AT1G06780	7.87516	9.69782	1.13215	6.23504	2.64063	Mid_High	protein_coding	AT1G06780	Other Genes
AT1G06783	0.240307	0	0	0.0801023	-3.62411	Low	lncRNA	AT1G06783	Other Genes
AT1G06787	0	2.73736	2.49295	1.74344	0.802761	Low	lncRNA	AT1G06787	Other Genes
AT1G06790	0.586648	0.577437	1.87285	1.01231	0.0190777	Low	protein_coding	AT1G06790	Other Genes
AT1G06797	197.245	474.158	300.318	323.907	8.33944	High	ncRNA	AT1G06797	Other Genes
AT1G06800	4.41247	2.46556	2.24695	3.04166	1.60533	Low_Mid	protein_coding	AT1G06800	Other Genes
AT1G06810	0.155895	10.6396	13.5696	8.1217	3.02196	Mid_High	protein_coding	AT1G06810	Other Genes
AT1G06817	4.29742	0	0	1.43247	0.519515	Low	lncRNA	AT1G06817	Other Genes
AT1G06820	18.882	18.7347	47.9673	28.528	4.83436	High	protein_coding	AT1G06820	Other Genes
AT1G06823	19.754	39.3155	5.79226	21.6206	4.4344	High	lncRNA	AT1G06823	Other Genes
AT1G06827	30.5027	0	6.50004	12.3342	3.62471	Mid_High	lncRNA	AT1G06827	Other Genes
AT1G06830	0.630784	1.6149	0	0.748561	-0.415882	Low	protein_coding	AT1G06830	Other Genes
AT1G06837	5.51339	7.26917	0.275977	4.35285	2.12229	Low_Mid	lncRNA	AT1G06837	Other Genes
AT1G06840	8.64367	9.10508	4.22347	7.32407	2.87284	Mid_High	protein_coding	AT1G06840	Other Genes
AT1G06850	14.6237	105.337	40.7615	53.5741	5.74349	High	protein_coding	AT1G06850	Other Genes
AT1G06853	0	1.37501	0	0.458337	-1.12238	Low	lncRNA	AT1G06853	Other Genes
AT1G06857	20.2119	0	5.88798	8.69996	3.12117	Mid_High	lncRNA	AT1G06857	Other Genes
AT1G06860	3.72217	1.32138	9.17951	4.74102	2.2455	Mid_High	tRNA	AT1G06860	Other Genes
AT1G06863	0	5.10987	2.17126	2.42704	1.27979	Low_Mid	lncRNA	AT1G06863	Other Genes
AT1G06867	0	0.230053	19.5698	6.59995	2.72267	Mid_High	lncRNA	AT1G06867	Other Genes
AT1G06870	4.90333	0.137415	14.9804	6.67371	2.73871	Mid_High	protein_coding	AT1G06870	Other Genes
AT1G06873	0	0	0	0	-9.96578	Low	snRNA	AT1G06873	Other Genes
AT1G06877	48.6461	83.0348	397.026	176.236	7.46137	High	snRNA	AT1G06877	Other Genes
AT1G06880	3.72217	1.32138	9.17951	4.74102	2.2455	Mid_High	tRNA	AT1G06880	Other Genes
AT1G06883	12.4004	1.01602	3.35274	5.58972	2.48303	Mid_High	lncRNA	AT1G06883	Other Genes
AT1G06890	1.46504	0.304495	1.0497	0.939745	-0.088125	Low	protein_coding	AT1G06890	Other Genes
AT1G06897	51.2129	13.8311	298.783	121.276	6.92216	High	lncRNA	AT1G06897	Other Genes
AT1G06900	21.0278	3.5913	12.7258	12.4483	3.63799	Mid_High	protein_coding	AT1G06900	Other Genes
AT1G06903	0	4.55921	0	1.51974	0.60477	Low	miRNA	AT1G06903	Other Genes
AT1G06907	5.37183	12.0122	12.83	10.0713	3.33233	Mid_High	lncRNA	AT1G06907	Other Genes
AT1G06910	16.7895	13.3266	35.4828	21.8663	4.4507	High	protein_coding	AT1G06910	Other Genes
AT1G06913	15.1632	0	11.8279	8.99703	3.16961	Mid_High	lncRNA	AT1G06913	Other Genes
AT1G06917	6.60246	4.67628	5.96053	5.74642	2.52292	Mid_High	lncRNA	AT1G06917	Other Genes
AT1G06920	0.257904	4.09765	1.72468	2.02674	1.01988	Low	protein_coding	AT1G06920	Other Genes
AT1G06923	7.23914	5.13981	8.60108	6.99334	2.80619	Mid_High	protein_coding	AT1G06923	Other Genes
AT1G06925	0.917052	0	0	0.305684	-1.70518	Low	protein_coding	AT1G06925	Other Genes
AT1G06927	0	8.64342	0.284813	2.97608	1.5739	Low_Mid	lncRNA	AT1G06927	Other Genes
AT1G06930	57.7562	7.49187	43.9927	36.4136	5.18644	High	protein_coding	AT1G06930	Other Genes
AT1G06933	0	0	8.27427	2.75809	1.46419	Low_Mid	lncRNA	AT1G06933	Other Genes
AT1G06937	0	0	0	0	-9.96578	Low	lncRNA	AT1G06937	Other Genes
AT1G06943	3.39258	90.8416	3.63525	32.6231	5.02787	High	lncRNA	AT1G06943	Other Genes
AT1G06947	0	0	9.15019	3.05006	1.60931	Low_Mid	lncRNA	AT1G06947	Other Genes
AT1G06950	27.3012	5.03392	15.9453	16.0935	4.00849	Mid_High	protein_coding	AT1G06950	Other Genes
AT1G06953	0	0	12.0005	4.00017	2.00042	Low_Mid	lncRNA	AT1G06953	Other Genes
AT1G06957	0	0	0	0	-9.96578	Low	lncRNA	AT1G06957	Other Genes
AT1G06960	0.757935	2.20533	4.12503	2.36277	1.24109	Low	protein_coding	AT1G06960	Other Genes
AT1G06963	12.0681	8.56015	28.6772	16.4352	4.0388	Mid_High	lncRNA	AT1G06963	Other Genes
AT1G06967	0.531801	0	0	0.177267	-2.48789	Low	lncRNA	AT1G06967	Other Genes
AT1G06970	4.01853	1.04998	14.7502	6.60624	2.72405	Mid_High	protein_coding	AT1G06970	Other Genes
AT1G06973	7.1522	0	3.1017	3.41797	1.77356	Low_Mid	lncRNA	AT1G06973	Other Genes
AT1G06977	93.2945	89.5248	9.16728	63.9955	5.99992	High	lncRNA	AT1G06977	Other Genes
AT1G06980	13.0111	2.14062	1.88209	5.67794	2.50562	Mid_High	protein_coding	AT1G06980	Other Genes
AT1G06983	0	0.139067	0	0.0463557	-4.40032	Low	lncRNA	AT1G06983	Other Genes
AT1G06987	9.51854	1.6162	12.404	7.84625	2.97219	Mid_High	lncRNA	AT1G06987	Other Genes
AT1G06990	17.7538	6.90606	11.0548	11.9049	3.5736	Mid_High	protein_coding	AT1G06990	Other Genes
AT1G06993	1.31356	1.80459	0	1.03938	0.0571152	Low	lncRNA	AT1G06993	Other Genes
AT1G06997	0	5.49252	8.94285	4.81179	2.26687	Mid_High	lncRNA	AT1G06997	Other Genes
AT1G07000	7.1631	0.357962	3.54823	3.68976	1.88392	Low_Mid	protein_coding	AT1G07000	Other Genes
AT1G07003	7.58975	3.16779	3.59653	4.78469	2.25873	Mid_High	lncRNA	AT1G07003	Other Genes
AT1G07007	0	0.18271	0	0.0609033	-4.01384	Low	lncRNA	AT1G07007	Other Genes
AT1G07010	15.8506	5.42184	4.44049	8.57098	3.09963	Mid_High	protein_coding	AT1G07010	Other Genes
AT1G07013	100.425	66.7268	287.267	151.473	7.24293	High	lncRNA	AT1G07013	Other Genes
AT1G07017	6.51893	2.16283	2.46164	3.71447	1.89354	Low_Mid	lncRNA	AT1G07017	Other Genes
AT1G07020	3.23736	0.282037	0.986571	1.50199	0.587835	Low	protein_coding	AT1G07020	Other Genes
AT1G07023	4.74282	0.755712	30.4007	11.9664	3.58104	Mid_High	lncRNA	AT1G07023	Other Genes
AT1G07025	2.55376	5.25065	0	2.60147	1.37988	Low_Mid	protein_coding	AT1G07025	Other Genes
AT1G07027	16.617	32.0401	56.2196	34.9589	5.12763	High	lncRNA	AT1G07027	Other Genes
AT1G07030	37.3236	1.71014	8.02131	15.685	3.97141	Mid_High	protein_coding	AT1G07030	Other Genes
AT1G07040	3.88531	3.29329	19.6899	8.95617	3.16304	Mid_High	protein_coding	AT1G07040	Other Genes
AT1G07050	28.9278	0.521489	2.0958	10.515	3.39452	Mid_High	protein_coding	AT1G07050	Other Genes
AT1G07051	0	0	0	0	-9.96578	Low	miRNA	AT1G07051	Other Genes
AT1G06660	0.97091	5.15499	0.751699	2.29253	1.19757	Low	protein_coding	AT1G06660	Other Genes
AT1G07070	0	21.1559	10.5401	10.5653	3.4014	Mid_High	protein_coding	AT1G07070	Other Genes
AT1G07080	3.74595	2.83641	6.42894	4.3371	2.11706	Low_Mid	protein_coding	AT1G07080	Other Genes
AT1G07090	8.22162	0.992419	0.380788	3.19828	1.67775	Low_Mid	protein_coding	AT1G07090	Other Genes
AT1G07100	41.9349	38.5914	22.7619	34.4294	5.10561	High	tRNA	AT1G07100	Other Genes
AT1G07110	12.3185	10.9434	12.607	11.9563	3.57982	Mid_High	protein_coding	AT1G07110	Other Genes
AT1G07117	31.0234	21.8209	10.8953	21.2465	4.40922	High	lncRNA	AT1G07117	Other Genes
AT1G07119	2.28131	0.0291994	2.66742	1.65931	0.731452	Low	lncRNA	AT1G07119	Other Genes
AT1G07120	2.09166	0	0	0.69722	-0.518246	Low	protein_coding	AT1G07120	Other Genes
AT1G07123	290.217	481.393	105.652	292.421	8.19191	High	lncRNA	AT1G07123	Other Genes
AT1G07127	0.393625	0	3.83691	1.41018	0.4969	Low	lncRNA	AT1G07127	Other Genes
AT1G07128	0	0	11.719	3.90633	1.96618	Low_Mid	lncRNA	AT1G07128	Other Genes
AT1G07130	0	0.046462	0	0.0154873	-5.9225	Low	protein_coding	AT1G07130	Other Genes
AT1G07133	4.90089	3.74453	9.2987	5.98137	2.58072	Mid_High	lncRNA	AT1G07133	Other Genes
AT1G07135	105.328	3.23911	22.1659	43.5777	5.44555	High	protein_coding	AT1G07135	Other Genes
AT1G07137	9.41312	62.1998	24.037	31.8833	4.99477	High	miRNA	AT1G07137	Other Genes
AT1G07140	7.98438	8.10829	11.3619	9.15152	3.19417	Mid_High	protein_coding	AT1G07140	Other Genes
AT1G07143	9.63332	0.711804	0	3.44837	1.78633	Low_Mid	lncRNA	AT1G07143	Other Genes
AT1G07147	0	0.592007	0	0.197336	-2.33398	Low	lncRNA	AT1G07147	Other Genes
AT1G07150	9.22733	8.82551	2.29233	6.78172	2.76186	Mid_High	protein_coding	AT1G07150	Other Genes
AT1G07157	0	0	0	0	-9.96578	Low	lncRNA	AT1G07157	Other Genes
AT1G07160	24.1719	20.3981	6.99636	17.1888	4.10348	Mid_High	protein_coding	AT1G07160	Other Genes
AT1G07163	157.636	145.729	155.108	152.824	7.25574	High	lncRNA	AT1G07163	Other Genes
AT1G07167	6.64632	9.77729	4.75956	7.06106	2.82009	Mid_High	lncRNA	AT1G07167	Other Genes
AT1G07170	8.79441	2.59788	13.6915	8.36127	3.06389	Mid_High	protein_coding	AT1G07170	Other Genes
AT1G07173	0	0	0.0287224	0.00957413	-6.56332	Low	lncRNA	AT1G07173	Other Genes
AT1G07175	0	27.1588	19.9661	15.7083	3.97355	Mid_High	protein_coding	AT1G07175	Other Genes
AT1G07177	8.75069	162.77	0.394013	57.3049	5.84061	High	lncRNA	AT1G07177	Other Genes
AT1G07180	2.85753	1.20891	26.5827	10.2164	3.35295	Mid_High	protein_coding	AT1G07180	Other Genes
AT1G07183	30.5226	1.16406	0	10.5622	3.40098	Mid_High	lncRNA	AT1G07183	Other Genes
AT1G07187	37.8216	84.0102	54.3437	58.7252	5.87593	High	lncRNA	AT1G07187	Other Genes
AT1G07190	0	0	0	0	-9.96578	Low	protein_coding	AT1G07190	Other Genes
AT1G07193	0	6.08346	0.356581	2.14668	1.10278	Low	lncRNA	AT1G07193	Other Genes
AT1G07197	12.2456	2.34513	106.695	40.4286	5.33734	High	lncRNA	AT1G07197	Other Genes
AT1G07200	1.01496	7.41267	7.78144	5.40302	2.43403	Mid_High	protein_coding	AT1G07200	Other Genes
AT1G07210	4.93156	25.4528	1.78286	10.7224	3.42269	Mid_High	protein_coding	AT1G07210	Other Genes
AT1G07220	0.30058	4.05024	2.28027	2.21036	1.14494	Low	protein_coding	AT1G07220	Other Genes
AT1G07230	2.40617	0.273927	4.90664	2.52891	1.33909	Low_Mid	protein_coding	AT1G07230	Other Genes
AT1G07233	5.5926	0.786321	0.387295	2.25541	1.17403	Low	lncRNA	AT1G07233	Other Genes
AT1G07237	10.192	0.734677	0	3.64223	1.86522	Low_Mid	lncRNA	AT1G07237	Other Genes
AT1G07240	0.824234	0	7.76605	2.86343	1.51825	Low_Mid	protein_coding	AT1G07240	Other Genes
AT1G07243	10.6953	0	40.4789	17.0581	4.09247	Mid_High	miRNA	AT1G07243	Other Genes
AT1G07247	2.68612	5.81258	15.9283	8.14233	3.02562	Mid_High	lncRNA	AT1G07247	Other Genes
AT1G07250	5.59913	0.172981	0.230959	2.00102	1.00146	Low	protein_coding	AT1G07250	Other Genes
AT1G07253	221.777	20.9953	61.2402	101.338	6.66304	High	lncRNA	AT1G07253	Other Genes
AT1G07257	0	0	0	0	-9.96578	Low	ncRNA	AT1G07257	Other Genes
AT1G07260	4.30656	2.94186	9.74455	5.66432	2.50216	Mid_High	protein_coding	AT1G07260	Other Genes
AT1G07263	6.616	0	13.1935	6.60317	2.72338	Mid_High	lncRNA	AT1G07263	Other Genes
AT1G07267	34.6868	0	0	11.5623	3.53148	Mid_High	lncRNA	AT1G07267	Other Genes
AT1G07270	4.53495	6.10002	4.16115	4.93204	2.30248	Mid_High	protein_coding	AT1G07270	Other Genes
AT1G07273	0.67504	0.480755	0	0.385265	-1.37234	Low	lncRNA	AT1G07273	Other Genes
AT1G07277	0	6.61887	0	2.20629	1.14228	Low	lncRNA	AT1G07277	Other Genes
AT1G07280	28.5328	0.213219	22.8905	17.2122	4.10544	Mid_High	protein_coding	AT1G07280	Other Genes
AT1G07283	3.31703	23.6522	0	8.98974	3.16844	Mid_High	miRNA	AT1G07283	Other Genes
AT1G07287	0	58.4381	0	19.4794	4.28395	High	lncRNA	AT1G07287	Other Genes
AT1G07290	24.2614	10.0443	20.3664	18.224	4.18785	High	protein_coding	AT1G07290	Other Genes
AT1G07293	0.41527	0.477129	20.236	7.0428	2.81635	Mid_High	lncRNA	AT1G07293	Other Genes
AT1G07297	13.5896	0	0.324633	4.63808	2.21384	Mid_High	lncRNA	AT1G07297	Other Genes
AT1G07300	1.04699	14.8204	1.81853	5.89532	2.55981	Mid_High	protein_coding	AT1G07300	Other Genes
AT1G07303	9.7518	0	99.4858	36.4125	5.1864	High	lncRNA	AT1G07303	Other Genes
AT1G07310	18.7843	61.8448	84.4012	55.0101	5.78165	High	protein_coding	AT1G07310	Other Genes
AT1G07313	0	0	0	0	-9.96578	Low	lncRNA	AT1G07313	Other Genes
AT1G07317	4.07659	0	1.01109	1.69589	0.762896	Low	lncRNA	AT1G07317	Other Genes
AT1G07320	73.4456	91.0342	263.125	142.535	7.15518	High	protein_coding	AT1G07320	Other Genes
AT1G07323	0.939793	3.42415	0	1.45465	0.541661	Low	lncRNA	AT1G07323	Other Genes
AT1G07327	0.558339	6.7145	4.49627	3.92304	1.97234	Low_Mid	lncRNA	AT1G07327	Other Genes
AT1G07330	3.90573	7.71566	5.11171	5.5777	2.47993	Mid_High	protein_coding	AT1G07330	Other Genes
AT1G07333	9.30007	8.05185	4.51612	7.28935	2.86599	Mid_High	lncRNA	AT1G07333	Other Genes
AT1G07337	0.463677	6.42902	1.15426	2.68232	1.42402	Low_Mid	lncRNA	AT1G07337	Other Genes
AT1G07340	0.965479	3.17386	9.78534	4.64156	2.21492	Mid_High	protein_coding	AT1G07340	Other Genes
AT1G07343	0	0	0.476711	0.158904	-2.64473	Low	lncRNA	AT1G07343	Other Genes
AT1G07347	270.178	85.9994	0	118.726	6.8915	High	lncRNA	AT1G07347	Other Genes
AT1G07350	4.15675	15.4961	6.61356	8.75547	3.13035	Mid_High	protein_coding	AT1G07350	Other Genes
AT1G07353	5.23697	0.187793	9.24429	4.88968	2.29004	Mid_High	lncRNA	AT1G07353	Other Genes
AT1G07357	1.65856	10.8312	0	4.16325	2.05806	Low_Mid	miRNA	AT1G07357	Other Genes
AT1G07360	10.8341	74.436	5.68915	30.3197	4.92223	High	protein_coding	AT1G07360	Other Genes
AT1G07367	0.102308	49.0727	0	16.3917	4.03498	Mid_High	lncRNA	AT1G07367	Other Genes
AT1G07370	5.51046	45.9591	0.144664	17.2047	4.10482	Mid_High	protein_coding	AT1G07370	Other Genes
AT1G07373	0.142462	0	0	0.0474873	-4.36625	Low	lncRNA	AT1G07373	Other Genes
AT1G07380	3.31947	0.374639	16.9809	6.89167	2.78506	Mid_High	protein_coding	AT1G07380	Other Genes
AT1G07383	55.1782	0	3.26257	19.4803	4.28401	High	lncRNA	AT1G07383	Other Genes
AT1G07390	0.3129	1.20544	7.29757	2.93864	1.55564	Low_Mid	protein_coding	AT1G07390	Other Genes
AT1G07393	0	1.58588	0	0.528627	-0.916952	Low	snoRNA	AT1G07393	Other Genes
AT1G07397	0	20.7423	0.433696	7.05867	2.8196	Mid_High	lncRNA	AT1G07397	Other Genes
AT1G07400	27.1866	0.158519	0.762318	9.36915	3.22807	Mid_High	protein_coding	AT1G07400	Other Genes
AT1G07407	0	46.8026	0	15.6009	3.96365	Mid_High	lncRNA	AT1G07407	Other Genes
AT1G07410	10.7364	0.894136	37.9443	16.5249	4.04666	Mid_High	protein_coding	AT1G07410	Other Genes
AT1G07413	3.95516	30.0161	14.7182	16.2298	4.02066	Mid_High	lncRNA	AT1G07413	Other Genes
AT1G07417	3.17767	0.456812	6.11249	3.24899	1.70044	Low_Mid	lncRNA	AT1G07417	Other Genes
AT1G07420	7.06138	28.4727	35.5458	23.6933	4.56647	High	protein_coding	AT1G07420	Other Genes
AT1G07423	19.3294	16.9323	21.8958	19.3858	4.27701	High	lncRNA	AT1G07423	Other Genes
AT1G07430	7.51308	2.86215	2.96038	4.4452	2.15257	Low_Mid	protein_coding	AT1G07430	Other Genes
AT1G07433	0	0	0	0	-9.96578	Low	lncRNA	AT1G07433	Other Genes
AT1G07437	152.274	0	68.6275	73.6338	6.20232	High	lncRNA	AT1G07437	Other Genes
AT1G07440	47.8494	7.03678	198.258	84.3814	6.39887	High	protein_coding	AT1G07440	Other Genes
AT1G07447	0	0	9.63579	3.21193	1.68389	Low_Mid	lncRNA	AT1G07447	Other Genes
AT1G07450	4.03017	4.95125	1.99758	3.65967	1.87211	Low_Mid	protein_coding	AT1G07450	Other Genes
AT1G07453	86.0555	22.6427	45.274	51.3241	5.68159	High	lncRNA	AT1G07453	Other Genes
AT1G07457	16.3395	31.7962	3.21737	17.1177	4.0975	Mid_High	lncRNA	AT1G07457	Other Genes
AT1G07460	3.10073	4.57267	0.35054	2.67465	1.41989	Low_Mid	protein_coding	AT1G07460	Other Genes
AT1G07463	0	0	2.68988	0.896627	-0.155813	Low	lncRNA	AT1G07463	Other Genes
AT1G07467	0.365606	329.622	5.87065	111.953	6.80676	High	lncRNA	AT1G07467	Other Genes
AT1G07470	1.23878	12.77	17.718	10.5756	3.4028	Mid_High	protein_coding	AT1G07470	Other Genes
AT1G07473	0.106919	6.05472	0	2.05388	1.03905	Low	protein_coding	AT1G07473	Other Genes
AT1G07476	1.52659	1.94098	7.71033	3.72597	1.898	Low_Mid	protein_coding	AT1G07476	Other Genes
AT1G07477	0	3.25477	0	1.08492	0.118922	Low	lncRNA	AT1G07477	Other Genes
AT1G07480	6.43935	6.41439	25.2568	12.7035	3.66727	Mid_High	protein_coding	AT1G07480	Other Genes
AT1G07483	148.37	11.2521	5.614	55.0787	5.78345	High	lncRNA	AT1G07483	Other Genes
AT1G07485	6.78817	0.506734	5.41123	4.23538	2.08283	Low_Mid	protein_coding	AT1G07485	Other Genes
AT1G07487	25.3805	1.54029	0	8.9736	3.16585	Mid_High	snoRNA	AT1G07487	Other Genes
AT1G07490	0.0882667	0	0	0.0294222	-5.03873	Low	protein_coding	AT1G07490	Other Genes
AT1G07493	35.2853	0	18.2975	17.8609	4.15882	Mid_High	lncRNA	AT1G07493	Other Genes
AT1G07497	0.964234	2.76352	0	1.24258	0.314505	Low	lncRNA	AT1G07497	Other Genes
AT1G07500	0	0	0	0	-9.96578	Low	protein_coding	AT1G07500	Other Genes
AT1G07503	1.86994	0	0	0.623313	-0.679658	Low	lncRNA	AT1G07503	Other Genes
AT1G07507	31.9525	0	0	10.6508	3.41303	Mid_High	ncRNA	AT1G07507	Other Genes
AT1G07510	2.40448	42.6917	6.6044	17.2335	4.10723	Mid_High	protein_coding	AT1G07510	Other Genes
AT1G07513	0	0	0	0	-9.96578	Low	lncRNA	AT1G07513	Other Genes
AT1G07517	9.6087	3.69109	0.999149	4.76631	2.25318	Mid_High	lncRNA	AT1G07517	Other Genes
AT1G07520	18.3189	0	1.72156	6.68015	2.7401	Mid_High	protein_coding	AT1G07520	Other Genes
AT1G07523	0	0	0	0	-9.96578	Low	lncRNA	AT1G07523	Other Genes
AT1G07527	17.8705	0	0.572467	6.14766	2.62027	Mid_High	lncRNA	AT1G07527	Other Genes
AT1G07530	3.36869	38.0844	6.53105	15.9947	3.99961	Mid_High	protein_coding	AT1G07530	Other Genes
AT1G07533	0	0	0.755079	0.251693	-1.98454	Low	lncRNA	AT1G07533	Other Genes
AT1G07537	0	0	0	0	-9.96578	Low	snRNA	AT1G07537	Other Genes
AT1G07540	14.9397	13.9019	2.87741	10.573	3.40245	Mid_High	protein_coding	AT1G07540	Other Genes
AT1G07543	0	0	0	0	-9.96578	Low	ncRNA	AT1G07543	Other Genes
AT1G07547	12.0252	1.28739	1.93692	5.08317	2.34601	Mid_High	lncRNA	AT1G07547	Other Genes
AT1G07550	1.39932	2.99831	3.28539	2.56101	1.35727	Low_Mid	protein_coding	AT1G07550	Other Genes
AT1G07553	0.680452	0	0	0.226817	-2.13405	Low	lncRNA	AT1G07553	Other Genes
AT1G07557	0	3.34304	0.695955	1.34633	0.430105	Low	lncRNA	AT1G07557	Other Genes
AT1G07560	1.03109	1.23779	0.0139552	0.760945	-0.392241	Low	protein_coding	AT1G07560	Other Genes
AT1G07563	5.64773	0	0	1.88258	0.913475	Low	lncRNA	AT1G07563	Other Genes
AT1G07567	0	0	0	0	-9.96578	Low	lncRNA	AT1G07567	Other Genes
AT1G07570	6.57156	5.73338	4.65081	5.65192	2.499	Mid_High	protein_coding	AT1G07570	Other Genes
AT1G07573	100.984	10.1407	48.574	53.2329	5.73427	High	lncRNA	AT1G07573	Other Genes
AT1G07580	12.7824	9.75517	34.8343	19.124	4.25738	High	tRNA	AT1G07580	Other Genes
AT1G07583	0	0	11.5627	3.85423	1.94682	Low_Mid	lncRNA	AT1G07583	Other Genes
AT1G07587	0	0.249489	1.12691	0.4588	-1.12092	Low	lncRNA	AT1G07587	Other Genes
AT1G07590	8.88118	10.2973	12.0183	10.3989	3.3785	Mid_High	protein_coding	AT1G07590	Other Genes
AT1G07593	34.3915	0	6.1182	13.5032	3.75534	Mid_High	snoRNA	AT1G07593	Other Genes
AT1G07597	1.73611	0	18.8283	6.8548	2.77733	Mid_High	lncRNA	AT1G07597	Other Genes
AT1G07600	0	0	0	0	-9.96578	Low	protein_coding	AT1G07600	Other Genes
AT1G07603	3.90081	23.64	29.951	19.1639	4.2604	High	lncRNA	AT1G07603	Other Genes
AT1G07607	0.646026	0.333969	1.45934	0.813112	-0.296701	Low	lncRNA	AT1G07607	Other Genes
AT1G07610	2.25542	0.446736	1.48046	1.39421	0.480477	Low	protein_coding	AT1G07610	Other Genes
AT1G07613	0	0	0	0	-9.96578	Low	miRNA	AT1G07613	Other Genes
AT1G07615	80.8417	46.23	75.9298	67.6672	6.08041	High	protein_coding	AT1G07615	Other Genes
AT1G07617	0	0	0	0	-9.96578	Low	lncRNA	AT1G07617	Other Genes
AT1G07620	0.915071	36.8382	21.9375	19.8969	4.31455	High	protein_coding	AT1G07620	Other Genes
AT1G07623	6.8844	0	49.0199	18.6348	4.22	High	lncRNA	AT1G07623	Other Genes
AT1G07627	14.1982	0.0988927	135.939	50.0787	5.64615	High	lncRNA	AT1G07627	Other Genes
AT1G07630	36.2723	7.89279	3.33756	15.8342	3.98506	Mid_High	protein_coding	AT1G07630	Other Genes
AT1G07633	0	0	6.37127	2.12376	1.0873	Low	miRNA	AT1G07633	Other Genes
AT1G07637	0	0	1.30109	0.433697	-1.20192	Low	lncRNA	AT1G07637	Other Genes
AT1G07640	0.403958	5.51272	3.47462	3.13043	1.64682	Low_Mid	protein_coding	AT1G07640	Other Genes
AT1G07645	0.206428	7.76993	13.689	7.22179	2.85256	Mid_High	protein_coding	AT1G07645	Other Genes
AT1G07647	0	0	0	0	-9.96578	Low	ncRNA	AT1G07647	Other Genes
AT1G07650	6.82123	20.1246	59.3606	28.7688	4.84649	High	protein_coding	AT1G07650	Other Genes
AT1G07653	3.80286	12.7527	2.33073	6.29543	2.65453	Mid_High	lncRNA	AT1G07653	Other Genes
AT1G07657	4.46427	11.0581	58.0759	24.5328	4.6167	High	lncRNA	AT1G07657	Other Genes
AT1G07660	68.9979	1.11996	73.078	47.732	5.57691	High	protein_coding	AT1G07660	Other Genes
AT1G07663	0	0	0	0	-9.96578	Low	lncRNA	AT1G07663	Other Genes
AT1G07667	0	0	0	0	-9.96578	Low	lncRNA	AT1G07667	Other Genes
AT1G07670	10.747	32.6966	12.5989	18.6808	4.22356	High	protein_coding	AT1G07670	Other Genes
AT1G07673	0.498436	2.2723	0.130743	0.96716	-0.0466831	Low	lncRNA	AT1G07673	Other Genes
AT1G07680	25.2931	0.504503	0.0694025	8.62234	3.10825	Mid_High	protein_coding	AT1G07680	Other Genes
AT1G07683	7.03798	0	14.5634	7.20046	2.84829	Mid_High	lncRNA	AT1G07683	Other Genes
AT1G07690	1.3376	1.05684	0.93648	1.11031	0.152258	Low	protein_coding	AT1G07690	Other Genes
AT1G07693	0.919815	0	0	0.306605	-1.70085	Low	lncRNA	AT1G07693	Other Genes
AT1G07697	1.62125	4.58047	0	2.06724	1.0484	Low	lncRNA	AT1G07697	Other Genes
AT1G07700	18.4755	0.571323	26.181	15.0759	3.91427	Mid_High	protein_coding	AT1G07700	Other Genes
AT1G07702	0	0	0	0	-9.96578	Low	snoRNA	AT1G07702	Other Genes
AT1G07703	0	0	0.855449	0.28515	-1.80516	Low	lncRNA	AT1G07703	Other Genes
AT1G07705	3.58842	2.16994	16.1455	7.30129	2.86835	Mid_High	protein_coding	AT1G07705	Other Genes
AT1G07707	0	0	0	0	-9.96578	Low	lncRNA	AT1G07707	Other Genes
AT1G07710	3.93655	1.89547	2.41169	2.7479	1.45886	Low_Mid	protein_coding	AT1G07710	Other Genes
AT1G07717	0	0	0	0	-9.96578	Low	lncRNA	AT1G07717	Other Genes
AT1G07720	7.18887	29.4136	23.722	20.1082	4.32978	High	protein_coding	AT1G07720	Other Genes
AT1G07723	0	0	0	0	-9.96578	Low	lncRNA	AT1G07723	Other Genes
AT1G07725	1.00293	0.550505	0.060806	0.53808	-0.891428	Low	protein_coding	AT1G07725	Other Genes
AT1G07727	961.972	660.943	1138.85	920.588	9.84641	High	miRNA	AT1G07727	Other Genes
AT1G07728	12.2285	4.03124	24.471	13.5769	3.76319	Mid_High	lncRNA	AT1G07728	Other Genes
AT1G07730	0.636411	1.08997	0.447484	0.724622	-0.462711	Low	protein_coding	AT1G07730	Other Genes
AT1G07733	53.5479	1.37044	0	18.3061	4.19433	High	lncRNA	AT1G07733	Other Genes
AT1G07737	0	0	0	0	-9.96578	Low	lncRNA	AT1G07737	Other Genes
AT1G07740	13.5194	8.68567	5.74741	9.31749	3.2201	Mid_High	protein_coding	AT1G07740	Other Genes
AT1G07743	0.123043	0	0.0571128	0.0600519	-4.03382	Low	lncRNA	AT1G07743	Other Genes
AT1G07745	23.4158	0.44916	60.7284	28.1978	4.81756	High	protein_coding	AT1G07745	Known Meiotic Genes
AT1G07747	0.291202	0	3.75415	1.34845	0.432372	Low	protein_coding	AT1G07747	Other Genes
AT1G07750	23.5808	0.905195	0.3544	8.28013	3.04983	Mid_High	protein_coding	AT1G07750	Other Genes
AT1G07753	0	15.5105	49.1756	21.562	4.43049	High	lncRNA	AT1G07753	Other Genes
AT1G07757	15.2651	0	51.4826	22.2492	4.47575	High	ncRNA	AT1G07757	Other Genes
AT1G07760	31.5547	141.004	31.3946	67.9844	6.08715	High	tRNA	AT1G07760	Other Genes
AT1G07763	0.442488	0	0	0.147496	-2.7515	Low	lncRNA	AT1G07763	Other Genes
AT1G07767	2.6668	3.83232	2.8757	3.12494	1.64429	Low_Mid	lncRNA	AT1G07767	Other Genes
AT1G07770	5.21721	4.95089	22.8955	11.0212	3.46234	Mid_High	protein_coding	AT1G07770	Other Genes
AT1G07773	3.12399	0	0	1.04133	0.0598121	Low	lncRNA	AT1G07773	Other Genes
AT1G07777	0	0.44868	0	0.14956	-2.73159	Low	lncRNA	AT1G07777	Other Genes
AT1G07780	2.06053	0	1.16471	1.07508	0.105787	Low	protein_coding	AT1G07780	Other Genes
AT1G07783	5.19553	122.81	81.3869	69.7975	6.12512	High	lncRNA	AT1G07783	Other Genes
AT1G07787	0	0	0	0	-9.96578	Low	lncRNA	AT1G07787	Other Genes
AT1G07790	0.19336	0.526569	0.100348	0.273426	-1.86551	Low	protein_coding	AT1G07790	Other Genes
AT1G07793	0.243579	0	0.126747	0.123442	-3.00645	Low	lncRNA	AT1G07793	Other Genes
AT1G07795	1.36056	24.7956	11.8642	12.6735	3.66385	Mid_High	protein_coding	AT1G07795	Other Genes
AT1G07803	0	0	0	0	-9.96578	Low	lncRNA	AT1G07803	Other Genes
AT1G07807	0	0	0	0	-9.96578	Low	lncRNA	AT1G07807	Other Genes
AT1G07810	20.3138	11.3485	30.5667	20.743	4.37462	High	protein_coding	AT1G07810	Other Genes
AT1G07813	0	1.87793	0	0.625977	-0.673516	Low	lncRNA	AT1G07813	Other Genes
AT1G07820	17.8694	1.61703	29.1043	16.1969	4.01774	Mid_High	protein_coding	AT1G07820	Other Genes
AT1G07823	0.270471	6.99405	0	2.42151	1.2765	Low_Mid	lncRNA	AT1G07823	Other Genes
AT1G07827	389.988	0	6.58824	132.192	7.0465	High	snRNA	AT1G07827	Other Genes
AT1G07830	10.0943	10.9662	6.70709	9.25586	3.21052	Mid_High	protein_coding	AT1G07830	Other Genes
AT1G07833	0	1.47085	0	0.490283	-1.02537	Low	lncRNA	AT1G07833	Other Genes
AT1G07837	3.58304	0	58.9469	20.8433	4.38158	High	lncRNA	AT1G07837	Other Genes
AT1G07840	8.94205	5.98669	5.39955	6.7761	2.76067	Mid_High	protein_coding	AT1G07840	Other Genes
AT1G07843	0	24.4933	6.34889	10.2807	3.36201	Mid_High	lncRNA	AT1G07843	Other Genes
AT1G07847	0	0	0	0	-9.96578	Low	ncRNA	AT1G07847	Other Genes
AT1G07850	1.83522	3.18069	7.8451	4.287	2.10031	Low_Mid	protein_coding	AT1G07850	Other Genes
AT1G07853	0	0	0	0	-9.96578	Low	lncRNA	AT1G07853	Other Genes
AT1G07857	0	0	0	0	-9.96578	Low	lncRNA	AT1G07857	Other Genes
AT1G07860	0.145556	0	5.78215	1.9759	0.983241	Low	protein_coding	AT1G07860	Other Genes
AT1G07863	37.9536	0.512511	0	12.822	3.68067	Mid_High	lncRNA	AT1G07863	Other Genes
AT1G07867	3.28112	0	10.7652	4.68211	2.22747	Mid_High	miRNA	AT1G07867	Other Genes
AT1G07870	2.82659	54.3629	15.9353	24.3749	4.60739	High	protein_coding	AT1G07870	Other Genes
AT1G07873	0.210013	0	0	0.0700043	-3.81595	Low	lncRNA	AT1G07873	Other Genes
AT1G07877	0.634545	0.0864706	3.50671	1.40924	0.495943	Low	lncRNA	AT1G07877	Other Genes
AT1G07880	2.13039	0.455042	0.823855	1.13643	0.185776	Low	protein_coding	AT1G07880	Other Genes
AT1G07883	0	0	0	0	-9.96578	Low	snRNA	AT1G07883	Other Genes
AT1G07885	5.81042	0	1.07647	2.29563	1.19952	Low	protein_coding	AT1G07885	Other Genes
AT1G07887	0.395451	0.0783557	0	0.157936	-2.65349	Low	lncRNA	AT1G07887	Other Genes
AT1G07890	12.9157	25.2956	25.0313	21.0809	4.39793	High	protein_coding	AT1G07890	Other Genes
AT1G07893	7.21257	29.2816	0	12.1647	3.60475	Mid_High	lncRNA	AT1G07893	Other Genes
AT1G07897	10.6179	1.31947	12.722	8.21979	3.03928	Mid_High	snoRNA	AT1G07897	Other Genes
AT1G07900	42.0468	3.68833	0.810925	15.5154	3.95572	Mid_High	protein_coding	AT1G07900	Other Genes
AT1G07901	0	0	0	0	-9.96578	Low	protein_coding	AT1G07901	Other Genes
AT1G07902	0.327359	0.706186	65.6838	22.2391	4.47509	High	protein_coding	AT1G07902	Other Genes
AT1G07903	0	0	0	0	-9.96578	Low	snoRNA	AT1G07903	Other Genes
AT1G07907	30.3095	0	0	10.1032	3.33688	Mid_High	lncRNA	AT1G07907	Other Genes
AT1G07910	1.32455	5.58792	2.2499	3.05412	1.61123	Low_Mid	protein_coding	AT1G07910	Other Genes
AT1G07913	27.7058	2.2281	37.475	22.4696	4.48997	High	lncRNA	AT1G07913	Other Genes
AT1G07917	30.5408	0.494419	25.677	18.9041	4.2407	High	lncRNA	AT1G07917	Other Genes
AT1G07920	6.59514	0.160339	80	28.9185	4.85397	High	protein_coding	AT1G07920	Other Genes
AT1G07923	45.1679	13.7278	67.2207	42.0388	5.39368	High	lncRNA	AT1G07923	Other Genes
AT1G07927	0	0	0	0	-9.96578	Low	lncRNA	AT1G07927	Other Genes
AT1G07930	1.8745	6.36595	1.01867	3.08638	1.62638	Low_Mid	protein_coding	AT1G07930	Other Genes
AT1G07933	0	0	1.36172	0.453907	-1.13636	Low	lncRNA	AT1G07933	Other Genes
AT1G07937	0.40073	0	0	0.133577	-2.8935	Low	lncRNA	AT1G07937	Other Genes
AT1G07940	39.9165	5.07926	9.22987	18.0752	4.17602	High	protein_coding	AT1G07940	Other Genes
AT1G07943	26.8673	0	1.40258	9.42329	3.23638	Mid_High	lncRNA	AT1G07943	Other Genes
AT1G07947	3.25504	0	0	1.08501	0.119042	Low	lncRNA	AT1G07947	Other Genes
AT1G07950	5.36342	0	4.7631	3.37551	1.75553	Low_Mid	protein_coding	AT1G07950	Other Genes
AT1G07957	0	2.39854	6.1182	2.83891	1.50585	Low_Mid	snoRNA	AT1G07957	Other Genes
AT1G07960	0	0.0549246	0	0.0183082	-5.69464	Low	protein_coding	AT1G07960	Other Genes
AT1G07963	0	0	0	0	-9.96578	Low	ncRNA	AT1G07963	Other Genes
AT1G07967	1.01127	44.5336	0	15.1816	3.92435	Mid_High	lncRNA	AT1G07967	Other Genes
AT1G07970	8.59308	7.32705	17.3068	11.0756	3.46945	Mid_High	protein_coding	AT1G07970	Other Genes
AT1G07973	4.61865	0.0965762	0.664868	1.79336	0.843473	Low	lncRNA	AT1G07973	Other Genes
AT1G07977	13.353	0	0	4.451	2.15445	Low_Mid	ncRNA	AT1G07977	Other Genes
AT1G07980	57.7274	26.649	64.3536	49.5767	5.63162	High	protein_coding	AT1G07980	Other Genes
AT1G07983	81.8387	0	26.6014	36.1467	5.17583	High	lncRNA	AT1G07983	Other Genes
AT1G07985	4.6486	1.76504	29.9105	12.108	3.59801	Mid_High	protein_coding	AT1G07985	Other Genes
AT1G07987	5.12026	7.20159	0.00146709	4.10777	2.03871	Low_Mid	lncRNA	AT1G07987	Other Genes
AT1G07990	5.34476	5.54531	9.57985	6.82331	2.77068	Mid_High	protein_coding	AT1G07990	Other Genes
AT1G07993	8.03756	0.927593	0	2.98838	1.57985	Low_Mid	lncRNA	AT1G07993	Other Genes
AT1G07997	0	0	0	0	-9.96578	Low	lncRNA	AT1G07997	Other Genes
AT1G08000	2.13409	159.631	2.85491	54.8733	5.77806	High	protein_coding	AT1G08000	Other Genes
AT1G08003	0	0	0	0	-9.96578	Low	lncRNA	AT1G08003	Other Genes
AT1G08005	0	0.135402	0	0.045134	-4.43803	Low	protein_coding	AT1G08005	Other Genes
AT1G08007	20.6863	0.30603	0.846618	7.27965	2.86407	Mid_High	lncRNA	AT1G08007	Other Genes
AT1G08010	1.0604	7.84092	48.2004	19.0339	4.25058	High	protein_coding	AT1G08010	Other Genes
AT1G08013	9.29273	10.921	7.3837	9.19914	3.20166	Mid_High	lncRNA	AT1G08013	Other Genes
AT1G08017	0	0	0	0	-9.96578	Low	lncRNA	AT1G08017	Other Genes
AT1G08023	0.154817	0	0.490761	0.215193	-2.20961	Low	lncRNA	AT1G08023	Other Genes
AT1G08027	4.24972	0	0	1.41657	0.503423	Low	lncRNA	AT1G08027	Other Genes
AT1G08030	6.28297	5.31506	5.9104	5.83614	2.54526	Mid_High	protein_coding	AT1G08030	Other Genes
AT1G08033	12.1949	45.9148	107.448	55.1859	5.78625	High	lncRNA	AT1G08033	Other Genes
AT1G08035	0.225262	2.07242	0.0786471	0.79211	-0.334408	Low	protein_coding	AT1G08035	Other Genes
AT1G08037	0.109119	0	0.932286	0.347135	-1.52228	Low	lncRNA	AT1G08037	Other Genes
AT1G08040	0.0695203	5.32064	0.503536	1.96457	0.974944	Low	protein_coding	AT1G08040	Other Genes
AT1G08043	0	0.155774	0.483198	0.212991	-2.22438	Low	lncRNA	AT1G08043	Other Genes
AT1G08047	0	0	0	0	-9.96578	Low	lncRNA	AT1G08047	Other Genes
AT1G08050	12.1284	0.879497	35.4996	16.1692	4.01526	Mid_High	protein_coding	AT1G08050	Other Genes
AT1G08053	67.1514	10.8675	4.37952	27.4661	4.77963	High	miRNA	AT1G08053	Other Genes
AT1G08057	0	0	0	0	-9.96578	Low	lncRNA	AT1G08057	Other Genes
AT1G08060	11.5356	13.3479	29.8785	18.254	4.19022	High	protein_coding	AT1G08060	Other Genes
AT1G08063	7.13488	0.203195	0	2.44603	1.29103	Low_Mid	lncRNA	AT1G08063	Other Genes
AT1G08065	0.821626	1.20342	0.110962	0.712003	-0.488021	Low	protein_coding	AT1G08065	Other Genes
AT1G08070	9.60837	8.94946	2.29693	6.95159	2.79755	Mid_High	protein_coding	AT1G08070	Other Genes
AT1G08073	0	9.77743	0	3.25914	1.70494	Low_Mid	lncRNA	AT1G08073	Other Genes
AT1G08077	20.08	0.698049	67.7038	29.4939	4.8824	High	lncRNA	AT1G08077	Other Genes
AT1G08080	0.899501	3.82737	0.652473	1.79311	0.843272	Low	protein_coding	AT1G08080	Other Genes
AT1G08087	1.09094	1.30485	0.132883	0.842891	-0.244871	Low	lncRNA	AT1G08087	Other Genes
AT1G08090	10.5386	0.091719	0.731751	3.78736	1.92157	Low_Mid	protein_coding	AT1G08090	Other Genes
AT1G08093	0	0	0	0	-9.96578	Low	lncRNA	AT1G08093	Other Genes
AT1G08097	3.67797	8.12067	0.281518	4.02672	2.00996	Low_Mid	lncRNA	AT1G08097	Other Genes
AT1G08100	1.5093	0.0461738	28.9704	10.1753	3.34714	Mid_High	protein_coding	AT1G08100	Other Genes
AT1G08103	1.1509	1.23919	0.80464	1.06491	0.0920856	Low	lncRNA	AT1G08103	Other Genes
AT1G08107	0	0	0	0	-9.96578	Low	snoRNA	AT1G08107	Other Genes
AT1G08110	6.00449	0.256987	50.1712	18.8109	4.23357	High	protein_coding	AT1G08110	Other Genes
AT1G08113	0	0	1.16776	0.389253	-1.35752	Low	snoRNA	AT1G08113	Other Genes
AT1G08115	8.62076	0	0	2.87359	1.52335	Low_Mid	snRNA	AT1G08115	Other Genes
AT1G08117	0	0	1.23578	0.411927	-1.27604	Low	snoRNA	AT1G08117	Other Genes
AT1G08120	0	0	1.23879	0.41293	-1.27254	Low	protein_coding	AT1G08120	Other Genes
AT1G08123	1.17912	0	0	0.39304	-1.34359	Low	snoRNA	AT1G08123	Other Genes
AT1G08125	2.04047	1.43306	9.97675	4.48343	2.16492	Low_Mid	protein_coding	AT1G08125	Other Genes
AT1G08127	0	1.00711	0.475813	0.494308	-1.0136	Low	lncRNA	AT1G08127	Other Genes
AT1G08130	7.8034	5.97472	3.00997	5.59603	2.48466	Mid_High	protein_coding	AT1G08130	Other Genes
AT1G08133	1.58278	8.51808	0	3.36695	1.75187	Low_Mid	lncRNA	AT1G08133	Other Genes
AT1G08135	3.00529	0.384821	0.173242	1.18778	0.249487	Low	protein_coding	AT1G08135	Other Genes
AT1G08137	0	1.64181	0	0.54727	-0.867042	Low	lncRNA	AT1G08137	Other Genes
AT1G08140	1.2285	13.213	0.181224	4.87424	2.28547	Mid_High	protein_coding	AT1G08140	Other Genes
AT1G08143	0	0	0	0	-9.96578	Low	lncRNA	AT1G08143	Other Genes
AT1G08147	4.56583	0	0	1.52194	0.606862	Low	lncRNA	AT1G08147	Other Genes
AT1G08150	32.3027	2.1019	3.86956	12.7581	3.67345	Mid_High	protein_coding	AT1G08150	Other Genes
AT1G08153	21.1434	2.91993	0	8.02111	3.00398	Mid_High	lncRNA	AT1G08153	Other Genes
AT1G08157	0	0	0	0	-9.96578	Low	miRNA	AT1G08157	Other Genes
AT1G08160	3.50217	10.7014	0.0406586	4.74808	2.24765	Mid_High	protein_coding	AT1G08160	Other Genes
AT1G08163	0	0	0	0	-9.96578	Low	miRNA	AT1G08163	Other Genes
AT1G08165	0	0.0612432	0	0.0204144	-5.54527	Low	protein_coding	AT1G08165	Other Genes
AT1G08170	12.1818	7.79493	65.8861	28.6209	4.83905	High	protein_coding	AT1G08170	Other Genes
AT1G08173	0	0.115843	4.45596	1.52393	0.608747	Low	lncRNA	AT1G08173	Other Genes
AT1G08177	0	0	0	0	-9.96578	Low	lncRNA	AT1G08177	Other Genes
AT1G08180	0.85566	0.598853	12.0042	4.48624	2.16583	Low_Mid	protein_coding	AT1G08180	Other Genes
AT1G08183	0.772884	3.24359	0	1.33882	0.422044	Low	lncRNA	AT1G08183	Other Genes
AT1G08190	24.5718	45.8771	6.00099	25.4833	4.67154	High	protein_coding	AT1G08190	Other Genes
AT1G08193	20.423	0	0	6.80767	2.76737	Mid_High	lncRNA	AT1G08193	Other Genes
AT1G08200	4.45956	0.216788	0.168395	1.61491	0.692351	Low	protein_coding	AT1G08200	Other Genes
AT1G08207	10.4403	127.759	0	46.0664	5.52568	High	lncRNA	AT1G08207	Other Genes
AT1G08210	0.814552	2.10857	1.44058	1.45457	0.541581	Low	protein_coding	AT1G08210	Other Genes
AT1G08213	0	0.971527	0	0.323842	-1.62219	Low	lncRNA	AT1G08213	Other Genes
AT1G08217	0.86321	0.710388	0	0.524533	-0.928148	Low	lncRNA	AT1G08217	Other Genes
AT1G08220	1.89813	7.54449	2.21479	3.88581	1.95859	Low_Mid	protein_coding	AT1G08220	Other Genes
AT1G08223	18.3113	0	0.127056	6.14612	2.61991	Mid_High	lncRNA	AT1G08223	Other Genes
AT1G08227	3.44037	16.24	0.624046	6.76814	2.75897	Mid_High	lncRNA	AT1G08227	Other Genes
AT1G08230	0.565717	16.4584	3.17667	6.73359	2.75159	Mid_High	protein_coding	AT1G08230	Other Genes
AT1G08237	0	0	0.348279	0.116093	-3.09427	Low	lncRNA	AT1G08237	Other Genes
AT1G08240	11.9895	5.1462	6.54857	7.89476	2.98108	Mid_High	tRNA	AT1G08240	Other Genes
AT1G08247	0	0	0	0	-9.96578	Low	lncRNA	AT1G08247	Other Genes
AT1G08250	0	0	0.884748	0.294916	-1.75674	Low	protein_coding	AT1G08250	Other Genes
AT1G08253	127.74	258.541	12.981	133.087	7.05624	High	ncRNA	AT1G08253	Other Genes
AT1G08257	3.20584	0.460939	0.867393	1.51139	0.596831	Low	lncRNA	AT1G08257	Other Genes
AT1G08260	3.5556	2.76462	2.17472	2.83165	1.50215	Low_Mid	protein_coding	AT1G08260	Other Genes
AT1G08263	0.586483	10.0873	5.35662	5.34347	2.41805	Mid_High	lncRNA	AT1G08263	Other Genes
AT1G08267	0	0	0	0	-9.96578	Low	lncRNA	AT1G08267	Other Genes
AT1G08270	0.455629	0.113652	0	0.18976	-2.39017	Low	protein_coding	AT1G08270	Other Genes
AT1G08273	0.247273	0.450074	1.68724	0.794862	-0.329409	Low	lncRNA	AT1G08273	Other Genes
AT1G08277	0	6.4141	0	2.13803	1.09696	Low	lncRNA	AT1G08277	Other Genes
AT1G08280	5.69916	0	27.5204	11.0732	3.46913	Mid_High	protein_coding	AT1G08280	Other Genes
AT1G08283	1.0278	0.497223	0	0.508341	-0.973296	Low	lncRNA	AT1G08283	Other Genes
AT1G08287	0	0	0	0	-9.96578	Low	miRNA	AT1G08287	Other Genes
AT1G08290	3.16345	20.8277	2.2577	8.74962	3.12938	Mid_High	protein_coding	AT1G08290	Other Genes
AT1G08293	14.7742	0.3773	0	5.0505	2.33671	Mid_High	lncRNA	AT1G08293	Other Genes
AT1G08297	9.72131	7.31067	0	5.67733	2.50547	Mid_High	lncRNA	AT1G08297	Other Genes
AT1G08300	1.24312	1.67592	27.5803	10.1664	3.34588	Mid_High	protein_coding	AT1G08300	Other Genes
AT1G08303	0	0	0	0	-9.96578	Low	miRNA	AT1G08303	Other Genes
AT1G08307	0	0	0	0	-9.96578	Low	lncRNA	AT1G08307	Other Genes
AT1G08310	0.793716	0	1.14732	0.647012	-0.625907	Low	protein_coding	AT1G08310	Other Genes
AT1G08313	0	11.0541	0	3.6847	1.88194	Low_Mid	lncRNA	AT1G08313	Other Genes
AT1G08315	0	0.370428	0.109328	0.159919	-2.6356	Low	protein_coding	AT1G08315	Other Genes
AT1G08317	0	0	0	0	-9.96578	Low	lncRNA	AT1G08317	Other Genes
AT1G08320	2.52221	5.28677	2.73818	3.51572	1.81423	Low_Mid	protein_coding	AT1G08320	Other Genes
AT1G08323	0	0	0	0	-9.96578	Low	lncRNA	AT1G08323	Other Genes
AT1G08327	0	94.7421	0	31.5807	4.98102	High	snoRNA	AT1G08327	Other Genes
AT1G08333	0	0	0	0	-9.96578	Low	lncRNA	AT1G08333	Other Genes
AT1G08337	9.63487	10.8413	30.9948	17.157	4.10081	Mid_High	miRNA	AT1G08337	Other Genes
AT1G08340	76.2571	25.7561	40.9964	47.6699	5.57504	High	protein_coding	AT1G08340	Other Genes
AT1G08343	9.55602	0	1.61433	3.72345	1.89703	Low_Mid	miRNA	AT1G08343	Other Genes
AT1G08347	0	0	18.7658	6.25527	2.6453	Mid_High	snoRNA	AT1G08347	Other Genes
AT1G08350	9.89286	6.45128	0.388896	5.57768	2.47992	Mid_High	protein_coding	AT1G08350	Other Genes
AT1G08353	0	0	0	0	-9.96578	Low	snoRNA	AT1G08353	Other Genes
AT1G08357	381.425	0.507864	0	127.311	6.99222	High	lncRNA	AT1G08357	Other Genes
AT1G08360	5.5709	6.12195	4.9719	5.55492	2.47402	Mid_High	protein_coding	AT1G08360	Other Genes
AT1G08363	0	0	1.35143	0.450477	-1.14728	Low	lncRNA	AT1G08363	Other Genes
AT1G08367	0	0	0	0	-9.96578	Low	snRNA	AT1G08367	Other Genes
AT1G08370	18.8592	5.67895	13.7086	12.7489	3.67242	Mid_High	protein_coding	AT1G08370	Other Genes
AT1G08377	86.8903	140.234	142.212	123.112	6.94384	High	lncRNA	AT1G08377	Other Genes
AT1G08380	10.843	23.2027	2.11251	12.0527	3.59141	Mid_High	protein_coding	AT1G08380	Other Genes
AT1G08383	0	0	0	0	-9.96578	Low	lncRNA	AT1G08383	Other Genes
AT1G08387	9.7338	1.31869	0	3.68416	1.88173	Low_Mid	lncRNA	AT1G08387	Other Genes
AT1G08390	0.642214	0.105722	3.57543	1.44112	0.528193	Low	protein_coding	AT1G08390	Other Genes
AT1G08393	22.6713	57.2052	0.827602	26.9014	4.74966	High	lncRNA	AT1G08393	Other Genes
AT1G08397	0	0	147.62	49.2067	5.62081	High	lncRNA	AT1G08397	Other Genes
AT1G08400	5.34314	4.82818	0.23334	3.46822	1.79461	Low_Mid	protein_coding	AT1G08400	Other Genes
AT1G08403	0	0	3.20611	1.0687	0.0972107	Low	lncRNA	AT1G08403	Other Genes
AT1G08410	1.71224	9.72288	12.184	7.87304	2.9771	Mid_High	protein_coding	AT1G08410	Other Genes
AT1G08413	5.54491	0	0.925014	2.15664	1.10946	Low	lncRNA	AT1G08413	Other Genes
AT1G08417	1.33114	3.40999	0.570662	1.7706	0.825051	Low	lncRNA	AT1G08417	Other Genes
AT1G08420	10.227	5.75857	13.7805	9.92202	3.31078	Mid_High	protein_coding	AT1G08420	Other Genes
AT1G08427	0	0	13.4678	4.48927	2.1668	Low_Mid	ncRNA	AT1G08427	Other Genes
AT1G08430	6.95875	2.33746	8.06836	5.78819	2.53336	Mid_High	protein_coding	AT1G08430	Other Genes
AT1G08433	1.54654	0	5.44701	2.33118	1.22168	Low	lncRNA	AT1G08433	Other Genes
AT1G08437	0	0	0	0	-9.96578	Low	lncRNA	AT1G08437	Other Genes
AT1G08440	6.13342	38.3799	1.0865	15.1999	3.92609	Mid_High	protein_coding	AT1G08440	Other Genes
AT1G08443	2.94709	0	0	0.982363	-0.0242035	Low	lncRNA	AT1G08443	Other Genes
AT1G08447	0	0	0	0	-9.96578	Low	lncRNA	AT1G08447	Other Genes
AT1G08450	2.16526	9.22256	30.7037	14.0305	3.8106	Mid_High	protein_coding	AT1G08450	Other Genes
AT1G08453	31.4167	3.55505	26.904	20.6253	4.36641	High	lncRNA	AT1G08453	Other Genes
AT1G08457	0.402675	0	0	0.134225	-2.88657	Low	lncRNA	AT1G08457	Other Genes
AT1G08460	2.9279	1.87974	2.10656	2.30473	1.20523	Low	protein_coding	AT1G08460	Other Genes
AT1G08463	0.472619	0	0	0.15754	-2.65708	Low	lncRNA	AT1G08463	Other Genes
AT1G08465	1.5135	0.0332914	0.359571	0.635454	-0.651872	Low	protein_coding	AT1G08465	Other Genes
AT1G08470	6.19852	6.49028	7.61744	6.76875	2.7591	Mid_High	protein_coding	AT1G08470	Other Genes
AT1G08473	0.452223	0	37.1878	12.5467	3.64935	Mid_High	lncRNA	AT1G08473	Other Genes
AT1G08477	26.0923	11.4545	8.047	15.1979	3.9259	Mid_High	lncRNA	AT1G08477	Other Genes
AT1G08480	1.1803	3.13668	1.38281	1.89993	0.926705	Low	protein_coding	AT1G08480	Other Genes
AT1G08483	0.452223	0	0.724437	0.39222	-1.34659	Low	lncRNA	AT1G08483	Other Genes
AT1G08487	47.2892	295.166	31.5485	124.668	6.96196	High	lncRNA	AT1G08487	Other Genes
AT1G08490	0.310069	0.50712	1.32385	0.71368	-0.484631	Low	protein_coding	AT1G08490	Other Genes
AT1G08493	0	0	0	0	-9.96578	Low	ncRNA	AT1G08493	Other Genes
AT1G08497	3.67611	0	0	1.22537	0.294394	Low	lncRNA	AT1G08497	Other Genes
AT1G08500	0.851499	6.12355	0.0629291	2.34599	1.23081	Low	protein_coding	AT1G08500	Other Genes
AT1G08503	1.65206	0	0.295448	0.649169	-0.621113	Low	lncRNA	AT1G08503	Other Genes
AT1G08507	9.83283	0	0	3.27761	1.71308	Low_Mid	lncRNA	AT1G08507	Other Genes
AT1G08510	19.2937	52.0132	6.26076	25.8559	4.69248	High	protein_coding	AT1G08510	Other Genes
AT1G08513	0	0	0	0	-9.96578	Low	lncRNA	AT1G08513	Other Genes
AT1G08517	84.9545	296.254	105.079	162.096	7.34071	High	lncRNA	AT1G08517	Other Genes
AT1G08520	9.42273	22.2443	4.48358	12.0502	3.59111	Mid_High	protein_coding	AT1G08520	Other Genes
AT1G08523	0	0	0	0	-9.96578	Low	lncRNA	AT1G08523	Other Genes
AT1G08530	0.534063	0.199059	0.259147	0.330756	-1.5918	Low	protein_coding	AT1G08530	Other Genes
AT1G08533	0	0	0	0	-9.96578	Low	lncRNA	AT1G08533	Other Genes
AT1G08537	0	25.3574	0	8.45247	3.07954	Mid_High	lncRNA	AT1G08537	Other Genes
AT1G08540	30.8522	11.9218	6.1968	16.3236	4.02898	Mid_High	protein_coding	AT1G08540	Other Genes
AT1G08543	5.19462	0	74.6468	26.6138	4.73416	High	lncRNA	AT1G08543	Other Genes
AT1G08547	0	0	0	0	-9.96578	Low	ncRNA	AT1G08547	Other Genes
AT1G08550	2.11504	1.62804	2.04109	1.92806	0.947896	Low	protein_coding	AT1G08550	Other Genes
AT1G08553	2.47438	7.45724	0.664206	3.53194	1.82087	Low_Mid	lncRNA	AT1G08553	Other Genes
AT1G08557	98.0517	0.91709	2.28186	33.7502	5.07687	High	lncRNA	AT1G08557	Other Genes
AT1G08560	8.89705	21.5033	10.0239	13.4748	3.75229	Mid_High	protein_coding	AT1G08560	Other Genes
AT1G08563	0	0	0	0	-9.96578	Low	lncRNA	AT1G08563	Other Genes
AT1G08567	26.0261	5.44969	6.65552	12.7104	3.66806	Mid_High	lncRNA	AT1G08567	Other Genes
AT1G08570	0.557784	25.7011	3.15393	9.80428	3.29356	Mid_High	protein_coding	AT1G08570	Other Genes
AT1G08573	77.257	185.209	126.392	129.619	7.01815	High	lncRNA	AT1G08573	Other Genes
AT1G08577	0	0	0	0	-9.96578	Low	lncRNA	AT1G08577	Other Genes
AT1G08580	10.7319	0.929335	22.4219	11.361	3.50615	Mid_High	protein_coding	AT1G08580	Other Genes
AT1G08583	18.6705	0	8.36155	9.01068	3.1718	Mid_High	lncRNA	AT1G08583	Other Genes
AT1G08587	0	0	0	0	-9.96578	Low	lncRNA	AT1G08587	Other Genes
AT1G08590	3.28434	0.945395	0.921548	1.71709	0.780809	Low	protein_coding	AT1G08590	Other Genes
AT1G08592	5.88497	10.5242	3.23178	6.54699	2.71105	Mid_High	lncRNA	AT1G08592	Other Genes
AT1G08597	0	0	59.9291	19.9764	4.32029	High	miRNA	AT1G08597	Other Genes
AT1G08600	4.852	20.512	15.1875	13.5172	3.75683	Mid_High	protein_coding	AT1G08600	Other Genes
AT1G08603	4.61358	0	0	1.53786	0.621862	Low	lncRNA	AT1G08603	Other Genes
AT1G08607	3.72462	1.26686	4.11243	3.03464	1.602	Low_Mid	lncRNA	AT1G08607	Other Genes
AT1G08610	2.14768	4.28614	8.97816	5.13733	2.3613	Mid_High	protein_coding	AT1G08610	Other Genes
AT1G08613	25.6069	23.3191	0.295448	16.4071	4.03634	Mid_High	lncRNA	AT1G08613	Other Genes
AT1G08620	12.8357	3.32991	12.7856	9.65042	3.27074	Mid_High	protein_coding	AT1G08620	Other Genes
AT1G08623	5.63747	0	0	1.87916	0.910853	Low	lncRNA	AT1G08623	Other Genes
AT1G08627	31.8826	1.0745	0	10.9857	3.45769	Mid_High	lncRNA	AT1G08627	Other Genes
AT1G08630	6.00577	11.5144	8.26703	8.59573	3.10379	Mid_High	protein_coding	AT1G08630	Other Genes
AT1G08633	4.85616	0	19.1823	8.01282	3.00249	Mid_High	lncRNA	AT1G08633	Other Genes
AT1G08637	0.241816	0	0.775205	0.339007	-1.55636	Low	lncRNA	AT1G08637	Other Genes
AT1G08640	11.61	0.517955	11.2509	7.79295	2.96235	Mid_High	protein_coding	AT1G08640	Other Genes
AT1G08643	0	7.86051	0	2.62017	1.39021	Low_Mid	snoRNA	AT1G08643	Other Genes
AT1G08645	2.92318	0.158318	0	1.02717	0.0400732	Low	protein_coding	AT1G08645	Other Genes
AT1G08647	0	0	0.899377	0.299792	-1.73316	Low	lncRNA	AT1G08647	Other Genes
AT1G08650	0.494533	0.203537	0.0263755	0.241482	-2.04405	Low	protein_coding	AT1G08650	Other Genes
AT1G08653	0	0	12.9535	4.31783	2.11064	Low_Mid	lncRNA	AT1G08653	Other Genes
AT1G08657	151.297	106.925	174.437	144.22	7.17213	High	lncRNA	AT1G08657	Other Genes
AT1G08660	3.22384	0.289127	1.42734	1.64677	0.720514	Low	protein_coding	AT1G08660	Other Genes
AT1G08663	0	0	0.797631	0.265877	-1.90575	Low	lncRNA	AT1G08663	Other Genes
AT1G08667	0	0	0	0	-9.96578	Low	lncRNA	AT1G08667	Other Genes
AT1G08670	50.5595	56.8823	7.64251	38.3614	5.26162	High	protein_coding	AT1G08670	Other Genes
AT1G08673	0	0	0	0	-9.96578	Low	lncRNA	AT1G08673	Other Genes
AT1G08677	1.97135	48.2984	3.07095	17.7802	4.15228	Mid_High	lncRNA	AT1G08677	Other Genes
AT1G08680	2.8994	2.749	0.0424783	1.89696	0.924449	Low	protein_coding	AT1G08680	Other Genes
AT1G08683	0	3.15622	0.229448	1.12856	0.175756	Low	lncRNA	AT1G08683	Other Genes
AT1G08695	0.354549	0	3.37324	1.2426	0.314518	Low	protein_coding	AT1G08695	Other Genes
AT1G08697	0	0.380216	0	0.126739	-2.96873	Low	lncRNA	AT1G08697	Other Genes
AT1G08700	23.7162	16.9313	99.8781	46.8419	5.54976	High	protein_coding	AT1G08700	Other Genes
AT1G08703	0	0	0	0	-9.96578	Low	lncRNA	AT1G08703	Other Genes
AT1G08707	0.46034	0	0	0.153447	-2.69482	Low	lncRNA	AT1G08707	Other Genes
AT1G08710	116.252	58.0263	64.2484	79.5088	6.31306	High	protein_coding	AT1G08710	Other Genes
AT1G08713	0	0	0	0	-9.96578	Low	lncRNA	AT1G08713	Other Genes
AT1G08717	2.77677	0	0	0.92559	-0.109997	Low	lncRNA	AT1G08717	Other Genes
AT1G08720	6.57425	4.40094	0.79838	3.92452	1.97289	Low_Mid	protein_coding	AT1G08720	Other Genes
AT1G08723	17.8928	0	9.48005	9.12428	3.18987	Mid_High	lncRNA	AT1G08723	Other Genes
AT1G08727	0	0	0	0	-9.96578	Low	lncRNA	AT1G08727	Other Genes
AT1G08730	3.05698	5.01795	3.47528	3.85007	1.94526	Low_Mid	protein_coding	AT1G08730	Other Genes
AT1G08733	0.106401	0.114697	0.110163	0.11042	-3.16592	Low	lncRNA	AT1G08733	Other Genes
AT1G08737	0	0	0	0	-9.96578	Low	snRNA	AT1G08737	Other Genes
AT1G08743	8.53063	9.80566	0.925014	6.42043	2.6829	Mid_High	lncRNA	AT1G08743	Other Genes
AT1G08747	7.40472	30.8375	0	12.7474	3.67225	Mid_High	ncRNA	AT1G08747	Other Genes
AT1G08750	1.46751	24.9372	8.45453	11.6197	3.53863	Mid_High	protein_coding	AT1G08750	Other Genes
AT1G08753	0	0	0.547363	0.182454	-2.44651	Low	lncRNA	AT1G08753	Other Genes
AT1G08757	0	0.428468	0	0.142823	-2.79764	Low	lncRNA	AT1G08757	Other Genes
AT1G08760	3.92487	10.2998	6.43019	6.88495	2.78366	Mid_High	protein_coding	AT1G08760	Other Genes
AT1G08763	0.64155	0	4.8333	1.82495	0.868647	Low	lncRNA	AT1G08763	Other Genes
AT1G08767	0.390111	0	0.422808	0.270973	-1.87846	Low	lncRNA	AT1G08767	Other Genes
AT1G08770	0.116543	0.126283	0	0.080942	-3.60925	Low	protein_coding	AT1G08770	Other Genes
AT1G08773	0	30.7377	0	10.2459	3.35712	Mid_High	lncRNA	AT1G08773	Other Genes
AT1G08777	0	0	0	0	-9.96578	Low	lncRNA	AT1G08777	Other Genes
AT1G08780	0.810081	0.198385	0	0.336155	-1.56851	Low	protein_coding	AT1G08780	Other Genes
AT1G08783	0	0.368529	0	0.122843	-3.01342	Low	miRNA	AT1G08783	Other Genes
AT1G08787	0	0	1.92171	0.64057	-0.640321	Low	lncRNA	AT1G08787	Other Genes
AT1G08790	16.6535	15.3501	8.45385	13.4858	3.75348	Mid_High	protein_coding	AT1G08790	Other Genes
AT1G08793	0	0	0	0	-9.96578	Low	miRNA	AT1G08793	Other Genes
AT1G08797	3.6858	0	2.90501e-06	1.2286	0.29819	Low	lncRNA	AT1G08797	Other Genes
AT1G08800	4.49902	0.29501	0.680919	1.82498	0.868673	Low	protein_coding	AT1G08800	Other Genes
AT1G08803	0	0	0	0	-9.96578	Low	lncRNA	AT1G08803	Other Genes
AT1G08807	0	32.4448	0	10.8149	3.43509	Mid_High	lncRNA	AT1G08807	Other Genes
AT1G08810	5.27029	0	0.39811	1.88947	0.918742	Low	protein_coding	AT1G08810	Other Genes
AT1G08813	10.5342	15.8529	1.39966	9.26225	3.21152	Mid_High	miRNA	AT1G08813	Other Genes
AT1G08817	1.60292	0.460939	74.1621	25.4087	4.6673	High	lncRNA	AT1G08817	Other Genes
AT1G08820	12.9516	3.5299	16.2907	10.9241	3.44957	Mid_High	protein_coding	AT1G08820	Other Genes
AT1G08823	27.4404	13.2416	34.9467	25.2096	4.65596	High	ncRNA	AT1G08823	Other Genes
AT1G08827	48.174	0.286314	70.8978	39.786	5.31423	High	lncRNA	AT1G08827	Other Genes
AT1G08830	12.8551	0	27.7807	13.5453	3.75982	Mid_High	protein_coding	AT1G08830	Other Genes
AT1G08833	1.35796	15.0596	15.3971	10.6049	3.40679	Mid_High	lncRNA	AT1G08833	Other Genes
AT1G08840	5.93088	5.07832	7.45577	6.15499	2.62199	Mid_High	protein_coding	AT1G08840	Other Genes
AT1G08843	0	0	22.4428	7.48093	2.90341	Mid_High	lncRNA	AT1G08843	Other Genes
AT1G08845	3.92502	5.82186	1.09314	3.61334	1.85373	Low_Mid	protein_coding	AT1G08845	Other Genes
AT1G08847	6.03035	1.30061	46.0748	17.8019	4.15404	Mid_High	lncRNA	AT1G08847	Other Genes
AT1G08853	0	0	0	0	-9.96578	Low	lncRNA	AT1G08853	Other Genes
AT1G08857	0.30274	14.8059	48.7174	21.2753	4.41118	High	lncRNA	AT1G08857	Other Genes
AT1G08860	2.50878	7.7368	22.9818	11.0758	3.46947	Mid_High	protein_coding	AT1G08860	Other Genes
AT1G08863	225.587	48.5005	45.1239	106.404	6.73342	High	lncRNA	AT1G08863	Other Genes
AT1G08867	22.5826	59.036	87.8609	56.4932	5.82003	High	lncRNA	AT1G08867	Other Genes
AT1G08870	3.40235	8.80675	0.378682	4.19593	2.06933	Low_Mid	tRNA	AT1G08870	Other Genes
AT1G08877	0	0	0	0	-9.96578	Low	lncRNA	AT1G08877	Other Genes
AT1G08880	2.03469	3.50874	0.531903	2.02511	1.01871	Low	protein_coding	AT1G08880	Other Genes
AT1G08883	1.91682	0.440964	57.698	20.0186	4.32334	High	lncRNA	AT1G08883	Other Genes
AT1G08887	6.63732	0.507864	67.2599	24.8017	4.63242	High	lncRNA	AT1G08887	Other Genes
AT1G08890	4.27211	2.43155	0.386392	2.36335	1.24144	Low	protein_coding	AT1G08890	Other Genes
AT1G08893	0.251672	0	0	0.0838907	-3.55825	Low	lncRNA	AT1G08893	Other Genes
AT1G08897	0	0.748935	0	0.249645	-1.99628	Low	lncRNA	AT1G08897	Other Genes
AT1G08900	0	0.770353	1.26759	0.679314	-0.555727	Low	protein_coding	AT1G08900	Other Genes
AT1G08903	0	0	3.77101	1.257	0.331136	Low	lncRNA	AT1G08903	Other Genes
AT1G08907	0	0	12.6861	4.2287	2.08056	Low_Mid	lncRNA	AT1G08907	Other Genes
AT1G08910	20.0825	77.1759	21.0918	39.4501	5.30199	High	protein_coding	AT1G08910	Other Genes
AT1G08913	0	2.14255	0	0.714183	-0.483615	Low	lncRNA	AT1G08913	Other Genes
AT1G08920	7.6288	21.1447	0.0596899	9.61106	3.26485	Mid_High	protein_coding	AT1G08920	Other Genes
AT1G08923	0	0	4.72895	1.57632	0.657472	Low	lncRNA	AT1G08923	Other Genes
AT1G08927	0.801461	0	6.93914	2.5802	1.36804	Low_Mid	lncRNA	AT1G08927	Other Genes
AT1G08930	3.19167	16.4897	4.30072	7.99404	2.9991	Mid_High	protein_coding	AT1G08930	Other Genes
AT1G08933	7.173	68.309	4.28832	26.5901	4.73287	High	ncRNA	AT1G08933	Other Genes
AT1G08937	25.9202	361.945	18.1058	135.324	7.08028	High	snoRNA	AT1G08937	Other Genes
AT1G08940	59.2667	37.368	65.8188	54.1512	5.75895	High	protein_coding	AT1G08940	Other Genes
AT1G08947	0	0	0	0	-9.96578	Low	lncRNA	AT1G08947	Other Genes
AT1G08950	14.164	0.951488	17.1298	10.7484	3.42619	Mid_High	tRNA	AT1G08950	Other Genes
AT1G08953	0	0	4.12214	1.37405	0.459481	Low	lncRNA	AT1G08953	Other Genes
AT1G08960	16.2817	18.7218	16.1873	17.0636	4.09293	Mid_High	protein_coding	AT1G08960	Other Genes
AT1G08963	0	0	0	0	-9.96578	Low	lncRNA	AT1G08963	Other Genes
AT1G08967	33.1241	0	0.276902	11.1337	3.47699	Mid_High	lncRNA	AT1G08967	Other Genes
AT1G08970	2.33419	2.61818	1.90137	2.28458	1.19256	Low	protein_coding	AT1G08970	Other Genes
AT1G08973	8.76279	2.63199	12.8679	8.08756	3.01588	Mid_High	lncRNA	AT1G08973	Other Genes
AT1G08977	34.125	148.273	34.7357	72.3779	6.1775	High	lncRNA	AT1G08977	Other Genes
AT1G08980	9.6587	1.09626	2.77576	4.51024	2.17352	Low_Mid	protein_coding	AT1G08980	Other Genes
AT1G08983	0	0.116313	0	0.038771	-4.65214	Low	lncRNA	AT1G08983	Other Genes
AT1G08985	0	0	0.123567	0.041189	-4.56699	Low	protein_coding	AT1G08985	Other Genes
AT1G08987	4.19349	0	0	1.39783	0.484221	Low	snRNA	AT1G08987	Other Genes
AT1G08990	0.742032	21.7979	1.76185	8.10059	3.01821	Mid_High	protein_coding	AT1G08990	Other Genes
AT1G08993	0.677496	1.55643	6.21297	2.81563	1.49397	Low_Mid	lncRNA	AT1G08993	Other Genes
AT1G08997	32.7919	0	0	10.9306	3.45044	Mid_High	lncRNA	AT1G08997	Other Genes
AT1G09000	16.1133	1.04339	7.25569	8.13745	3.02475	Mid_High	protein_coding	AT1G09000	Other Genes
AT1G09003	0	0	0	0	-9.96578	Low	lncRNA	AT1G09003	Other Genes
AT1G09007	42.7433	0	0	14.2478	3.83277	Mid_High	lncRNA	AT1G09007	Other Genes
AT1G09010	49.0217	0.540791	35.855	28.4725	4.83155	High	protein_coding	AT1G09010	Other Genes
AT1G09013	37.3046	0	0	12.4349	3.63644	Mid_High	lncRNA	AT1G09013	Other Genes
AT1G09017	25.9149	9.43591	12.1382	15.8297	3.98465	Mid_High	lncRNA	AT1G09017	Other Genes
AT1G09020	19.0374	15.8651	36.0329	23.6451	4.56353	High	protein_coding	AT1G09020	Other Genes
AT1G09023	1.97406	3.70161	3.64812	3.10793	1.63642	Low_Mid	lncRNA	AT1G09023	Other Genes
AT1G09027	0	0	0	0	-9.96578	Low	snoRNA	AT1G09027	Other Genes
AT1G09030	5.91274	0.154971	51.6528	19.2402	4.26612	High	protein_coding	AT1G09030	Other Genes
AT1G09033	1.1902	0	3.19798	1.46273	0.549646	Low	lncRNA	AT1G09033	Other Genes
AT1G09037	0.859045	0	0.513479	0.457508	-1.12498	Low	lncRNA	AT1G09037	Other Genes
AT1G09040	1.50908	17.5313	5.2792	8.10653	3.01926	Mid_High	protein_coding	AT1G09040	Other Genes
AT1G09043	0	0	51.728	17.2427	4.10799	Mid_High	lncRNA	AT1G09043	Other Genes
AT1G09047	0.25777	11.8932	0.135354	4.09544	2.03437	Low_Mid	lncRNA	AT1G09047	Other Genes
AT1G09050	0.836884	6.83365	4.7341	4.13488	2.04819	Low_Mid	protein_coding	AT1G09050	Other Genes
AT1G09053	10.0927	34.0948	62.0701	35.4192	5.1465	High	lncRNA	AT1G09053	Other Genes
AT1G09057	1.82846	0	4.67383	2.16743	1.11665	Low	lncRNA	AT1G09057	Other Genes
AT1G09060	4.1941	10.1807	46.8966	20.4238	4.35225	High	protein_coding	AT1G09060	Other Genes
AT1G09063	0	0	0	0	-9.96578	Low	lncRNA	AT1G09063	Other Genes
AT1G09067	0	0	0	0	-9.96578	Low	lncRNA	AT1G09067	Other Genes
AT1G09070	4.44279	10.3135	32.2756	15.6773	3.9707	Mid_High	protein_coding	AT1G09070	Other Genes
AT1G09073	0	0	0	0	-9.96578	Low	ncRNA	AT1G09073	Other Genes
AT1G09077	0	0	0	0	-9.96578	Low	lncRNA	AT1G09077	Other Genes
AT1G09080	5.17681	25.0608	26.6419	18.9598	4.24495	High	protein_coding	AT1G09080	Other Genes
AT1G09083	240.228	44.3411	8.68621	97.7518	6.61107	High	snoRNA	AT1G09083	Other Genes
AT1G09087	45.5533	13.9454	19.5762	26.3583	4.72024	High	snoRNA	AT1G09087	Other Genes
AT1G09090	8.08105	6.34203	4.15301	6.19203	2.63065	Mid_High	protein_coding	AT1G09090	Other Genes
AT1G09097	0.53636	0	12.8751	4.47049	2.16075	Low_Mid	lncRNA	AT1G09097	Other Genes
AT1G09100	5.08605	5.42935	33.5216	14.679	3.87578	Mid_High	protein_coding	AT1G09100	Other Genes
AT1G09103	0	0	0	0	-9.96578	Low	lncRNA	AT1G09103	Other Genes
AT1G09107	1.16519	0	0	0.388397	-1.36069	Low	lncRNA	AT1G09107	Other Genes
AT1G09110	0.868132	0.66451	0	0.510881	-0.966121	Low	tRNA	AT1G09110	Other Genes
AT1G09113	0.62223	0	17.2102	5.94414	2.57171	Mid_High	lncRNA	AT1G09113	Other Genes
AT1G09117	0	0	0.691178	0.230393	-2.11158	Low	lncRNA	AT1G09117	Other Genes
AT1G09123	0.311175	0.357221	0	0.222799	-2.15973	Low	lncRNA	AT1G09123	Other Genes
AT1G09127	0.637836	15.6084	0	5.41541	2.43734	Mid_High	lncRNA	AT1G09127	Other Genes
AT1G09130	58.7971	1.61198	5.89713	22.1021	4.46617	High	protein_coding	AT1G09130	Other Genes
AT1G09133	85.0045	296.887	63.5884	148.493	7.21426	High	lncRNA	AT1G09133	Other Genes
AT1G09137	0	0	0	0	-9.96578	Low	lncRNA	AT1G09137	Other Genes
AT1G09140	10.0998	20.8754	19.9209	16.9654	4.08461	Mid_High	protein_coding	AT1G09140	Other Genes
AT1G09143	0	11.0268	4.27842	5.10174	2.35127	Mid_High	snRNA	AT1G09143	Other Genes
AT1G09147	0	0	10.9979	3.66597	1.87459	Low_Mid	lncRNA	AT1G09147	Other Genes
AT1G09150	8.45882	6.06602	7.89114	7.47199	2.90169	Mid_High	protein_coding	AT1G09150	Other Genes
AT1G09153	0	0.0865899	0	0.0288633	-5.06548	Low	lncRNA	AT1G09153	Other Genes
AT1G09155	92.807	3.03379	58.7022	51.5143	5.68693	High	protein_coding	AT1G09155	Other Genes
AT1G09157	13.6692	28.3574	48.3688	30.1318	4.91326	High	protein_coding	AT1G09157	Other Genes
AT1G09160	5.20839	77.2716	25.0772	35.8524	5.16404	High	protein_coding	AT1G09160	Other Genes
AT1G09163	83.7618	14.1113	0	32.6244	5.02792	High	lncRNA	AT1G09163	Other Genes
AT1G09167	0	0	0	0	-9.96578	Low	lncRNA	AT1G09167	Other Genes
AT1G09170	6.73665	10.4434	4.32389	7.16797	2.84177	Mid_High	protein_coding	AT1G09170	Other Genes
AT1G09173	0	6.86334	0.66715	2.51016	1.32836	Low_Mid	lncRNA	AT1G09173	Other Genes
AT1G09176	2.24178	53.5611	0.320196	18.7077	4.22564	High	protein_coding	AT1G09176	Other Genes
AT1G09177	0	0	1.05247	0.350823	-1.50708	Low	lncRNA	AT1G09177	Other Genes
AT1G09180	0.367074	0	0	0.122358	-3.01908	Low	protein_coding	AT1G09180	Other Genes
AT1G09183	3.34102	26.2897	0	9.87691	3.30421	Mid_High	lncRNA	AT1G09183	Other Genes
AT1G09187	0	2.70786	68.2518	23.6532	4.56403	High	lncRNA	AT1G09187	Other Genes
AT1G09190	43.7251	6.11693	12.827	20.8897	4.38479	High	protein_coding	AT1G09190	Other Genes
AT1G09193	0.128249	39.9958	2.09976	14.0746	3.81512	Mid_High	lncRNA	AT1G09193	Other Genes
AT1G09195	50.6879	17.1146	38.1246	35.309	5.14201	High	protein_coding	AT1G09195	Other Genes
AT1G09197	5.27562	59.6952	71.0635	45.3448	5.5029	High	lncRNA	AT1G09197	Other Genes
AT1G09200	0.353387	0.438184	1.84709	0.879554	-0.183517	Low	protein_coding	AT1G09200	Other Genes
AT1G09207	0.438218	0	0.317422	0.25188	-1.98348	Low	lncRNA	AT1G09207	Other Genes
AT1G09210	6.91753	2.6978	8.37317	5.99617	2.58428	Mid_High	protein_coding	AT1G09210	Other Genes
AT1G09213	14.0594	215.95	0	76.6698	6.26061	High	miRNA	AT1G09213	Other Genes
AT1G09217	2.533	0.146774	1.84141	1.50706	0.592695	Low	lncRNA	AT1G09217	Other Genes
AT1G09220	15.5398	16.43	9.21025	13.7267	3.77902	Mid_High	protein_coding	AT1G09220	Other Genes
AT1G09223	0	0	0	0	-9.96578	Low	lncRNA	AT1G09223	Other Genes
AT1G09227	0	0	0.28488	0.09496	-3.38142	Low	lncRNA	AT1G09227	Other Genes
AT1G09230	30.9838	1.19627	9.81321	13.9977	3.80723	Mid_High	protein_coding	AT1G09230	Other Genes
AT1G09233	0	0	0	0	-9.96578	Low	lncRNA	AT1G09233	Other Genes
AT1G09237	0	0	0	0	-9.96578	Low	snRNA	AT1G09237	Other Genes
AT1G09240	31.1688	12.2692	10.0017	17.8132	4.15496	Mid_High	protein_coding	AT1G09240	Other Genes
AT1G09243	194.338	3.31741	2.14651	66.6006	6.05749	High	lncRNA	AT1G09243	Other Genes
AT1G09245	2.51396	0.217199	0	0.910386	-0.133865	Low	protein_coding	AT1G09245	Other Genes
AT1G09247	0	0	0	0	-9.96578	Low	lncRNA	AT1G09247	Other Genes
AT1G09250	1.52808	0.164514	0	0.564198	-0.823172	Low	protein_coding	AT1G09250	Other Genes
AT1G09253	0	0	18.0816	6.0272	2.59173	Mid_High	lncRNA	AT1G09253	Other Genes
AT1G09257	0	3.38364	0	1.12788	0.174892	Low	lncRNA	AT1G09257	Other Genes
AT1G09260	119.729	2.01508	0	40.5814	5.34278	High	protein_coding	AT1G09260	Other Genes
AT1G09263	0.419113	0	4.08526	1.50146	0.587324	Low	lncRNA	AT1G09263	Other Genes
AT1G09267	0	59.0251	31.2572	30.0941	4.91146	High	lncRNA	AT1G09267	Other Genes
AT1G09270	5.92226	3.81622	19.9389	9.89246	3.30648	Mid_High	protein_coding	AT1G09270	Other Genes
AT1G09273	3.01416	0	0.268631	1.09426	0.131278	Low	lncRNA	AT1G09273	Other Genes
AT1G09277	0	0	0	0	-9.96578	Low	ncRNA	AT1G09277	Other Genes
AT1G09280	15.8501	7.68906	8.52339	10.6875	3.41799	Mid_High	protein_coding	AT1G09280	Other Genes
AT1G09283	0.289194	0	0	0.096398	-3.35996	Low	lncRNA	AT1G09283	Other Genes
AT1G09287	14.0964	52.0283	7.68689	24.6039	4.62087	High	lncRNA	AT1G09287	Other Genes
AT1G09290	0.0934819	3.25089	4.18131	2.50856	1.32743	Low_Mid	protein_coding	AT1G09290	Other Genes
AT1G09293	4.92837	28.7321	67.7314	33.7973	5.07888	High	lncRNA	AT1G09293	Other Genes
AT1G09297	0	0	0	0	-9.96578	Low	lncRNA	AT1G09297	Other Genes
AT1G09300	4.01719	34.1791	0.72951	12.9753	3.6978	Mid_High	protein_coding	AT1G09300	Other Genes
AT1G09303	0	0	16.4895	5.4965	2.45878	Mid_High	lncRNA	AT1G09303	Other Genes
AT1G09307	0.873829	16.1945	3.49557	6.85463	2.77729	Mid_High	lncRNA	AT1G09307	Other Genes
AT1G09310	5.79492	2.45325	1.17355	3.14057	1.65149	Low_Mid	protein_coding	AT1G09310	Other Genes
AT1G09313	108.677	0	16.2079	41.6283	5.37953	High	lncRNA	AT1G09313	Other Genes
AT1G09317	0	0	0	0	-9.96578	Low	lncRNA	AT1G09317	Other Genes
AT1G09320	13.8031	0.69022	4.8139	6.43574	2.68633	Mid_High	protein_coding	AT1G09320	Other Genes
AT1G09323	0	0	0	0	-9.96578	Low	lncRNA	AT1G09323	Other Genes
AT1G09327	1.20023	0	3.12641	1.44221	0.529285	Low	lncRNA	AT1G09327	Other Genes
AT1G09330	1.45859	0	0.539641	0.666077	-0.584075	Low	protein_coding	AT1G09330	Other Genes
AT1G09333	0	0	0	0	-9.96578	Low	snoRNA	AT1G09333	Other Genes
AT1G09337	0	0.26868	34.9267	11.7318	3.55247	Mid_High	lncRNA	AT1G09337	Other Genes
AT1G09340	9.28299	5.94672	2.95084	6.06018	2.5996	Mid_High	protein_coding	AT1G09340	Other Genes
AT1G09343	0	0	0	0	-9.96578	Low	lncRNA	AT1G09343	Other Genes
AT1G09350	0.0429731	2.68129	0.187596	0.97062	-0.0415364	Low	protein_coding	AT1G09350	Other Genes
AT1G09353	1.76987	105.368	2.75791	36.6319	5.19507	High	lncRNA	AT1G09353	Other Genes
AT1G09357	2.98796	3.11042	11.071	5.72313	2.51706	Mid_High	lncRNA	AT1G09357	Other Genes
AT1G09360	0	0	0	0	-9.96578	Low	protein_coding	AT1G09360	Other Genes
AT1G09363	1.08876	0.145298	10.9712	4.06842	2.02482	Low_Mid	lncRNA	AT1G09363	Other Genes
AT1G09367	79.5493	0	2.61712	27.3888	4.77557	High	lncRNA	AT1G09367	Other Genes
AT1G09370	0	0	0	0	-9.96578	Low	protein_coding	AT1G09370	Other Genes
AT1G09373	13.7171	0	0	4.57237	2.19326	Low_Mid	lncRNA	AT1G09373	Other Genes
AT1G09377	0.252819	23.7127	1.08171	8.34908	3.06179	Mid_High	lncRNA	AT1G09377	Other Genes
AT1G09380	3.04264	35.878	10.7067	16.5424	4.04819	Mid_High	protein_coding	AT1G09380	Other Genes
AT1G09383	4.91059	18.1452	0	7.68526	2.94228	Mid_High	lncRNA	AT1G09383	Other Genes
AT1G09387	0	0	0	0	-9.96578	Low	lncRNA	AT1G09387	Other Genes
AT1G09390	8.27983	8.7076	12.1638	9.71708	3.28067	Mid_High	protein_coding	AT1G09390	Other Genes
AT1G09393	0.214982	0.11871	0.912076	0.415256	-1.26446	Low	lncRNA	AT1G09393	Other Genes
AT1G09397	0	0	0	0	-9.96578	Low	lncRNA	AT1G09397	Other Genes
AT1G09400	0.236792	0.0572775	0.439958	0.244676	-2.02517	Low	protein_coding	AT1G09400	Other Genes
AT1G09407	3.13074	0.564779	0.132172	1.2759	0.352642	Low	lncRNA	AT1G09407	Other Genes
AT1G09410	31.1314	46.1846	23.631	33.649	5.07253	High	protein_coding	AT1G09410	Other Genes
AT1G09415	0.292891	8.62838	1.37439	3.43189	1.77942	Low_Mid	protein_coding	AT1G09415	Other Genes
AT1G09417	18.7278	0	0.790639	6.50615	2.70202	Mid_High	lncRNA	AT1G09417	Other Genes
AT1G09420	7.95516	0.89943	12.974	7.27619	2.86338	Mid_High	protein_coding	AT1G09420	Other Genes
AT1G09421	0	0	0.248914	0.0829713	-3.57396	Low	lncRNA	AT1G09421	Other Genes
AT1G09423	0	0	0	0	-9.96578	Low	lncRNA	AT1G09423	Other Genes
AT1G09427	0.129435	0	0.685473	0.271636	-1.87495	Low	lncRNA	AT1G09427	Other Genes
AT1G09430	25.5698	7.93942	10.5414	14.6835	3.87623	Mid_High	protein_coding	AT1G09430	Other Genes
AT1G09433	0	0	0	0	-9.96578	Low	lncRNA	AT1G09433	Other Genes
AT1G09437	28.2639	17.8105	27.0457	24.3734	4.60729	High	lncRNA	AT1G09437	Other Genes
AT1G09440	58.8825	77.3771	8.24363	48.1677	5.59003	High	protein_coding	AT1G09440	Other Genes
AT1G09443	2.65352	0	0	0.884507	-0.175425	Low	lncRNA	AT1G09443	Other Genes
AT1G09447	23.9202	0	11.0781	11.6661	3.54437	Mid_High	lncRNA	AT1G09447	Other Genes
AT1G09450	3.76219	10.4215	21.8038	11.9958	3.58458	Mid_High	protein_coding	AT1G09450	Other Genes
AT1G09453	0	0	0	0	-9.96578	Low	lncRNA	AT1G09453	Other Genes
AT1G09457	8.26714	5.27142	0	4.51285	2.17436	Low_Mid	lncRNA	AT1G09457	Other Genes
AT1G09460	6.77501	0.431033	30.6468	12.6176	3.65748	Mid_High	protein_coding	AT1G09460	Other Genes
AT1G09463	0.985674	0	0	0.328558	-1.6014	Low	lncRNA	AT1G09463	Other Genes
AT1G09467	18.0815	0	0	6.02717	2.59172	Mid_High	snoRNA	AT1G09467	Other Genes
AT1G09470	5.2665	73.5565	40.6413	39.8214	5.31551	High	protein_coding	AT1G09470	Other Genes
AT1G09473	0	0	0	0	-9.96578	Low	miRNA	AT1G09473	Other Genes
AT1G09477	7.64386	1.85173	0	3.1652	1.66275	Low_Mid	lncRNA	AT1G09477	Other Genes
AT1G09480	2.52409	0	1.15978	1.22796	0.297434	Low	protein_coding	AT1G09480	Other Genes
AT1G09483	12.4178	0	0	4.13927	2.04972	Low_Mid	protein_coding	AT1G09483	Other Genes
AT1G09487	2.43831	1.76909	7.84965	4.01902	2.0072	Low_Mid	lncRNA	AT1G09487	Other Genes
AT1G09490	0.866618	6.47743	4.81071	4.05158	2.01884	Low_Mid	protein_coding	AT1G09490	Other Genes
AT1G09493	1.01921	0	0	0.339737	-1.55327	Low	lncRNA	AT1G09493	Other Genes
AT1G09497	2.00365	50.7033	2.16848	18.2918	4.1932	High	lncRNA	AT1G09497	Other Genes
AT1G09500	0.667734	0.272189	7.03199	2.6573	1.41051	Low_Mid	protein_coding	AT1G09500	Other Genes
AT1G09503	0	0	19.5302	6.51007	2.70289	Mid_High	lncRNA	AT1G09503	Other Genes
AT1G09507	0	0	1.35001	0.450003	-1.14879	Low	lncRNA	AT1G09507	Other Genes
AT1G09510	6.94322	0	6.27519	4.40614	2.13984	Low_Mid	protein_coding	AT1G09510	Other Genes
AT1G09513	0	6.37647	0.238593	2.20502	1.14145	Low	lncRNA	AT1G09513	Other Genes
AT1G09517	238.263	773.197	54.6307	355.364	8.47316	High	lncRNA	AT1G09517	Other Genes
AT1G09520	0	0.437049	0.28183	0.239626	-2.05513	Low	protein_coding	AT1G09520	Other Genes
AT1G09523	0	0	0	0	-9.96578	Low	lncRNA	AT1G09523	Other Genes
AT1G09527	0.130135	0	3.54773	1.22595	0.295082	Low	lncRNA	AT1G09527	Other Genes
AT1G09530	30.129	6.54126	13.6756	16.7819	4.06892	Mid_High	protein_coding	AT1G09530	Other Genes
AT1G09533	5.38905	57.3353	8.58694	23.7704	4.57116	High	snoRNA	AT1G09533	Other Genes
AT1G09537	5.51983	127.918	0	44.4793	5.47509	High	lncRNA	AT1G09537	Other Genes
AT1G09540	3.96041	52.179	63.4015	39.847	5.31643	High	protein_coding	AT1G09540	Other Genes
AT1G09543	4.02117	3.3374	6.30614	4.5549	2.18774	Low_Mid	lncRNA	AT1G09543	Other Genes
AT1G09547	23.3134	12.772	19.1681	18.4178	4.20311	High	lncRNA	AT1G09547	Other Genes
AT1G09550	9.17132	0	10.3542	6.50851	2.70255	Mid_High	protein_coding	AT1G09550	Other Genes
AT1G09553	2.9039	3.06361	0.750478	2.23933	1.16371	Low	lncRNA	AT1G09553	Other Genes
AT1G09557	0	1.18614	0	0.39538	-1.33504	Low	lncRNA	AT1G09557	Other Genes
AT1G09560	50.4381	28.555	51.1813	43.3915	5.43937	High	protein_coding	AT1G09560	Other Genes
AT1G09563	0	0	0	0	-9.96578	Low	lncRNA	AT1G09563	Other Genes
AT1G09567	0	0	0	0	-9.96578	Low	lncRNA	AT1G09567	Other Genes
AT1G09570	18.0686	7.06044	11.7409	12.29	3.61953	Mid_High	protein_coding	AT1G09570	Other Genes
AT1G09573	9.85674	0	0.263546	3.37343	1.75464	Low_Mid	lncRNA	AT1G09573	Other Genes
AT1G09575	9.68966	93.8299	17.7186	40.4127	5.33677	High	protein_coding	AT1G09575	Other Genes
AT1G09577	1.01819	13.427	0.993727	5.14631	2.36382	Mid_High	lncRNA	AT1G09577	Other Genes
AT1G09580	6.93255	1.84224	5.46348	4.74609	2.24704	Mid_High	protein_coding	AT1G09580	Other Genes
AT1G09583	0	0	0	0	-9.96578	Low	ncRNA	AT1G09583	Other Genes
AT1G09587	0	8.75583	79.4135	29.3898	4.87729	High	lncRNA	AT1G09587	Other Genes
AT1G09590	3.60659	0.157404	0.197954	1.32065	0.402339	Low	protein_coding	AT1G09590	Other Genes
AT1G09593	0	0	0	0	-9.96578	Low	lncRNA	AT1G09593	Other Genes
AT1G09597	3.06876	0	0	1.02292	0.034103	Low	lncRNA	AT1G09597	Other Genes
AT1G09600	4.82207	0.959214	4.58896	3.45675	1.78983	Low_Mid	protein_coding	AT1G09600	Other Genes
AT1G09603	3.94906	3.4689	0	2.47265	1.30664	Low_Mid	lncRNA	AT1G09603	Other Genes
AT1G09607	34.1605	2.01116	0	12.0572	3.59195	Mid_High	lncRNA	AT1G09607	Other Genes
AT1G09610	24.5351	0	7.86203	10.799	3.43297	Mid_High	protein_coding	AT1G09610	Other Genes
AT1G09613	3.15362	11.4994	0	4.88434	2.28846	Mid_High	lncRNA	AT1G09613	Other Genes
AT1G09617	0	0.717247	0	0.239082	-2.0584	Low	lncRNA	AT1G09617	Other Genes
AT1G09620	15.1117	3.84958	8.68985	9.21704	3.20446	Mid_High	protein_coding	AT1G09620	Other Genes
AT1G09623	0	0	0	0	-9.96578	Low	lncRNA	AT1G09623	Other Genes
AT1G09625	6.6356	6.03516	0.575584	4.41545	2.14289	Low_Mid	protein_coding	AT1G09625	Other Genes
AT1G09627	2.27581	0.616512	2.96131	1.95121	0.965109	Low	lncRNA	AT1G09627	Other Genes
AT1G09630	21.8118	2.74789	0.820737	8.46014	3.08085	Mid_High	protein_coding	AT1G09630	Other Genes
AT1G09633	0	0	24.5254	8.17513	3.03142	Mid_High	lncRNA	AT1G09633	Other Genes
AT1G09637	6.17257	23.6444	1.78212	10.533	3.39699	Mid_High	lncRNA	AT1G09637	Other Genes
AT1G09640	4.78452	0.386075	1.59391	2.25483	1.17366	Low	protein_coding	AT1G09640	Other Genes
AT1G09645	7.92781	1.94666	0.0501634	3.30821	1.72649	Low_Mid	protein_coding	AT1G09645	Other Genes
AT1G09647	602.238	84.9921	0	229.077	7.83969	High	lncRNA	AT1G09647	Other Genes
AT1G09650	1.46883	4.77199	0.42336	2.22139	1.15211	Low	protein_coding	AT1G09650	Other Genes
AT1G09653	0	0	0	0	-9.96578	Low	lncRNA	AT1G09653	Other Genes
AT1G09657	0.585877	0	0	0.195292	-2.34892	Low	lncRNA	AT1G09657	Other Genes
AT1G09660	2.74164	4.98712	67.4181	25.049	4.64674	High	protein_coding	AT1G09660	Other Genes
AT1G09663	0	0	0	0	-9.96578	Low	lncRNA	AT1G09663	Other Genes
AT1G09665	0	0	0	0	-9.96578	Low	protein_coding	AT1G09665	Other Genes
AT1G09667	0	0	1.52926	0.509753	-0.969301	Low	lncRNA	AT1G09667	Other Genes
AT1G09673	0	13.2607	30.3215	14.5274	3.8608	Mid_High	lncRNA	AT1G09673	Other Genes
AT1G09677	117.591	57.9631	144.959	106.838	6.73929	High	lncRNA	AT1G09677	Other Genes
AT1G09680	45.4051	5.56641	17.7669	22.9128	4.51815	High	protein_coding	AT1G09680	Other Genes
AT1G09683	12.7992	0	10.683	7.8274	2.96872	Mid_High	lncRNA	AT1G09683	Other Genes
AT1G09687	199.586	203.873	465.576	289.678	8.17831	High	miRNA	AT1G09687	Other Genes
AT1G09690	8.30496	11.7302	1.37477	7.13664	2.83545	Mid_High	protein_coding	AT1G09690	Other Genes
AT1G09693	0	0	15.2627	5.08757	2.34726	Mid_High	lncRNA	AT1G09693	Other Genes
AT1G09697	0	8.45235	0	2.81745	1.4949	Low_Mid	lncRNA	AT1G09697	Other Genes
AT1G09700	17.4036	1.55169	20.3768	13.1107	3.71278	Mid_High	protein_coding	AT1G09700	Other Genes
AT1G09703	4.7968	0	53.5214	19.4394	4.28099	High	lncRNA	AT1G09703	Other Genes
AT1G09710	1.88701	4.91766	19.0107	8.60512	3.10536	Mid_High	protein_coding	AT1G09710	Other Genes
AT1G09713	0	0	144.516	48.172	5.59015	High	lncRNA	AT1G09713	Other Genes
AT1G09717	28.3348	62.4261	0	30.2536	4.91908	High	lncRNA	AT1G09717	Other Genes
AT1G09720	46.8571	38.4542	67.9718	51.0944	5.67512	High	protein_coding	AT1G09720	Other Genes
[truncated: 30,835 more rows]
