# Supplementary material for: Meiocyte Isolation by INTACT and Meiotic Transcriptome Analysis in Arabidopsis
Source: Front Plant Sci. 2021 Mar 4;12:638051. doi: 10.3389/fpls.2021.638051 (PMC7969724; doi:10.3389/fpls.2021.638051)
Supplement: Supplementary file 14 [file Table_8.XLSX]

## Sheet: Foglio1
Supplementary Table 8. List of Arabidopsis genes annotated to Gene Ontology term GO:0051321 meiotic cell cycle and GO:0140013 meiotic nuclear division used in this study.
Gene symbol/locus description	ID Number
QRT3	AT4G20050
XRI1L	AT1G14630
RPA1C*	AT5G45400
MOB1A	AT5G45550
SMG7*	AT5G19400
MMD1*	AT1G66170
FH14	AT1G31810
SPL8	AT1G02065
RFC1*	AT5G22010
Microtubule-associated protein	AT5G16730
KIN12B	AT3G23670
PRD1*	AT4G14180
MSH2*	AT3G18524
RBR1*	AT3G12280
DMC1*	AT3G22880
TRN2	AT5G46700
FIGL1*	AT3G27120
BRCA2B*	AT5G01630
MPS1+	AT5G57880
KIN14C*	AT4G21270
TIO	AT1G50240
CALS10	AT2G36850
MSH5*	AT3G20475
XRCC3*	AT5G57450
WAPL1	AT1G11060
PII1	AT4G32190
XRCC2*	AT5G64520
TOP2*	AT3G23890
Mad3/BUB1 homology region 1	AT5G05510
CDC45*	AT3G25100
PHS1	AT1G10710
NBS1*	AT3G02680
MS5*	AT4G20900
RPA1A*	AT2G06510
HOP2*	AT1G13330
Nucleic acid-binding, OB-fold-like protein	AT1G52950
CYCA1-2*	AT1G77390
SCC3*	AT2G47980
SMC1	AT3G54670
LBD27	AT3G47870
MYB124	AT1G14350
ZIP4*	AT5G48390
CYCL1-1	AT2G26430
SAP	AT5G35770
PPK1	AT1G77720
ASY3*	AT2G46980
RGA	AT2G01570
SMC3	AT2G27170
KIN-1	AT3G63480
Spc97 / Spc98 family of spindle pole body (SBP) component	AT5G17410
MSH4*	AT4G17380
Spc97 / Spc98 family of spindle pole body (SBP) component	AT3G43610
ASY1*	AT1G67370
Microtubule-associated protein	AT3G02930
GCP3	AT5G06680
MSH7	AT3G24495
CHR25	AT3G19210
ML4	AT5G07290
SOG1	AT1G25580
BUB3.2	AT1G49910
MPK4*	AT4G01370
KNL2	AT5G02520
MEI1*	AT1G77320
BHLH157	AT1G64625
WIH1	AT5G67600
MCC1	AT3G02980
BALPHA*	AT5G03470
JASON*	AT1G06660
RAMGAP	AT5G26290
DFO *	AT1G07060
ML2	AT2G42890
SYN1*	AT5G05490
CDKG1*	AT5G63370
PDS5E	AT1G15940
CTF7*	AT4G31400
XRI1*	AT5G48720
KIN12A	AT4G14150
MND1*	AT4G29170
SGO1*	AT3G10440
TUBG1	AT3G61650
MSH3	AT4G25540
MTOPVIB*	AT1G60460
HTR12	AT1G01370
MRE11*	AT5G54260
GIG1*	AT3G57860
TOP6A	AT5G02820
GCP4	AT3G53760
DNA repair DEAD helicase RAD3/XP-D subfamily protein	AT2G05635
E2FB	AT5G22220
UVH1	AT5G41150
CDKA-1*	AT3G48750
AOG1	AT5G57790
CENP-C	AT1G15660
ATGSL10	AT3G07160
SERK2	AT1G34210
PANS2	AT5G12360
CAP-D3*	AT4G15890
EMB2773*	AT5G15540
MCM8*	AT3G09660
MYB88	AT2G02820
ESP*	AT4G22970
PLC2	AT3G08510
MSH6	AT4G02070
RPA1E	AT4G19130
ATSMC3	AT5G48600
BBETA*	AT3G09880
PS1*	AT1G34355
FANCM*	AT1G35530
ATRMI1*	AT5G63540
FANCD2*	AT4G14970
RAD3-like DNA-binding helicase protein	AT1G20750
PDS5A	AT5G47690
RAD51*	AT5G20850
BUB3.1	AT3G19590
SUN1	AT5G04990
RCK	AT3G27730
ASY2	AT4G32200
WAPL2	AT1G61030
GAI	AT1G14920
MUS81*	AT4G30870
MIS12	AT5G35520
MHF2*	AT1G78790
Microtubule-associated protein	AT1G65010
Eisosome SEG2-like protein	AT5G44040
MKK6	AT5G56580
ATRAD3*	AT5G40820
ATSMC2	AT3G47460
RPA1D	AT5G61000
SPO11-1*	AT3G13170
FLIP*	AT1G04650
TUBG2	AT5G05620
PSS1	AT1G15110
SMC2-1	AT5G62410
NUF2	AT1G61000
FAN1*	AT1G48360
ML5	AT1G29400
ZYP1B*	AT1G22275
Spc97 / Spc98 family of spindle pole body (SBP) component	AT1G80245
ATRAD51C*	AT2G45280
emb1427	AT1G80260
CAPH2	AT3G16730
AXR1*	AT1G05180
MCM9	AT2G14050
Spc97 / Spc98 family of spindle pole body (SBP) component	AT1G20570
CALS5	AT2G13680
TOP3A*	AT5G63920
SAMBA	AT1G32310
Pseudogene homologous to AtMSU81	AT5G39770
WIH2	AT2G41420
SHOC1*	AT5G52290
CRC1/PCH2*	AT4G24710
RUK	AT5G18700
RAD51D	AT1G07745
Spc97/Spc98 family of spindle pole body (SBP) component	AT4G00695
EME1A	AT2G21800
RAD50*	AT2G31970
SPO11-2*	AT1G63990
MHF1*	AT5G50930
KIN7B*	AT3G43210
PDS5C	AT4G31880
RAD3-like DNA-binding helicase protein	AT1G20720
ATM*	AT3G48190
MEE43*	AT4G00020
Binding protein	AT3G57060
E2F3	AT2G36010
BUBR1	AT2G33560
AGO9*	AT5G21150
ERCC1	AT3G05210
Microtubule-associated protein.	AT4G27595
BUB1	AT2G20635
PANS1*	AT3G14190
HEI10*	AT1G53490
ATPRD3*	AT1G01690
DYAD*	AT5G51330
SGO2*	AT5G04320
EME1B	AT2G22140
SUN2	AT3G10730
Myosin heavy chain-related protein	AT4G40020
Aspartyl/glutamyl-tRNA(Asn/Gln) amidotransferase subunit	AT2G30820
ZYP1A*	AT1G22260
SERK1	AT1G71830
Hus1-like	AT1G52530
EMS1	AT5G07280
AGP18	AT4G37450
BUB3.3	AT1G69400
XRI1-like	AT2G01990
GRIP	AT5G66030
RPA2B	AT3G02920
eisosome protei	AT1G04030
ASY4*	AT2G33793
RPA1B	AT5G08020
MLH3*	AT4G35520
FK506-binding nuclear-like protein	AT2G33400
SDS*	AT1G14750
PTD*	AT1G12790
RPA2A	AT2G24490
ML1	AT5G61960
* Genes that have been shown to play a role in meiosis (reviewed in Mercier et al., Annu. Rev. Plant Biol. 2015; Kurzbauer et al., Plant Cell 2018; Wang et al., Plant Physiol. 2018; Chambon et al., Plant Physiol. 2018; Tang et al., Sci. Rep. 2017; Fernandes et al., PLOS Genet. 2017; Yuan et al., Plant Physiol. 2017; Martinez‑Garcia et al., J Cell Biol 2018; Zelkowski et al., Front. Plant Sci. 201…
