# Supplementary material for: Meiocyte Isolation by INTACT and Meiotic Transcriptome Analysis in Arabidopsis
Source: Front Plant Sci. 2021 Mar 4;12:638051. doi: 10.3389/fpls.2021.638051 (PMC7969724; doi:10.3389/fpls.2021.638051)
Supplement: Supplementary file 15 [file Table_9.XLSX]

## Sheet: Foglio1
Supplementary Table 9. List of pollen-specific genes and tapetum-specific genes
Locus	Symbol	Comments	Description
AT1G02790	PGA3	Highly Expressed in Pollen (Loraine et al)	Exopolygalacturonase clone GBGE184 [Source:UniProtKB/Swiss-Prot;Acc:P49062]
AT5G19580		Highly Expressed in Pollen (Loraine et al)	Glyoxal oxidase-related protein [Source:UniProtKB/TrEMBL;Acc:F4K172]
AT1G61566	RALFL9	Highly Expressed in Pollen (Loraine et al)	Protein RALF-like 9 [Source:UniProtKB/Swiss-Prot;Acc:Q3ECL0]
AT1G55560	sks14	Highly Expressed in Pollen (Loraine et al)	Sks14 [Source:UniProtKB/TrEMBL;Acc:A0A178WAD5]
AT2G22055	RALFL15	Highly Expressed in Pollen (Loraine et al)	Protein RALF-like 15 [Source:UniProtKB/Swiss-Prot;Acc:A8MQM7]
AT3G25170	RALFL26	Highly Expressed in Pollen (Loraine et al)	Protein RALF-like 26 [Source:UniProtKB/Swiss-Prot;Acc:Q0V822]
AT3G13390	sks11	Highly Expressed in Pollen (Loraine et al)	Sks11 [Source:UniProtKB/TrEMBL;Acc:A0A384KMQ0]
AT2G39700	EXPA4	Highly Expressed in Pollen (Loraine et al)	Expansin-A4 [Source:UniProtKB/Swiss-Prot;Acc:O48818]
AT2G33775	RALFL19	Highly Expressed in Pollen (Loraine et al)	RALFL19 [Source:UniProtKB/TrEMBL;Acc:A0A178VTZ9]
AT1G28270	RALFL4	Highly Expressed in Pollen (Loraine et al)	Protein RALF-like 4 [Source:UniProtKB/Swiss-Prot;Acc:Q9FZA0]
AT3G25165	RALFL25	Highly Expressed in Pollen (Loraine et al)	RALFL25 [Source:UniProtKB/TrEMBL;Acc:A0A178VM35]
AT3G20580	COBL10	Highly Expressed in Pollen (Loraine et al)	COBRA-like protein 10 [Source:UniProtKB/Swiss-Prot;Acc:Q9LJU0]
AT5G56750	NDL1	Highly Expressed in Pollen (Loraine et al)	Protein NDL1 [Source:UniProtKB/Swiss-Prot;Acc:Q9FJT7]
AT1G55570	sks12	Highly Expressed in Pollen (Loraine et al)	At1g55570/T5A14_1 [Source:UniProtKB/TrEMBL;Acc:Q9ZVV4]
AT3G02810	LIP2	Highly Expressed in Pollen (Loraine et al)	Receptor-like kinase LIP2 [Source:UniProtKB/Swiss-Prot;Acc:Q9M8S2]
AT5G12000		Highly Expressed in Pollen (Loraine et al)	Kinase with adenine nucleotide alpha hydrolases-like domain-containing protein [Source:UniProtKB/TrEMBL;Acc:Q0WVJ0]
AT1G61860		Highly Expressed in Pollen (Loraine et al)	Protein kinase superfamily protein [Source:UniProtKB/TrEMBL;Acc:F4HX16]
AT2G43230		Highly Expressed in Pollen (Loraine et al)	Protein kinase superfamily protein [Source:TAIR;Acc:AT2G43230]
AT2G07180	PBL17	Highly Expressed in Pollen (Loraine et al)	Probable serine/threonine-protein kinase PBL17 [Source:UniProtKB/Swiss-Prot;Acc:Q8H1E3]
AT3G08730	ATPK1	Highly Expressed in Pollen (Loraine et al)	Non-specific serine/threonine protein kinase [Source:UniProtKB/TrEMBL;Acc:A0A178VLF0]
AT5G18910		Highly Expressed in Pollen (Loraine et al)	At5g18910 [Source:UniProtKB/TrEMBL;Acc:Q8GXZ5]
AT1G76370	PBL22	Highly Expressed in Pollen (Loraine et al)	Probable serine/threonine-protein kinase PBL22 [Source:UniProtKB/Swiss-Prot;Acc:Q9SFX0]
AT3G18810	PERK6	Highly Expressed in Pollen (Loraine et al)	Putative proline-rich receptor-like protein kinase PERK6 [Source:UniProtKB/Swiss-Prot;Acc:Q9LS95]
AT1G17540		Highly Expressed in Pollen (Loraine et al)	Kinase with adenine nucleotide alpha hydrolases-like domain-containing protein [Source:UniProtKB/TrEMBL;Acc:Q681A5]
AT3G20190	PRK4	Highly Expressed in Pollen (Loraine et al)	Pollen receptor-like kinase 4 [Source:UniProtKB/Swiss-Prot;Acc:Q9LJY0]
AT4G07960	CSLC12	Highly Expressed in Pollen (Loraine et al)	CSLC12 [Source:UniProtKB/TrEMBL;Acc:A0A384KRZ4]
AT2G32460	MYB101	Highly Expressed in Pollen (Loraine et al)	Transcription factor MYB101 [Source:UniProtKB/Swiss-Prot;Acc:O80883]
AT4G35700		Highly Expressed in Pollen (Loraine et al)	At4g35700 [Source:UniProtKB/TrEMBL;Acc:O81801]
AT4G35610		Highly Expressed in Pollen (Loraine et al)	Zinc finger (C2H2 type) family protein [Source:UniProtKB/TrEMBL;Acc:O81793]
AT4G13075	RALFL30	Highly Expressed in Pollen (Loraine et al)	Protein RALF-like 30 [Source:UniProtKB/Swiss-Prot;Acc:A7REH2]
AT3G13400	sks13	Highly Expressed in Pollen (Loraine et al)/Highly Expressed in Tapetum (Dan-Dan Li et al.)	AT3g13400/MRP15_3 [Source:UniProtKB/TrEMBL;Acc:Q9LJF1]
AT1G61563	RALFL8	Highly Expressed in Pollen (Loraine et al)/Highly Expressed in Tapetum (Dan-Dan Li et al.)	Protein RALF-like 8 [Source:UniProtKB/Swiss-Prot;Acc:Q1ECR9]
AT1G35490		Highly Expressed in Pollen (Loraine et al)/Highly Expressed in Tapetum (Dan-Dan Li et al.)	BZIP family transcription factor (Fragment) [Source:UniProtKB/TrEMBL;Acc:C0SUZ3]
AT3G16640	TCTP1	Highly Expressed in Tapetum (Dan-Dan Li et al.)	Translationally-controlled tumor protein 1 [Source:UniProtKB/Swiss-Prot;Acc:P31265]
AT1G31330	PSAF	Highly Expressed in Tapetum (Dan-Dan Li et al.)	Photosystem I reaction center subunit III, chloroplastic [Source:UniProtKB/Swiss-Prot;Acc:Q9SHE8]
AT3G14040		Highly Expressed in Tapetum (Dan-Dan Li et al.)	Pectin lyase-like superfamily protein [Source:UniProtKB/TrEMBL;Acc:Q9LVJ4]
AT5G60390	A1	Highly Expressed in Tapetum (Dan-Dan Li et al.)	Elongation factor 1-alpha 4 [Source:UniProtKB/Swiss-Prot;Acc:Q8GTY0]
AT5G64040	PSAN	Highly Expressed in Tapetum (Dan-Dan Li et al.)	Photosystem I reaction center subunit PSI-N, chloroplast, putative / PSI-N, putative (PSAN) [Source:UniProtKB/TrEMBL;Acc:F4KC80]
AT1G52618		Highly Expressed in Tapetum (Dan-Dan Li et al.)	Putative uncharacterized protein [Source:UniProtKB/TrEMBL;Acc:Q1G3D9]
AT1G02780	RPL19A	Highly Expressed in Tapetum (Dan-Dan Li et al.)	60S ribosomal protein L19-1 [Source:UniProtKB/Swiss-Prot;Acc:Q9SRX2]
AT5G64970		Highly Expressed in Tapetum (Dan-Dan Li et al.)	Probable mitochondrial adenine nucleotide transporter BTL3 [Source:UniProtKB/Swiss-Prot;Acc:Q9LV81]
AT1G51650		Highly Expressed in Tapetum (Dan-Dan Li et al.)	ATP synthase subunit epsilon, mitochondrial [Source:UniProtKB/Swiss-Prot;Acc:Q96253]
AT1G01620	PIP1-3	Highly Expressed in Tapetum (Dan-Dan Li et al.)	TMP-B [Source:UniProtKB/TrEMBL;Acc:A0A178WIA6]
AT5G62520	SRO5	Highly Expressed in Tapetum (Dan-Dan Li et al.)	Probable inactive poly [ADP-ribose] polymerase SRO5 [Source:UniProtKB/Swiss-Prot;Acc:Q9FJJ3]
AT1G28290	AGP31	Highly Expressed in Tapetum (Dan-Dan Li et al.)	Non-classical arabinogalactan protein 31 [Source:UniProtKB/Swiss-Prot;Acc:Q9FZA2]
AT1G01100	RPP1A	Highly Expressed in Tapetum (Dan-Dan Li et al.)	60S acidic ribosomal protein P1-1 [Source:UniProtKB/Swiss-Prot;Acc:Q8LCW9]
AT3G16240	TIP2-1	Highly Expressed in Tapetum (Dan-Dan Li et al.)	Aquaporin TIP2-1 [Source:UniProtKB/Swiss-Prot;Acc:Q41951]
AT5G65220	RPL29	Highly Expressed in Tapetum (Dan-Dan Li et al.)	AT5G65220 protein [Source:UniProtKB/TrEMBL;Acc:B9DH43]
AT5G58070	TIL	Highly Expressed in Tapetum (Dan-Dan Li et al.)	TIL [Source:UniProtKB/TrEMBL;Acc:A0A178US04]
AT5G58420	RPS4D	Highly Expressed in Tapetum (Dan-Dan Li et al.)	40S ribosomal protein S4-3 [Source:UniProtKB/Swiss-Prot;Acc:Q8VYK6]
AT5G61170	RPS19C	Highly Expressed in Tapetum (Dan-Dan Li et al.)	40S ribosomal protein S19-3 [Source:UniProtKB/Swiss-Prot;Acc:Q9FNP8]
AT5G59850	RPS15AF	Highly Expressed in Tapetum (Dan-Dan Li et al.)	40S ribosomal protein S15a-1 [Source:UniProtKB/Swiss-Prot;Acc:P42798]
AT5G64140	RPS28C	Highly Expressed in Tapetum (Dan-Dan Li et al.)	RPS28 [Source:UniProtKB/TrEMBL;Acc:A0A178UA91]
AT1G61070	PDF2.4	Highly Expressed in Tapetum (Dan-Dan Li et al.)	Defensin-like protein 5 [Source:UniProtKB/Swiss-Prot;Acc:Q9C947]
AT3G13672		Highly Expressed in Tapetum (Dan-Dan Li et al.)	E3 ubiquitin-protein ligase [Source:UniProtKB/TrEMBL;Acc:F4JDF6]
AT3G15400	ATA20	Highly Expressed in Tapetum (Dan-Dan Li et al.)	ATA20 protein [Source:UniProtKB/TrEMBL;Acc:Q9LD84]
AT5G67488		Highly Expressed in Tapetum (Dan-Dan Li et al.)	other RNA [Source:TAIR;Acc:AT5G67488]
AT1G51200	SAP2	Highly Expressed in Tapetum (Dan-Dan Li et al.)	Zinc finger A20 and AN1 domain-containing stress-associated protein 2 [Source:UniProtKB/Swiss-Prot;Acc:Q8H0X0]
AT1G48760	DELTA-ADR	Highly Expressed in Tapetum (Dan-Dan Li et al.)	AP-3 complex subunit delta [Source:UniProtKB/Swiss-Prot;Acc:Q9C744]
AT3G16140	PSAH1	Highly Expressed in Tapetum (Dan-Dan Li et al.)	Photosystem I reaction center subunit VI-1, chloroplastic [Source:UniProtKB/Swiss-Prot;Acc:Q9SUI7]
AT1G56330	SAR1B	Highly Expressed in Tapetum (Dan-Dan Li et al.)	SAR1B [Source:UniProtKB/TrEMBL;Acc:A0A178WM97]
AT1G53450		Highly Expressed in Tapetum (Dan-Dan Li et al.)	unknown protein; BEST Arabidopsis thaliana protein match is: unknown protein (TAIR:AT3G14830.2); Ha. [Source:TAIR;Acc:AT1G53450]
AT1G41880	RPL35AB	Highly Expressed in Tapetum (Dan-Dan Li et al.)	60S ribosomal protein L35a-2 [Source:UniProtKB/Swiss-Prot;Acc:Q9FZH0]
AT5G65520		Highly Expressed in Tapetum (Dan-Dan Li et al.)	Tetratricopeptide repeat (TPR)-like superfamily protein [Source:UniProtKB/TrEMBL;Acc:Q9LSM3]
AT3G14100	UBP1C	Highly Expressed in Tapetum (Dan-Dan Li et al.)	Oligouridylate-binding protein 1C [Source:UniProtKB/Swiss-Prot;Acc:Q9LJH8]
AT5G66140	PAD2	Highly Expressed in Tapetum (Dan-Dan Li et al.)	Proteasome subunit alpha type-7-B [Source:UniProtKB/Swiss-Prot;Acc:O24616]
AT3G18035	HON4	Highly Expressed in Tapetum (Dan-Dan Li et al.)	At3g18035 [Source:UniProtKB/TrEMBL;Acc:Q9LSK7]
AT1G51550		Highly Expressed in Tapetum (Dan-Dan Li et al.)	F-box/kelch-repeat protein At1g51550 [Source:UniProtKB/Swiss-Prot;Acc:Q9C8K7]
AT5G58570		Highly Expressed in Tapetum (Dan-Dan Li et al.)	Transmembrane protein [Source:UniProtKB/TrEMBL;Acc:Q94AT2]
AT3G13440		Highly Expressed in Tapetum (Dan-Dan Li et al.)	AT3g13440/MRP15_7 [Source:UniProtKB/TrEMBL;Acc:Q8VXU9]
AT1G01170		Highly Expressed in Tapetum (Dan-Dan Li et al.)	At1g01170 [Source:UniProtKB/TrEMBL;Acc:Q2HIQ2]
AT5G57250		Highly Expressed in Tapetum (Dan-Dan Li et al.)	Pentatricopeptide repeat-containing protein At5g57250, mitochondrial [Source:UniProtKB/Swiss-Prot;Acc:Q9LVD3]
AT1G54690	HTA3	Highly Expressed in Tapetum (Dan-Dan Li et al.)	Probable histone H2AXb [Source:UniProtKB/Swiss-Prot;Acc:Q9S9K7]
AT5G62080		Highly Expressed in Tapetum (Dan-Dan Li et al.)	Bifunctional inhibitor/lipid-transfer protein/seed storage 2S albumin superfamily protein [Source:UniProtKB/TrEMBL;Acc:Q8GT78]
AT1G30010	NMAT1	Highly Expressed in Tapetum (Dan-Dan Li et al.)	Nuclear intron maturase 1, mitochondrial [Source:UniProtKB/Swiss-Prot;Acc:Q9C8R8]
AT1G49400	emb1129	Highly Expressed in Tapetum (Dan-Dan Li et al.)	Nucleic acid-binding, OB-fold-like protein [Source:UniProtKB/TrEMBL;Acc:Q9XIA6]
AT1G01840		Highly Expressed in Tapetum (Dan-Dan Li et al.)	AP2-like ethylene-responsive transcription factor SNZ [Source:UniProtKB/TrEMBL;Acc:Q9LQ71]
AT5G66558		Highly Expressed in Tapetum (Dan-Dan Li et al.)	other RNA [Source:TAIR;Acc:AT5G66558]
AT3G18360	VQ20	Highly Expressed in Tapetum (Dan-Dan Li et al.)	VQ motif-containing protein 20 [Source:UniProtKB/Swiss-Prot;Acc:Q9LS54]
AT3G17675		Highly Expressed in Tapetum (Dan-Dan Li et al.)	Blue copper-binding protein-like [Source:UniProtKB/TrEMBL;Acc:Q9LUM8]
