# Supplementary material for: Meiocyte Isolation by INTACT and Meiotic Transcriptome Analysis in Arabidopsis
Source: Front Plant Sci. 2021 Mar 4;12:638051. doi: 10.3389/fpls.2021.638051 (PMC7969724; doi:10.3389/fpls.2021.638051)
Supplement: Supplementary file 16 [file Table_10.xlsx]

## Sheet: Corrected_Integrated_Dataset_Fi
														Table S8: gene expression fold changes comparing meiocytes and the other tissues/cell types
Locus	Meiocyte_2	Meiocyte_3	Average Meiocyte	Leaf	Flower Bud	Silique	Root	Meristem	Pollen	Tapetum_67	Tapetum_810	Average Tapetum	Meiocyte_vs_FlowerBud	Meiocyte_vs_Meristem	Meiocyte_vs_Silque	Meiocyte_vs_Root	Meiocyte_vs_Leaf	Meiocyte_vs_Pollen	Meiocyte_vs_Tapetum	Class_Expression	Biotype	Meiotic	Comments	Symbol	Description
AT1G24996	5722.82	5722.82	5722.82	6031.25	6039.25	6035.25	6029.25	3507.89	5902.78	5999.91	5674.42	5837.16	-316.43	2214.92	-312.43	-306.43	-308.43	-179.966	-114.347	High	protein_coding	Other Genes			F5A9.10 [Source:UniProtKB/TrEMBL;Acc:Q9FXK6]
AT1G29930	3790.31	3767.24	3778.77	20889.1	-2087.93	4094.07	-5377.93	-551.344	3186.41	3668.91	3657.19	3663.05	5866.7	4330.12	-315.298	9156.7	-17110.3	592.369	115.722	Mid_High	protein_coding	Other Genes		LHCB1.3	Chlorophyll a-b binding protein 1, chloroplastic [Source:UniProtKB/Swiss-Prot;Acc:P04778]
AT3G41768	-5102.64	5523.56	210.459	3777.2	3981.2	4118.2	3887.2	2473.1	3520.59	3704.57	3704.57	3704.57	-3770.74	-2262.64	-3907.74	-3676.74	-3566.74	-3310.13	-3494.12	High	rRNA	Other Genes			rRNA [Source:TAIR;Acc:AT3G41768]
ATCG00940	961.241	1985.14	1473.19	3910.74	3911.24	3911.04	3910.64	1647.57	3297.84	3558.89	3558.89	3558.89	-2438.05	-174.379	-2437.85	-2437.45	-2437.55	-1824.65	-2085.7	High	tRNA	Other Genes		TRNA.1	tRNA-Ala [Source:TAIR;Acc:ATCG00940]
ATCG01190	961.187	1985.09	1473.14	3910.81	3910.71	3911.01	3910.71	1647.88	3297.82	3558.84	3558.84	3558.84	-2437.57	-174.747	-2437.87	-2437.57	-2437.67	-1824.68	-2085.7	High	tRNA	Other Genes		TRNA.2	tRNA-Ala [Source:TAIR;Acc:ATCG01190]
AT1G67090	3506.26	3541.4	3523.83	11895.4	1859.37	8115.36	-4800.64	-1823.39	2882.96	3582.88	3245.54	3414.21	1664.46	5347.22	-4591.54	8324.46	-8371.53	640.871	109.617	High	protein_coding	Other Genes		RBCS-1A	Ribulose bisphosphate carboxylase small chain [Source:UniProtKB/TrEMBL;Acc:A0A178WD57]
AT3G28750	2807.39	2821.47	2814.43	2541.6	3192.2	2599.2	2542.2	3293.75	3413.41	2918.13	3080.68	2999.4	-377.767	-479.318	215.233	272.233	272.832	-598.977	-184.972	Mid_High	protein_coding	Other Genes			Uncharacterized protein At3g28750/T19N8_4 [Source:UniProtKB/TrEMBL;Acc:Q9LHA0]
AT3G07820	2699.74	2698.37	2699.06	2466.2	2982.2	2508.2	2466.3	3179.29	3278.68	2753.86	3003.26	2878.56	-283.141	-480.23	190.859	232.759	232.859	-579.62	-179.505	Low	protein_coding	Other Genes			Pectin lyase-like superfamily protein [Source:UniProtKB/TrEMBL;Acc:Q9SFD2]
AT3G13400	2550.53	2681.53	2616.03	2315.71	3058.61	2371.61	2315.71	2981.36	3132.29	2597.21	2926.72	2761.96	-442.581	-365.328	244.419	300.319	300.319	-516.254	-145.928	High	protein_coding	Other Genes	Highly Expressed in Pollen (Loraine et al)/Highly Expressed in Tapetum (Dan-Dan Li et al.)	sks13	AT3g13400/MRP15_3 [Source:UniProtKB/TrEMBL;Acc:Q9LJF1]
AT1G02790	2542.23	2544.58	2543.41	2225.74	3147.74	2278.74	2225.74	2904.39	3071.08	2576.18	2841.37	2708.77	-604.336	-360.987	264.664	317.664	317.664	-527.672	-165.365	Low	protein_coding	Other Genes	Highly Expressed in Pollen (Loraine et al)	PGA3	Exopolygalacturonase clone GBGE184 [Source:UniProtKB/Swiss-Prot;Acc:P49062]
ATMG00030	-5230.12	4515.22	-357.448	2320.27	2476.27	2386.27	2514.27	1513.74	2134.12	2267.21	2267.21	2267.21	-2833.72	-1871.19	-2743.72	-2871.72	-2677.72	-2491.57	-2624.66	High	protein_coding	Other Genes		ORF107A	Uncharacterized mitochondrial protein AtMg00030 [Source:UniProtKB/Swiss-Prot;Acc:P93276]
AT3G47470	2270.05	2261.73	2265.89	11483.4	50.3513	2494.35	-2907.65	-1448.57	1832.5	2290.46	2094.71	2192.59	2215.54	3714.46	-228.459	5173.54	-9217.46	433.392	73.305	Mid_High	protein_coding	Other Genes		LHCA4	Chlorophyll a-b binding protein, chloroplastic [Source:UniProtKB/TrEMBL;Acc:A0A178VEE6]
AT3G57690	2091.42	2095.13	2093.27	1907.68	2356.68	1937.68	1907.68	2449.44	2541.34	2152.1	2317.57	2234.83	-263.407	-356.173	155.593	185.593	185.593	-448.065	-141.563	Mid_High	protein_coding	Other Genes		AGP23	Arabinogalactan peptide 23 [Source:UniProtKB/Swiss-Prot;Acc:Q8S2W4]
AT3G01270	1901.33	1899.59	1900.46	1691	2263	1733	1691.1	2176.91	2293.89	1812.18	2235.23	2023.71	-362.539	-276.449	167.461	209.361	209.461	-393.427	-123.244	Low	protein_coding	Other Genes			Pectate lyase [Source:UniProtKB/TrEMBL;Acc:Q08A70]
AT1G61563	1840.88	1840.88	1840.88	1729.34	1894.34	1741.34	1729.34	2196.35	2240.63	1839.54	2089.28	1964.41	-53.459	-355.475	99.541	111.541	111.541	-399.754	-123.533	Low	protein_coding	Other Genes	Highly Expressed in Pollen (Loraine et al)/Highly Expressed in Tapetum (Dan-Dan Li et al.)	RALFL8	Protein RALF-like 8 [Source:UniProtKB/Swiss-Prot;Acc:Q1ECR9]
AT5G19580	1774.54	1770.39	1772.46	1615.42	2000.42	1651.42	1611.52	2078.11	2156.32	1804.22	1987.59	1895.9	-227.96	-305.644	121.04	160.94	157.04	-383.854	-123.44	Mid_High	protein_coding	Other Genes	Highly Expressed in Pollen (Loraine et al)		Glyoxal oxidase-related protein [Source:UniProtKB/TrEMBL;Acc:F4K172]
AT2G47040	1737.26	1736.69	1736.97	1492.65	2228.65	1542.65	1492.65	1960.02	2091.93	1758.62	1937.68	1848.15	-491.678	-223.048	194.322	244.322	244.322	-354.957	-111.175	Low	protein_coding	Other Genes		PME5	Pectinesterase 5 [Source:UniProtKB/Swiss-Prot;Acc:Q5MFV8]
AT1G72600	1709.72	1711.56	1710.64	1794.26	1794.16	1794.06	1794.36	1044.98	1755.81	2890.92	581.189	1736.06	-83.519	665.665	-83.419	-83.719	-83.619	-45.163	-25.4136	Mid_High	protein_coding	Other Genes			At1g72600 [Source:UniProtKB/TrEMBL;Acc:Q9CAH6]
AT5G54270	1705.21	1701.9	1703.56	8747.71	-130.288	2080.71	-2292.29	-1169.56	1370.79	1674.67	1620.98	1647.83	1833.85	2873.12	-377.154	3995.85	-7044.15	332.768	55.732	Low_Mid	protein_coding	Other Genes		LHCB3	Chlorophyll a-b binding protein 3, chloroplastic [Source:UniProtKB/Swiss-Prot;Acc:Q9S7M0]
AT3G49540	1599.54	1599.24	1599.39	1447	1813.9	1477.9	1447	1871.94	1941.01	1640.16	1771.39	1705.78	-214.507	-272.545	121.493	152.393	152.393	-341.623	-106.386	Low	protein_coding	Other Genes			At3g49540 [Source:UniProtKB/TrEMBL;Acc:Q9SCK5]
AT3G08770	1581.88	1589.34	1585.61	-2170.08	111.919	10686.9	-2266.08	1612.85	1493.15	1590.45	1524.33	1557.39	1473.69	-27.233	-9101.31	3851.69	3755.69	92.462	28.223	Mid_High	protein_coding	Other Genes		LTP6	Non-specific lipid-transfer protein [Source:UniProtKB/TrEMBL;Acc:F4IXC6]
AT1G29920	1573.1	1586.39	1579.74	8157.7	-379.301	2531.7	-2285.3	-1453.87	1240.54	1538.37	1519.46	1528.92	1959.04	3033.61	-951.956	3865.04	-6577.96	339.202	50.828	Mid_High	protein_coding	Other Genes		LHCB1.1	Chlorophyll a-b binding protein 3, chloroplastic [Source:UniProtKB/Swiss-Prot;Acc:Q8VZ87]
AT4G12960	1580.8	1581.51	1581.15	-2309.01	-1717.01	14352	-2309.01	-1475.58	1234.74	1519.84	1528.99	1524.42	3298.16	3056.74	-12770.8	3890.16	3890.16	346.417	56.7365	Mid_High	protein_coding	Other Genes		GILT	Gamma interferon responsive lysosomal thiol (GILT) reductase family protein [Source:UniProtKB/TrEMBL;Acc:F4JRI7]
AT4G10340	1526.58	1534.1	1530.34	7384.13	108.126	1995.13	-2092.87	-750.409	1254.83	1469.67	1497.3	1483.49	1422.21	2280.75	-464.786	3623.21	-5853.79	275.512	46.851	Mid_High	protein_coding	Other Genes		LHCB5	Chlorophyll a-b binding protein, chloroplastic [Source:UniProtKB/TrEMBL;Acc:A0A178UW55]
AT1G29910	1504.02	1497.66	1500.84	9262.72	-673.284	1093.72	-2146.28	-1278.07	1181.82	1463.88	1430.27	1447.08	2174.12	2778.91	407.124	3647.12	-7761.88	319.016	53.7635	Low_Mid	protein_coding	Other Genes		LHCB1.1	Chlorophyll a-b binding protein 3, chloroplastic [Source:UniProtKB/Swiss-Prot;Acc:Q8VZ87]
AT1G61566	1472.3	1467.66	1469.98	1375.32	1527.32	1387.32	1375.32	1747.23	1787.03	1472.75	1662.26	1567.5	-57.3355	-277.253	82.6645	94.6645	94.6645	-317.051	-97.525	Low	protein_coding	Other Genes	Highly Expressed in Pollen (Loraine et al)	RALFL9	Protein RALF-like 9 [Source:UniProtKB/Swiss-Prot;Acc:Q3ECL0]
AT5G07430	1461.6	1462.13	1461.87	1323.91	1650.91	1351.91	1323.91	1713.64	1774.42	1509.9	1607.89	1558.89	-189.04	-251.773	109.96	137.96	137.96	-312.558	-97.0265	Low	protein_coding	Other Genes		PME50	Probable pectinesterase 50 [Source:UniProtKB/Swiss-Prot;Acc:Q9LY17]
AT2G41905	1357.38	1357.45	1357.41	1253.1	1530.1	1270.1	1252.5	1493.53	1615.35	710.154	2167.59	1438.87	-172.686	-136.117	87.3145	104.914	104.314	-257.944	-81.4642	Low	protein_coding	Other Genes			At2g41905 [Source:UniProtKB/TrEMBL;Acc:Q3EBI2]
AT3G54890	1308.87	1348.3	1328.58	6970.86	21.8605	1180.86	-1823.14	-582.367	1088.59	1273.25	1289.95	1281.6	1306.72	1910.95	147.723	3151.72	-5642.28	239.992	46.9845	High	protein_coding	Other Genes		LHCA1	Chlorophyll a-b binding protein, chloroplastic [Source:UniProtKB/TrEMBL;Acc:A0A178VBT7]
AT5G02380	1296.42	1302	1299.21	800.419	1505.42	195.419	-756.581	7674.5	1737.66	1384.59	1271.63	1328.11	-206.208	-6375.29	1103.79	2055.79	498.792	-438.452	-28.9005	Mid_High	protein_coding	Other Genes		MT2B	Metallothionein-like protein 2B [Source:UniProtKB/Swiss-Prot;Acc:Q38805]
AT5G45880	1251.87	1258.15	1255.01	1117.13	1551.13	1155.13	1117.53	1442.43	1530.9	1231.1	1473.79	1352.45	-296.124	-187.427	99.8755	137.476	137.876	-275.896	-97.438	High	protein_coding	Other Genes			At5g45880 [Source:UniProtKB/TrEMBL;Acc:Q680L9]
AT3G16640	1264.61	1250.55	1257.58	584.648	1212.65	-50.352	2749.65	2240.91	1285.29	1305.36	1190.03	1247.69	44.931	-983.334	1307.93	-1492.07	672.931	-27.709	9.8885	Mid_High	protein_coding	Other Genes	Highly Expressed in Tapetum (Dan-Dan Li et al.)	TCTP1	Translationally-controlled tumor protein 1 [Source:UniProtKB/Swiss-Prot;Acc:P31265]
AT3G28830	1213.7	1217.26	1215.48	973.475	1900.47	993.475	973.475	1213.47	1424.83	627.94	1945.17	1286.56	-684.993	2.012	222.007	242.007	242.007	-209.347	-71.0736	Mid_High	protein_coding	Other Genes			Mucin-like protein, putative (DUF1216) [Source:UniProtKB/TrEMBL;Acc:F4J0F0]
AT5G07410	1206.71	1207.59	1207.15	997.788	1714.79	1017.79	997.788	1320.49	1446.25	1185.19	1382.82	1284	-507.641	-113.348	189.359	209.358	209.358	-239.101	-76.857	Low_Mid	protein_coding	Other Genes		PME48	Probable pectinesterase 48 [Source:UniProtKB/Swiss-Prot;Acc:Q9LY19]
AT2G47030	1160.11	1163.06	1161.59	1059.4	1287.4	1080.4	1059.4	1373.59	1413.61	1229.93	1250.48	1240.2	-125.814	-211.999	81.1855	102.186	102.186	-252.02	-78.618	Low_Mid	protein_coding	Other Genes		PME4	Pectinesterase 4 [Source:UniProtKB/Swiss-Prot;Acc:O80722]
AT3G01240	1155.54	1164.69	1160.11	1020.14	1403.14	1052.14	1020.14	1336.31	1403.03	1218.57	1252.53	1235.55	-243.024	-176.196	107.976	139.975	139.975	-242.914	-75.4325	Mid_High	protein_coding	Other Genes			Splicing regulatory glutamine/lysine-rich-like protein [Source:UniProtKB/TrEMBL;Acc:Q9MAD3]
AT1G24520	1151.77	1152.84	1152.3	1069.85	1207.85	1087.85	1069.85	1380.78	1405.24	1230.16	1230.16	1230.16	-55.547	-228.479	64.453	82.453	82.453	-252.935	-77.861	Low	protein_coding	Other Genes		BCP1	BCP1 [Source:UniProtKB/TrEMBL;Acc:A0A178W8R9]
AT1G79040	1120.96	1120.96	1120.96	5108.05	421.049	1143.05	-1343.95	-389.712	939.014	1209.18	971.381	1090.28	699.913	1510.67	-22.087	2464.91	-3987.09	181.948	30.6836	Low	protein_coding	Other Genes		PSBR	Photosystem II 10 kDa polypeptide, chloroplastic [Source:UniProtKB/Swiss-Prot;Acc:P27202]
AT3G07850	1104.52	1105.4	1104.96	857.738	1770.74	881.738	857.738	1148.23	1311.34	1023.06	1323.25	1173.15	-665.779	-43.274	223.221	247.221	247.221	-206.383	-68.1945	Low_Mid	protein_coding	Other Genes			Exopolygalacturonase clone GBGA483 [Source:UniProtKB/Swiss-Prot;Acc:P49063]
AT2G39730	1072.52	1077.66	1075.09	4321.88	480.879	2112.88	-1495.12	-874.898	858.795	1039.95	1053.06	1046.5	594.211	1949.99	-1037.79	2570.21	-3246.79	216.295	28.5885	High	protein_coding	Other Genes		RCA	Ribulose bisphosphate carboxylase/oxygenase activase, chloroplastic [Source:UniProtKB/Swiss-Prot;Acc:P10896]
AT5G14380	1079.81	1081.63	1080.72	993.263	1191.06	1006.06	993.562	1271.33	1313.09	1048.43	1259.86	1154.14	-110.345	-190.616	74.6555	87.156	87.456	-232.372	-73.425	Low_Mid	protein_coding	Other Genes		AGP6	Classical arabinogalactan protein 6 [Source:UniProtKB/Swiss-Prot;Acc:Q9LY91]
AT5G66570	1076.22	1065.95	1071.08	5019.28	341.28	1174.28	-1396.72	-413.444	893.41	1091.88	997.829	1044.85	729.801	1484.53	-103.198	2467.8	-3948.2	177.672	26.2296	Mid_High	protein_coding	Other Genes		PSBO1	Oxygen-evolving enhancer protein 1-1, chloroplastic [Source:UniProtKB/Swiss-Prot;Acc:P23321]
AT3G59980	1101	1047.62	1074.31	1129.68	1116.68	1119.68	1104.68	666.273	1094.73	869.168	1296.25	1082.71	-42.368	408.038	-45.368	-30.368	-55.368	-20.421	-8.3983	High	protein_coding	Other Genes			Nucleic acid-binding, OB-fold-like protein [Source:UniProtKB/TrEMBL;Acc:Q9M1X8]
AT2G47050	982.44	984.293	983.367	872.397	1170.3	904.297	872.297	1119.26	1184.71	900.758	1191.56	1046.16	-186.93	-135.895	79.0696	111.07	110.97	-201.347	-62.79	Low	protein_coding	Other Genes			Invertase/pectin methylesterase inhibitor family protein [Source:UniProtKB/TrEMBL;Acc:O80720]
AT1G31330	917.154	1052.65	984.9	4259.4	193.402	1227.4	-1119.6	-159.297	837.578	1099.44	811.712	955.574	791.498	1144.2	-242.502	2104.5	-3274.5	147.322	29.3261	High	protein_coding	Other Genes	Highly Expressed in Tapetum (Dan-Dan Li et al.)	PSAF	Photosystem I reaction center subunit III, chloroplastic [Source:UniProtKB/Swiss-Prot;Acc:Q9SHE8]
ATMG01390	-1985.48	1453.02	-266.229	889.011	1026.01	918.011	1271.01	614.057	898.392	956.25	956.25	956.25	-1292.24	-880.286	-1184.24	-1537.24	-1155.24	-1164.62	-1222.48	High	rRNA	Other Genes		RRN18	Mitochondrial 18S ribosomal RNA, which is a component of the 30S small subunit of mitochondrial ribosome. The rRNA is degraded by a polynucleotide phosphorylase-like protein (AtmtPNPase). [Source:TAIR;Acc:ATMG01390]
AT4G02250	1143.44	884.741	1014.09	884.942	1088.94	905.942	884.942	1124.12	1172.55	1005.73	1062.56	1034.14	-74.8531	-110.032	108.146	129.146	129.146	-158.458	-20.0555	High	protein_coding	Other Genes			Plant invertase/pectin methylesterase inhibitor superfamily protein [Source:UniProtKB/TrEMBL;Acc:F4JHA1]
AT3G02040	969.103	975.475	972.289	1021.61	1020.61	1016.61	1020.61	592.793	998.803	821.897	1152.11	987.005	-48.3178	379.496	-44.3178	-48.3178	-49.3178	-26.5134	-14.716	Low_Mid	protein_coding	Other Genes		GDPD1	Glycerophosphodiester phosphodiesterase GDPD1, chloroplastic [Source:UniProtKB/Swiss-Prot;Acc:Q9SGA2]
AT5G24780	961.17	958.381	959.776	-1345.57	3485.43	3955.43	-1333.57	-652.593	777.584	976.986	891.86	934.423	-2525.65	1612.37	-2995.65	2293.35	2305.35	182.192	25.3533	Mid_High	protein_coding	Other Genes		VSP1	Vegetative storage protein 1 [Source:UniProtKB/Swiss-Prot;Acc:O49195]
AT1G06680	957.028	961.764	959.396	4253.6	305.602	1262.6	-1231.4	-402.422	794.355	975.479	884.828	930.154	653.794	1361.82	-303.206	2190.79	-3294.21	165.042	29.2425	Low_Mid	protein_coding	Other Genes		PSBP1	Oxygen-evolving enhancer protein 2-1, chloroplastic [Source:UniProtKB/Swiss-Prot;Acc:Q42029]
AT1G60740	991.329	941.158	966.243	881.916	1006.32	901.316	906.316	1134.17	1164.54	1023.16	1020.46	1021.81	-40.0728	-167.932	64.927	59.927	84.327	-198.301	-55.5683	High	protein_coding	Other Genes		PRXIID	At1g60740 [Source:UniProtKB/TrEMBL;Acc:B4G289]
AT1G08380	959.214	938.123	948.668	4550.55	-75.4454	1332.55	-1314.45	-313.172	788.148	927.589	910.457	919.023	1024.11	1261.84	-383.886	2263.11	-3601.89	160.52	29.6453	Mid_High	protein_coding	Other Genes		PSAO	PSAO [Source:UniProtKB/TrEMBL;Acc:A0A178W5Y5]
AT3G14040	945.91	943.795	944.853	754.507	1441.51	772.507	754.507	988.038	1119.55	824.118	1178.17	1001.14	-496.654	-43.1858	172.346	190.346	190.346	-174.698	-56.2894	Low	protein_coding	Other Genes	Highly Expressed in Tapetum (Dan-Dan Li et al.)		Pectin lyase-like superfamily protein [Source:UniProtKB/TrEMBL;Acc:Q9LVJ4]
AT2G38540	931.383	932.831	932.107	-135.731	3819.27	992.269	-1041.73	1118.12	903.423	1025.8	812.533	919.168	-2887.16	-186.016	-60.162	1973.84	1067.84	28.684	12.9385	Low	protein_coding	Other Genes		LTP1	Non-specific lipid-transfer protein [Source:UniProtKB/TrEMBL;Acc:A0A178VZQ3]
AT1G79529	922.956	916.501	919.729	965.186	965.186	965.186	963.386	561.344	943.939	1297.91	568.851	933.383	-45.4575	358.384	-45.4575	-43.6575	-45.4575	-24.2105	-13.6543	Low	lncRNA	Other Genes			other RNA [Source:TAIR;Acc:AT1G79529]
AT1G61520	922.634	911.62	917.127	4699.65	-110.347	1082.65	-1229.35	-490.727	747.252	886.165	886.936	886.551	1027.47	1407.85	-165.527	2146.47	-3782.53	169.874	30.5761	Mid_High	protein_coding	Other Genes		LHCA3	Chlorophyll a-b binding protein, chloroplastic [Source:UniProtKB/TrEMBL;Acc:A0A178W5Y6]
AT3G20865	915.087	914.445	914.766	785.914	1181.91	806.914	784.014	1033.26	1101.73	930.278	1016.62	973.451	-267.148	-118.496	107.852	130.752	128.852	-186.965	-58.6845	Low	protein_coding	Other Genes		AGP40	AGP40 [Source:UniProtKB/TrEMBL;Acc:A0A178VAR1]
AT2G35765	949.773	896.678	923.225	852.655	947.555	863.555	852.755	1092.89	1112.62	972.871	976.474	974.673	-24.3296	-169.669	59.6704	70.4704	70.5704	-189.396	-51.4474	High	protein_coding	Other Genes			Putative uncharacterized protein [Source:UniProtKB/TrEMBL;Acc:Q1G3S0]
AT3G01700	907.006	916.28	911.643	841.426	980.326	855.326	841.426	1077.23	1107.32	898.334	1045.97	972.15	-68.6824	-165.585	56.3176	70.2176	70.2176	-195.673	-60.5069	Low_Mid	protein_coding	Other Genes		AGP11	ATAGP11 [Source:UniProtKB/TrEMBL;Acc:A0A178VG39]
AT2G47115	986.182	838.168	912.175	917.141	917.841	975.141	917.141	531.339	907.382	1040.71	757.98	899.346	-5.66605	380.836	-62.966	-4.96605	-4.96605	4.79275	12.8292	High	protein_coding	Other Genes			unknown protein; FUNCTIONS IN: molecular_function unknown; INVOLVED IN: biological_process unknown; LOCATED IN: endomembrane system; BEST Arabidopsis thaliana protein match is: unknown protein (TAIR:AT1G10660.1); Ha. [Source:TAIR;Acc:AT2G47115]
AT1G65970	876.391	881.419	878.905	793.261	843.261	796.261	973.261	1030.85	1069.09	936.661	942.067	939.364	35.6434	-151.942	82.6434	-94.3566	85.6434	-190.189	-60.4591	Mid_High	protein_coding	Other Genes		PRXIIC	TPX2 [Source:UniProtKB/TrEMBL;Acc:A0A178WKG0]
AT5G38410	873.067	874.545	873.806	1980.51	860.514	2736.51	-1209.49	-698.207	695.371	848.471	841.317	844.894	13.2921	1572.01	-1862.71	2083.29	-1106.71	178.435	28.9121	Low	protein_coding	Other Genes			Ribulose bisphosphate carboxylase small chain [Source:UniProtKB/TrEMBL;Acc:B3H5S2]
AT1G68945	866.154	866.154	866.154	905.557	917.557	903.557	897.557	605.231	900.185	3509.01	-1736.82	886.095	-51.4037	260.922	-37.4037	-31.4037	-39.4037	-34.0315	-19.9415	Mid_High	protein_coding	Other Genes			At1g68945 [Source:UniProtKB/TrEMBL;Acc:Q3ECF8]
AT1G55560	834.825	839.518	837.172	784.699	967.699	803.699	784.699	1006.91	1045.54	891.691	948.368	920.03	-130.527	-169.734	33.473	52.473	52.473	-208.371	-82.858	High	protein_coding	Other Genes	Highly Expressed in Pollen (Loraine et al)	sks14	Sks14 [Source:UniProtKB/TrEMBL;Acc:A0A178WAD5]
AT2G21660	862.851	849.797	856.324	-741.152	-1372.15	-490.152	1311.85	9496.93	1486.32	924.382	880.814	902.598	2228.48	-8640.6	1346.48	-455.524	1597.48	-629.991	-46.2742	Mid_High	protein_coding	Other Genes		RBG7	Glycine-rich RNA-binding protein 7 [Source:UniProtKB/Swiss-Prot;Acc:Q03250]
AT1G10770	843.409	844.777	844.093	773.211	924.911	788.911	773.611	992.165	1024.4	834.342	965.486	899.914	-80.818	-148.072	55.182	70.482	70.882	-180.304	-55.8209	Low	protein_coding	Other Genes			At1g10770 [Source:UniProtKB/TrEMBL;Acc:Q9SAC5]
AT4G02380	834.716	842.387	838.551	900.57	753.57	667.57	965.57	893.628	998.534	888.782	888.782	888.782	84.9815	-55.0771	170.982	-127.018	-62.0185	-159.982	-50.2309	Low_Mid	protein_coding	Other Genes		SAG21	senescence-associated gene 21 [Source:TAIR;Acc:AT4G02380]
AT1G74545	833.346	834.727	834.037	875.687	875.687	875.687	875.687	509.239	856.122	-1630.04	3323.97	846.966	-41.6507	324.798	-41.6507	-41.6507	-41.6507	-22.0856	-12.9298	High	lncRNA	Other Genes			Potential natural antisense gene, locus overlaps with AT1G74540 [Source:TAIR;Acc:AT1G74545]
AT5G50030	843.894	815.727	829.811	742.261	946.261	762.261	742.261	963.472	1000.89	872.625	887.311	879.968	-116.45	-133.662	67.5496	87.5496	87.5496	-171.077	-50.1575	Mid_High	protein_coding	Other Genes			At5g50030 [Source:UniProtKB/TrEMBL;Acc:Q9FGA8]
AT1G78460	821.895	821.92	821.908	840.214	854.214	760.214	737.214	938.513	992.158	875.545	874.882	875.213	-32.3065	-116.606	61.6935	84.6935	-18.3065	-170.25	-53.3057	Low	protein_coding	Other Genes			AT1G78460 protein [Source:UniProtKB/TrEMBL;Acc:Q9SYN5]
AT5G54095	820.505	818.855	819.68	747.429	905.229	765.229	747.529	969.312	997.471	872.337	877.777	875.057	-85.5483	-149.632	54.4517	72.1517	72.2518	-177.79	-55.3762	Low	protein_coding	Other Genes			At5g54095 [Source:UniProtKB/TrEMBL;Acc:Q681J0]
AT2G22055	811.512	814.528	813.02	756.373	849.373	766.373	756.473	975.354	991.659	867.962	867.962	867.962	-36.3534	-162.334	46.6466	56.5466	56.6466	-178.639	-54.9416	Low	protein_coding	Other Genes	Highly Expressed in Pollen (Loraine et al)	RALFL15	Protein RALF-like 15 [Source:UniProtKB/Swiss-Prot;Acc:A8MQM7]
AT3G09260	806.168	804.135	805.152	-833.383	-1179.58	-1180.38	7232.62	-674.774	634.561	777.939	775.186	776.562	1984.73	1479.93	1985.53	-6427.47	1638.53	170.591	28.5893	Low	protein_coding	Other Genes		BGLU23	PYK10 [Source:UniProtKB/TrEMBL;Acc:A0A178VCN3]
AT4G12800	802.813	802.931	802.872	3133.95	271.951	1107.95	-852.049	-7.07694	701.497	907.442	661.989	784.716	530.921	809.949	-305.079	1654.92	-2331.08	101.375	18.1565	Low	protein_coding	Other Genes		PSAL	photosystem I subunit l [Source:TAIR;Acc:AT4G12800]
AT5G26700	823.138	787.032	805.085	710.337	914.137	735.137	712.137	917.555	958.737	840.939	848.103	844.521	-109.052	-112.47	69.9484	92.9484	94.7484	-153.652	-39.4363	High	protein_coding	Other Genes			Probable germin-like protein subfamily 2 member 5 [Source:UniProtKB/Swiss-Prot;Acc:O65252]
AT1G15820	794.548	789.254	791.901	3349.14	168.145	960.145	-762.855	-203.879	678.755	1070.91	474.45	772.679	623.756	995.781	-168.244	1554.76	-2557.24	113.146	19.2221	Low	protein_coding	Other Genes		LHCB6	Chlorophyll a-b binding protein, chloroplastic [Source:UniProtKB/TrEMBL;Acc:Q9LMQ2]
AT4G24640	784.449	784.681	784.565	739.382	808.382	749.382	739.382	949.555	963.139	838.601	847.053	842.827	-23.8174	-164.99	35.1826	45.1826	45.1826	-178.574	-58.2622	Mid_High	protein_coding	Other Genes		APPB1	Bnm1 like protein [Source:UniProtKB/TrEMBL;Acc:Q9SB59]
AT2G30570	790.556	773.908	782.232	3226.54	122.537	1138.54	-873.463	-128.857	666.742	875.15	641.187	758.168	659.695	911.089	-356.305	1655.7	-2444.3	115.49	24.064	Mid_High	protein_coding	Other Genes		PSBW	PSBW [Source:UniProtKB/TrEMBL;Acc:A0A178VQ32]
AT3G42640	767.414	783.13	775.272	702.972	857.972	717.972	706.972	904.67	936.559	802.808	843.819	823.313	-82.7002	-129.398	57.2998	68.2998	72.2998	-161.287	-48.0414	Mid_High	protein_coding	Other Genes		AHA8	ATPase 8, plasma membrane-type [Source:UniProtKB/Swiss-Prot;Acc:Q9M2A0]
AT3G25170	735.727	740.44	738.083	702.212	735.212	707.212	702.212	899.317	906.058	791.812	791.812	791.812	2.87175	-161.234	30.8718	35.8718	35.8718	-167.975	-53.7287	Mid_High	protein_coding	Other Genes	Highly Expressed in Pollen (Loraine et al)	RALFL26	Protein RALF-like 26 [Source:UniProtKB/Swiss-Prot;Acc:Q0V822]
AT5G39880	739.634	739.634	739.634	662.013	851.013	685.013	662.013	865.166	897.795	788.784	788.784	788.784	-111.379	-125.532	54.6207	77.6207	77.6207	-158.162	-49.151	Low	protein_coding	Other Genes			Transmembrane protein [Source:UniProtKB/TrEMBL;Acc:Q9FLE6]
AT3G26110	757.908	724.441	741.175	683.611	770.611	692.611	683.811	878.368	895.23	784.352	784.352	784.352	-29.4363	-137.194	48.5637	57.3637	57.5637	-154.055	-43.1776	Mid_High	protein_coding	Other Genes			Anther-specific protein agp1-like protein [Source:UniProtKB/TrEMBL;Acc:Q3EB02]
AT5G01530	733.165	729.461	731.313	3070.24	102.244	938.244	-772.756	-11.0454	636.471	782.86	645.112	713.986	629.069	742.358	-206.931	1504.07	-2338.93	94.8423	17.327	Mid_High	protein_coding	Other Genes		LHCB4.1	Chlorophyll a-b binding protein CP29.1, chloroplastic [Source:UniProtKB/Swiss-Prot;Acc:Q07473]
AT3G62170	722.6	724.814	723.707	609.99	980.99	623.99	609.99	790.451	863.415	638.669	895.346	767.007	-257.283	-66.7447	99.7165	113.717	113.717	-139.708	-43.3008	Low_Mid	protein_coding	Other Genes		VGDH2	Pectinesterase [Source:UniProtKB/TrEMBL;Acc:A0A178VA70]
AT3G02470	704.673	699.441	702.057	297.879	787.879	1218.88	731.879	410.672	685.008	666.824	757.421	712.122	-85.8219	291.385	-516.822	-29.8219	404.178	17.0493	-10.0652	Mid_High	protein_coding	Other Genes		SAMDC1	S-adenosylmethionine decarboxylase proenzyme 1 [Source:UniProtKB/Swiss-Prot;Acc:Q96286]
AT5G60390	717.085	708.991	713.038	117.209	435.209	338.209	899.209	2698.15	840.366	865.639	575.602	720.621	277.829	-1985.11	374.829	-186.171	595.829	-127.328	-7.58255	Mid_High	protein_coding	Other Genes	Highly Expressed in Tapetum (Dan-Dan Li et al.)	A1	Elongation factor 1-alpha 4 [Source:UniProtKB/Swiss-Prot;Acc:Q8GTY0]
AT3G61470	721.51	709.123	715.316	3439.7	-70.2952	1043.7	-953.295	-376.414	583.366	682.895	699.653	691.274	785.611	1091.73	-328.389	1668.61	-2724.39	131.95	24.0422	Mid_High	protein_coding	Other Genes		LHCA2	Photosystem I chlorophyll a/b-binding protein 2, chloroplastic [Source:UniProtKB/Swiss-Prot;Acc:Q9SYW8]
AT4G04470	737.561	734.278	735.92	741.003	753.003	750.003	755.003	429.051	728.895	-566.404	2012.99	723.292	-17.083	306.869	-14.083	-19.083	-5.08305	7.02485	12.6275	High	protein_coding	Other Genes		PMP22	Peroxisomal membrane protein PMP22 [Source:UniProtKB/TrEMBL;Acc:Q0WTY9]
AT5G59310	696.151	699.027	697.589	-945.923	-269.623	5670.38	-946.323	-606.521	551.244	685.376	661.288	673.332	967.212	1304.11	-4972.79	1643.91	1643.51	146.345	24.2572	Low	protein_coding	Other Genes		LTP4	Non-specific lipid-transfer protein 4 [Source:UniProtKB/Swiss-Prot;Acc:Q9LLR6]
AT5G48140	693.549	693.26	693.404	626.143	785.143	643.143	626.143	812.14	841.538	715.72	763.06	739.39	-91.7389	-118.735	50.2611	67.2611	67.2611	-148.133	-45.9855	Low	protein_coding	Other Genes			At5g48140 [Source:UniProtKB/TrEMBL;Acc:Q9LUB8]
AT4G29980	640.739	641.223	640.981	708.038	734.038	708.038	708.238	406.487	693.428	3382.08	-2004.54	688.769	-93.0571	234.494	-67.0571	-67.2571	-67.0571	-52.4471	-47.7885	High	protein_coding	Other Genes			At4g29980 [Source:UniProtKB/TrEMBL;Acc:Q9SZV1]
AT5G64040	666.944	690.827	678.885	2820.49	200.487	1050.49	-793.513	-367.392	556.423	689.878	621.355	655.616	478.399	1046.28	-371.602	1472.4	-2141.6	122.463	23.269	Mid_High	protein_coding	Other Genes	Highly Expressed in Tapetum (Dan-Dan Li et al.)	PSAN	Photosystem I reaction center subunit PSI-N, chloroplast, putative / PSI-N, putative (PSAN) [Source:UniProtKB/TrEMBL;Acc:F4KC80]
AT2G05100	638.277	641.949	640.113	3152.44	52.4386	1029.44	-876.561	-541.921	534.428	660.67	637.586	649.128	587.675	1182.03	-389.326	1516.67	-2512.33	105.685	-9.0149	High	protein_coding	Other Genes		LHCB2.1	photosystem II light harvesting complex gene 2.1 [Source:TAIR;Acc:AT2G05100]
AT3G05930	670.737	670.348	670.543	641.559	648.459	642.459	641.559	816.743	820.287	708.226	724.818	716.522	22.0834	-146.201	28.0834	28.9834	28.9834	-149.744	-45.9796	Low	protein_coding	Other Genes		GLP8	GLP8 [Source:UniProtKB/TrEMBL;Acc:A0A384KAA2]
AT2G06520	660.229	650.84	655.534	2787.41	217.407	866.407	-830.593	-75.7831	561.18	631.259	648.504	639.881	438.127	731.318	-210.873	1486.13	-2131.87	94.3544	15.6532	Mid_High	protein_coding	Other Genes		PSBX	PSBX [Source:UniProtKB/TrEMBL;Acc:A0A178W0Y5]
AT1G54410	654.2	652.989	653.594	322.694	-71.3055	243.694	2233.69	469.916	603.421	639.05	644.211	641.631	724.9	183.678	409.9	-1580.1	330.9	50.1739	11.9638	Low	protein_coding	Other Genes		HIRD11	HIRD11 [Source:UniProtKB/TrEMBL;Acc:A0A178WR56]
AT5G41680	710.447	627.167	668.807	685.546	685.546	685.446	689.446	397.98	670.506	1228.37	98.9795	663.676	-16.739	270.827	-16.639	-20.639	-16.739	-1.6994	5.13103	High	protein_coding	Other Genes			Probably inactive receptor-like protein kinase At5g41680 [Source:UniProtKB/Swiss-Prot;Acc:Q3E8J4]
AT5G26692	649.557	649.557	649.557	601.173	689.173	611.173	601.173	776.692	792.157	693.713	693.713	693.713	-39.6152	-127.134	38.3848	48.3848	48.3848	-142.599	-44.1561	Low	protein_coding	Other Genes			Putative membrane lipoprotein [Source:UniProtKB/TrEMBL;Acc:Q3E927]
AT5G02960	758.387	558.881	658.634	149.681	605.681	230.681	772.681	2182.52	751.198	1011.45	296.123	653.784	52.953	-1523.89	427.953	-114.047	508.953	-92.5639	4.8501	High	protein_coding	Other Genes		RPS23B	40S ribosomal protein S23-2 [Source:UniProtKB/Swiss-Prot;Acc:P49201]
AT4G35010	645.776	645.696	645.736	549.302	850.202	572.202	549.302	723.292	777.813	651.195	725.071	688.133	-204.466	-77.5561	73.5342	96.4342	96.4342	-132.078	-42.3974	Low	protein_coding	Other Genes		BGAL11	Beta-galactosidase 11 [Source:UniProtKB/Swiss-Prot;Acc:Q9SCV1]
AT3G27415	650.613	674.787	662.7	673.457	677.457	673.557	673.457	412.072	667.771	-1863.7	3176.71	656.505	-14.7577	250.628	-10.8577	-10.7577	-10.7577	-5.0715	6.1946	High	protein_coding	Other Genes			Putative uncharacterized protein [Source:UniProtKB/TrEMBL;Acc:Q9LTY8]
AT5G20290	627.223	669.607	648.415	198.164	632.164	101.164	883.164	2044.96	731.795	814.356	479.476	646.916	16.2511	-1396.55	547.251	-234.749	450.251	-83.3798	1.4993	High	protein_coding	Other Genes		RPS8A	40S ribosomal protein S8 [Source:UniProtKB/TrEMBL;Acc:A0A178UCD3]
AT4G05320	638.421	637.928	638.175	603.382	329.382	437.382	1367.38	337.528	598.271	874.979	391.455	633.217	308.792	300.647	200.792	-729.207	34.7922	39.9038	4.95765	Low_Mid	protein_coding	Other Genes		UBQ10	Polyubiquitin 10 [Source:UniProtKB/Swiss-Prot;Acc:Q8H159]
AT1G11750	637.601	638.528	638.065	717.049	675.049	670.049	621.049	399.158	653.99	-807.637	2105.02	648.691	-36.9838	238.907	-31.9838	17.0162	-78.9838	-15.9248	-10.626	Low	protein_coding	Other Genes		CLPP6	ATP-dependent Clp protease proteolytic subunit [Source:UniProtKB/TrEMBL;Acc:F4IAG5]
AT4G18596	637.564	638.141	637.853	605.45	633.45	609.45	605.45	770.8	779.152	659.49	703.688	681.589	4.40285	-132.947	28.4028	32.4028	32.4028	-141.299	-43.7369	Low	protein_coding	Other Genes			Pollen Ole e 1 allergen and extensin family protein [Source:TAIR;Acc:AT4G18596]
AT2G34430	630.684	630.871	630.777	5212.46	-889.539	-213.539	-913.539	-579.271	493.844	603.35	614.247	608.799	1520.32	1210.05	844.316	1544.32	-4581.68	136.933	21.9787	Low	protein_coding	Other Genes		LHB1B1	Chlorophyll a-b binding protein, chloroplastic [Source:UniProtKB/TrEMBL;Acc:Q39142]
AT3G27750	797.671	555.515	676.593	661.75	663.75	660.75	652.75	386.736	642.091	-93.8795	1368.4	637.258	12.8433	289.857	15.8433	23.8433	14.8433	34.5024	39.3348	High	protein_coding	Other Genes		THA8	Protein THYLAKOID ASSEMBLY 8, chloroplastic [Source:UniProtKB/Swiss-Prot;Acc:Q9LVW6]
AT5G59320	613.218	636.742	624.98	-870.674	827.326	4015.33	-855.674	-494.932	495.992	602.308	603.542	602.925	-202.346	1119.91	-3390.35	1480.65	1495.65	128.988	22.055	Mid_High	protein_coding	Other Genes		LTP3	Non-specific lipid-transfer protein 3 [Source:UniProtKB/Swiss-Prot;Acc:Q9LLR7]
AT5G04180	633.708	621.152	627.43	561.011	710.511	579.511	560.711	728.47	756.382	664.592	665.08	664.836	-83.0808	-101.04	47.9192	66.7192	66.4192	-128.951	-37.4062	Mid_High	protein_coding	Other Genes		ACA3	Alpha carbonic anhydrase 3 [Source:UniProtKB/Swiss-Prot;Acc:Q9FYE3]
AT4G02770	616.882	625.627	621.254	2623.23	116.232	912.232	-731.768	-179.502	522.695	639.334	565.44	602.387	505.022	800.757	-290.978	1353.02	-2001.98	98.5595	18.8673	Mid_High	protein_coding	Other Genes		PSAD1	Photosystem I reaction center subunit II-1, chloroplastic [Source:UniProtKB/Swiss-Prot;Acc:Q9S7H1]
ATCG00550	1646.75	56.1878	851.468	654.305	643.305	666.305	636.305	287.569	550.562	593.213	593.213	593.213	208.163	563.899	185.163	215.163	197.163	300.905	258.254	High	protein_coding	Other Genes		PSBJ	Photosystem II reaction center protein J [Source:UniProtKB/Swiss-Prot;Acc:P56781]
AT3G05932	604.766	604.158	604.462	586.234	586.234	586.134	586.234	694.939	725.871	384.393	900.048	642.221	18.2278	-90.477	18.3278	18.2278	18.2278	-121.409	-37.7587	Mid_High	lncRNA	Other Genes			Potential natural antisense gene, locus overlaps with AT3G05930 [Source:TAIR;Acc:AT3G05932]
AT4G05180	597.907	597.937	597.922	2530.61	137.609	937.609	-737.391	-251.622	497.954	635.318	528.246	581.782	460.313	849.544	-339.687	1335.31	-1932.69	99.9677	16.1399	Mid_High	protein_coding	Other Genes		PSBQ2	Oxygen-evolving enhancer protein 3-2, chloroplastic [Source:UniProtKB/Swiss-Prot;Acc:Q41932]
AT1G20340	601.821	595.324	598.572	2189.84	391.841	983.841	-802.159	-60.0574	510.321	575.784	588.55	582.167	206.732	658.63	-385.268	1400.73	-1591.27	88.2514	16.4048	Mid_High	protein_coding	Other Genes		DRT112	Plastocyanin major isoform, chloroplastic [Source:UniProtKB/Swiss-Prot;Acc:P42699]
ATMG00020	-1309.55	734.807	-287.369	503.881	628.881	577.881	709.881	508.776	556.31	582.084	582.084	582.084	-916.25	-796.145	-865.25	-997.25	-791.25	-843.679	-869.453	High	rRNA	Other Genes		RRN26	mitochondrial 26S ribosomal RNA protein [Source:TAIR;Acc:ATMG00020]
AT5G26000	587.82	589.124	588.472	1995.94	1337.94	451.937	-825.063	-510.351	463.9	579.106	556.579	567.842	-749.465	1098.82	136.535	1413.53	-1407.46	124.572	20.6297	Low	protein_coding	Other Genes		TGG1	TGG1 [Source:UniProtKB/TrEMBL;Acc:A0A178U7L7]
ATCG00280	141.121	899.571	520.346	631.618	630.618	640.618	617.618	275.12	533.012	574.568	574.568	574.568	-110.272	245.226	-120.272	-97.2716	-111.272	-12.6662	-54.2218	High	protein_coding	Other Genes		PSBC	Photosystem II CP43 reaction center protein [Source:UniProtKB/TrEMBL;Acc:A0A1B1W4T4]
AT4G27090	585.106	585.05	585.078	-33.7336	507.266	-186.734	707.266	3055.77	745.806	624.909	558.67	591.789	77.8112	-2470.69	771.811	-122.189	618.811	-160.728	-6.71175	Mid_High	protein_coding	Other Genes		RPL14B	AT4G27090 protein [Source:UniProtKB/TrEMBL;Acc:B9DHP0]
AT3G05610	579.77	592.777	586.274	532.927	642.927	546.927	532.927	687.664	709.226	621.3	624.361	622.83	-56.6535	-101.39	39.3465	53.3465	53.3465	-122.952	-36.5565	Mid_High	protein_coding	Other Genes		PME21	Probable pectinesterase/pectinesterase inhibitor 21 [Source:UniProtKB/Swiss-Prot;Acc:Q8GX86]
AT5G25980	576.73	578.927	577.828	-209.471	2104.53	1847.53	-812.971	-504.147	459.313	558.51	565.538	562.024	-1526.7	1081.98	-1269.7	1390.8	787.299	118.515	15.8039	Mid_High	protein_coding	Other Genes		TGG2	Myrosinase 2 [Source:UniProtKB/Swiss-Prot;Acc:Q9C5C2]
AT1G78922	581.174	581.237	581.205	611.035	611.235	611.035	611.035	356.099	598.107	940.936	241.716	591.326	-30.0302	225.106	-29.8302	-29.8302	-29.8302	-16.9019	-10.121	Low	protein_coding	Other Genes			unknown protein; FUNCTIONS IN: molecular_function unknown; INVOLVED IN: biological_process unknown; LOCATED IN: cellular_component unknown; BEST Arabidopsis thaliana protein match is: unknown protein (TAIR:AT1G21722.1); Ha. [Source:TAIR;Acc:AT1G78922]
AT2G16586	749.335	267.995	508.665	612.6	624.5	614.5	612.6	322.432	552.185	564.193	587.689	575.941	-115.835	186.233	-105.835	-103.935	-103.935	-43.5202	-67.2763	High	protein_coding	Other Genes			Transmembrane protein [Source:UniProtKB/TrEMBL;Acc:Q8GXM1]
AT1G30380	576.874	581.661	579.267	2598.46	131.462	804.462	-775.538	-222.874	479.272	587.678	533.95	560.814	447.805	802.141	-225.195	1354.81	-2019.19	99.9951	18.4533	Low	protein_coding	Other Genes		PSAK	Photosystem I reaction center subunit psaK, chloroplastic [Source:UniProtKB/Swiss-Prot;Acc:Q9SUI5]
AT5G40730	576.317	577.124	576.72	478.302	541.302	551.302	682.302	633.506	690.312	558.892	666.178	612.535	35.4185	-56.7852	25.4185	-105.582	98.4185	-113.592	-35.8147	Low	protein_coding	Other Genes		AGP24	Arabinogalactan peptide 24 [Source:UniProtKB/Swiss-Prot;Acc:Q5PP12]
AT5G49440	528.694	672.704	600.699	568.473	544.473	522.473	714.473	464.079	589.851	1000.84	161.123	580.983	56.2255	136.62	78.2255	-113.774	32.2255	10.8476	19.7156	High	protein_coding	Other Genes			AT5g49440/K7J8_12 [Source:UniProtKB/TrEMBL;Acc:Q9FGX3]
AT5G02500	567.373	571.97	569.672	111.883	458.883	-210.117	1245.88	1811.94	633.418	534.86	600.51	567.685	110.789	-1242.27	779.789	-676.211	457.789	-63.7463	1.98665	Mid_High	protein_coding	Other Genes		MED37E	Probable mediator of RNA polymerase II transcription subunit 37e [Source:UniProtKB/Swiss-Prot;Acc:P22953]
AT2G05070	548.677	551.681	550.179	2750.32	10.3186	825.319	-767.681	-418.699	454.251	563.19	534.813	549.001	539.86	968.878	-275.14	1317.86	-2200.14	95.9275	1.17745	High	protein_coding	Other Genes		LHCB2.2	Chlorophyll a-b binding protein 2.2, chloroplastic [Source:UniProtKB/Swiss-Prot;Acc:Q9S7J7]
AT3G08580	567.224	567.273	567.248	-38.5278	427.472	306.472	1282.47	1112.54	590.123	542.266	588.017	565.141	139.776	-545.295	260.776	-715.224	605.776	-22.8749	2.107	Low	protein_coding	Other Genes		AAC1	AAC1 [Source:UniProtKB/TrEMBL;Acc:A0A384KYV2]
AT1G52618	580.313	565.558	572.936	592.833	594.833	591.833	591.833	348.021	579.848	2568.52	-1421.17	573.676	-21.897	224.915	-18.897	-18.897	-19.897	-6.91175	-0.74005	High	protein_coding	Other Genes	Highly Expressed in Tapetum (Dan-Dan Li et al.)		Putative uncharacterized protein [Source:UniProtKB/TrEMBL;Acc:Q1G3D9]
AT5G54770	523.432	573.37	548.401	1701.48	58.476	1169.48	-640.524	467.519	518.619	547.24	546.729	546.984	489.925	80.8823	-621.075	1188.92	-1153.08	29.7819	1.4166	High	protein_coding	Other Genes		THI1	Thiamine thiazole synthase, chloroplastic [Source:UniProtKB/TrEMBL;Acc:A0A178UNL2]
AT5G38420	554.09	558.038	556.064	1515.78	327.777	1747.78	-783.223	-497.856	437.21	537.046	536.478	536.762	228.286	1053.92	-1191.71	1339.29	-959.713	118.854	19.3017	Low_Mid	protein_coding	Other Genes		RBCS-2B	Ribulose bisphosphate carboxylase small chain 2B, chloroplastic [Source:UniProtKB/Swiss-Prot;Acc:P10797]
AT4G21960	554.046	553.739	553.892	117.801	-548.199	1546.8	817.801	1074.94	559.251	545.579	545.533	545.556	1102.09	-521.047	-992.909	-263.909	436.091	-5.3591	8.33595	Low_Mid	protein_coding	Other Genes		PER42	Peroxidase 42 [Source:UniProtKB/Swiss-Prot;Acc:Q9SB81]
AT3G28790	544.135	547.311	545.723	356.711	1159.71	363.711	356.711	439.29	615.212	86.7847	1057.12	571.952	-613.988	106.433	182.012	189.012	189.012	-69.4884	-26.2288	Mid_High	protein_coding	Other Genes			Transmembrane protein, putative (DUF1216) [Source:UniProtKB/TrEMBL;Acc:Q9LH95]
AT5G24770	529.502	538.341	533.921	-750.895	617.105	3592.11	-758.895	-418.078	430.969	520.692	526.053	523.372	-83.1836	952	-3058.18	1292.82	1284.82	102.953	10.5491	High	protein_coding	Other Genes		VSP2	Vegetative storage protein 2 [Source:UniProtKB/Swiss-Prot;Acc:O82122]
AT3G08940	544.376	542.301	543.339	2731.94	-10.0597	638.94	-719.06	-328.411	438.035	541.399	504.13	522.764	553.398	871.75	-95.6017	1262.4	-2188.6	105.304	20.5742	Mid_High	protein_coding	Other Genes		LHCB4.2	Chlorophyll a-b binding protein CP29.2, chloroplastic [Source:UniProtKB/Swiss-Prot;Acc:Q9XF88]
AT5G24105	537.984	537.651	537.817	490.296	589.296	502.296	494.296	637.159	653.945	563.127	584.724	573.925	-51.4788	-99.3419	35.5212	43.5212	47.5212	-116.127	-36.1079	Low	protein_coding	Other Genes		AGP41	Arabinogalactan protein 41 [Source:UniProtKB/Swiss-Prot;Acc:Q8L9T8]
AT3G61160	564.922	519.431	542.176	484.845	602.845	489.845	502.845	621.834	649.163	568.399	575.466	571.933	-60.669	-79.6576	52.3309	39.3309	57.3309	-106.987	-29.7563	High	protein_coding	Other Genes			Protein kinase superfamily protein [Source:UniProtKB/TrEMBL;Acc:F4JE58]
AT2G01020	-359.2	634.789	137.794	559.144	566.144	574.144	572.144	260.01	482.522	519.307	519.307	519.307	-428.349	-122.215	-436.349	-434.349	-421.349	-344.728	-381.513	High	rRNA	Other Genes			rRNA [Source:TAIR;Acc:AT2G01020]
AT3G01230	528.334	528.51	528.422	470.966	616.966	485.966	470.966	616.228	641.126	563.438	563.656	563.547	-88.5445	-87.8059	42.4555	57.4555	57.4555	-112.704	-35.125	Low	protein_coding	Other Genes			Splicing regulatory glutamine/lysine-rich-like protein [Source:UniProtKB/TrEMBL;Acc:Q9MAD2]
AT3G62710	529.966	523.845	526.905	478.259	587.259	491.259	478.259	620.723	640.164	562.033	562.033	562.033	-60.3541	-93.8174	35.6459	48.6459	48.6459	-113.258	-35.1281	Mid_High	protein_coding	Other Genes			Beta-D-glucan exohydrolase-like protein [Source:UniProtKB/TrEMBL;Acc:Q9LZJ4]
AT4G15750	508.42	543.222	525.821	-755.754	-720.454	4868.55	-756.454	-478.142	407.173	502.055	502.055	502.055	1246.28	1003.96	-4342.73	1282.28	1281.58	118.648	23.7655	Mid_High	protein_coding	Other Genes			AT4g15750/dl3915c [Source:UniProtKB/TrEMBL;Acc:O23426]
AT4G09320	510.868	539.038	524.953	24.6295	523.63	229.63	315.63	2339.16	632.914	511.724	535.699	523.712	1.3236	-1814.21	295.324	209.324	500.324	-107.961	1.2416	Mid_High	protein_coding	Other Genes		NDK1	Nucleoside diphosphate kinase [Source:UniProtKB/TrEMBL;Acc:A0A178UXQ6]
AT3G14595	518.187	518.357	518.272	466.782	512.782	538.782	511.782	566.175	618.402	524.313	576.391	550.352	5.48955	-47.9033	-20.5104	6.48955	51.4896	-100.13	-32.0802	Low	protein_coding	Other Genes			At3g14595 [Source:UniProtKB/TrEMBL;Acc:Q1H563]
AT4G03290	518.301	517.554	517.928	467.28	577.28	480.28	467.48	604.532	625.586	546.268	553.019	549.643	-59.3522	-86.6043	37.6478	50.4478	50.6478	-107.659	-31.7158	Mid_High	protein_coding	Other Genes		CML6	Calmodulin-like protein 6 [Source:UniProtKB/Swiss-Prot;Acc:Q9ZR02]
AT1G60950	512.033	510.613	511.323	1158.91	494.913	1311.91	-636.087	30.7223	446.793	530.317	472.701	501.509	16.4098	480.601	-800.59	1147.41	-647.59	64.5303	9.8141	Mid_High	protein_coding	Other Genes		FD2	Ferredoxin [Source:UniProtKB/TrEMBL;Acc:A0A178W2W5]
AT1G54070	479.213	484.356	481.785	478.421	526.421	484.421	478.521	607.293	620.264	552.584	536.068	544.326	-44.6359	-125.508	-2.63585	3.26415	3.36415	-138.479	-62.5412	High	protein_coding	Other Genes			Dormancy-associated protein homolog 4 [Source:UniProtKB/Swiss-Prot;Acc:F4HV65]
AT1G13440	499.463	509.07	504.266	391.597	374.597	406.597	853.597	510.586	478.636	596.262	397.566	496.914	129.67	-6.31985	97.6696	-349.33	112.67	25.6304	7.35245	Mid_High	protein_coding	Other Genes		GAPC2	Glyceraldehyde-3-phosphate dehydrogenase GAPC2, cytosolic [Source:UniProtKB/Swiss-Prot;Acc:Q9FX54]
AT1G02780	611.755	464.724	538.239	47.0387	467.039	61.0387	608.039	2047.59	602.865	472.981	544.716	508.849	71.2004	-1509.35	477.2	-69.7996	491.2	-64.6254	29.3905	High	protein_coding	Other Genes	Highly Expressed in Tapetum (Dan-Dan Li et al.)	RPL19A	60S ribosomal protein L19-1 [Source:UniProtKB/Swiss-Prot;Acc:Q9SRX2]
AT5G61720	518.29	498.358	508.324	420.82	691.82	430.82	420.82	555.364	602.765	513.379	555.658	534.519	-183.497	-47.0399	77.5034	87.5034	87.5034	-94.4417	-26.1949	Mid_High	protein_coding	Other Genes			Dbj [Source:UniProtKB/TrEMBL;Acc:Q9FLT6]
AT3G15450	506.586	503.523	505.054	1228.87	-177.126	38.8739	1351.87	-275.955	409.104	491.604	481.269	486.436	682.18	781.01	466.18	-846.82	-723.82	95.9499	18.618	Mid_High	protein_coding	Other Genes			AT3g15450/MJK13_11 [Source:UniProtKB/TrEMBL;Acc:Q9LE80]
AT5G60615	525.123	486.393	505.758	462.326	525.326	470.326	462.326	593.298	606.235	531.564	531.564	531.564	-19.5679	-87.54	35.4321	43.4321	43.4321	-100.477	-25.8058	Mid_High	protein_coding	Other Genes			Putative defensin-like protein 274 [Source:UniProtKB/Swiss-Prot;Acc:Q2V2W7]
AT3G26650	491.019	502.424	496.722	1254.64	532.643	1112.64	-584.357	-131.12	415.53	544.994	412.48	478.737	-35.9214	627.842	-615.921	1081.08	-757.921	81.1913	17.9849	Mid_High	protein_coding	Other Genes		GAPA1	Glyceraldehyde-3-phosphate dehydrogenase GAPA1, chloroplastic [Source:UniProtKB/Swiss-Prot;Acc:P25856]
AT5G20740	477.74	497.539	487.639	482	584	493	471	362.849	507.366	837.83	159.881	498.856	-96.3608	124.79	-5.3608	16.6392	5.6392	-19.727	-11.2163	Mid_High	protein_coding	Other Genes			Plant invertase/pectin methylesterase inhibitor superfamily protein [Source:TAIR;Acc:AT5G20740]
AT2G45960	482.248	504.307	493.277	619.267	613.267	-26.7331	1090.27	-110.555	416.101	477.862	476.748	477.305	-119.989	603.832	520.011	-596.99	-125.989	77.1767	15.9726	Mid_High	protein_coding	Other Genes		PIP1B	Plasma membrane intrinsic protein 1B [Source:UniProtKB/TrEMBL;Acc:A8MRW1]
AT2G31610	476.609	470.729	473.669	298.002	520.002	390.002	499.002	948.125	533.28	584.231	406.834	495.533	-46.3328	-474.456	83.6672	-25.3328	175.667	-59.6105	-21.8637	High	protein_coding	Other Genes		RPS3A	40S ribosomal protein S3-1 [Source:UniProtKB/Swiss-Prot;Acc:Q9SIP7]
AT5G17920	489.07	479.139	484.105	203.456	287.456	668.456	896.456	255.482	438.63	462.26	481.479	471.87	196.649	228.623	-184.351	-412.351	280.649	45.4748	12.2351	Mid_High	protein_coding	Other Genes		MS1	5-methyltetrahydropteroyltriglutamate--homocysteine methyltransferase 1 [Source:UniProtKB/Swiss-Prot;Acc:O50008]
AT5G03240	482.43	480.412	481.421	-81.91	-221.91	-45.91	2516.09	39.1938	434.927	409.491	538.287	473.889	703.331	442.227	527.331	-2034.67	563.331	46.4938	7.5316	Low	protein_coding	Other Genes		UBQ3	Ubiquitin 4 [Source:UniProtKB/TrEMBL;Acc:A0A1P8BGQ7]
AT1G26630	480.642	480.407	480.524	167.342	476.342	351.342	473.342	1305.31	531.296	680.354	281.866	481.11	4.1825	-824.789	129.183	7.1825	313.183	-50.7718	-0.5856	Mid_High	protein_coding	Other Genes		ELF5A-2	Eukaryotic translation initiation factor 5A-2 [Source:UniProtKB/Swiss-Prot;Acc:Q93VP3]
AT3G28980	477.259	481.523	479.391	285.737	1084.74	293.737	285.837	387.029	540.484	264.573	736.095	500.334	-605.346	92.3618	185.654	193.554	193.654	-61.0932	-20.9427	Mid_High	protein_coding	Other Genes			Mediator of RNA polymerase II transcription subunit-like protein, putative (DUF1216) [Source:UniProtKB/TrEMBL;Acc:Q9MBG7]
AT3G04400	455.092	499.029	477.06	96.7784	429.778	3.77844	476.778	2134.65	588.344	814.438	151.743	483.091	47.2819	-1657.59	473.282	0.28185	380.282	-111.284	-6.03055	High	protein_coding	Other Genes		RPL23A	60S ribosomal protein L23 [Source:UniProtKB/Swiss-Prot;Acc:P49690]
AT3G13390	474.904	474.461	474.683	423.173	559.173	431.173	423.173	553.367	575.833	506.16	506.16	506.16	-84.4903	-78.6843	43.5097	51.5097	51.5097	-101.15	-31.4771	Low	protein_coding	Other Genes	Highly Expressed in Pollen (Loraine et al)	sks11	Sks11 [Source:UniProtKB/TrEMBL;Acc:A0A384KMQ0]
AT1G29140	483.76	469.572	476.666	423.665	569.665	430.665	423.665	531.342	568.343	379.198	628.402	503.8	-92.9997	-54.6769	46.0003	53.0003	53.0003	-91.6772	-27.1343	Mid_High	protein_coding	Other Genes			F28N24.16 protein [Source:UniProtKB/TrEMBL;Acc:Q9LP44]
AT5G55930	442.256	447.61	444.933	428.851	522.851	459.851	417.151	537.651	567.36	495.009	507.091	501.05	-77.9182	-92.7188	-14.9182	27.7818	16.0818	-122.427	-56.1173	High	protein_coding	Other Genes		OPT1	Oligopeptide transporter 1 [Source:UniProtKB/Swiss-Prot;Acc:Q9FG72]
AT1G14320	462.168	471.152	466.66	95.8133	397.813	123.813	474.813	1884.58	561.41	542.969	399.313	471.141	68.8465	-1417.92	342.847	-8.15345	370.847	-94.7501	-4.48085	Mid_High	protein_coding	Other Genes		RPL10A	60S ribosomal protein L10-1 [Source:UniProtKB/Swiss-Prot;Acc:Q93VT9]
AT4G13940	450.915	485.817	468.366	-103.007	243.993	186.993	1272.99	950.192	475.628	456.191	463.156	459.673	224.373	-481.827	281.373	-804.627	571.373	-7.2624	8.69265	High	protein_coding	Other Genes		SAHH1	Adenosylhomocysteinase 1 [Source:UniProtKB/Swiss-Prot;Acc:O23255]
ATCG00320	449.793	1172.97	811.383	490.389	490.689	491.289	490.389	207.983	413.999	446.678	446.678	446.678	320.694	603.4	320.094	320.994	320.994	397.384	364.704	High	tRNA	Other Genes		TRNFM	tRNA-Phe [Source:TAIR;Acc:ATCG00320]
AT3G60245	494.899	407.606	451.253	-107.114	327.887	22.8865	377.887	2652.19	603.598	491.114	434.48	462.797	123.366	-2200.94	428.366	73.3663	558.366	-152.345	-11.544	High	protein_coding	Other Genes		RPL37AC	60S ribosomal protein L37a-2 [Source:UniProtKB/Swiss-Prot;Acc:Q8RXU5]
AT4G12870	463.016	446.478	454.747	-656.324	-423.324	3985.68	-657.324	-341.204	359.526	438.801	434.376	436.589	878.071	795.951	-3530.93	1112.07	1111.07	95.221	18.1581	Mid_High	protein_coding	Other Genes			Gamma interferon responsive lysosomal thiol (GILT) reductase family protein [Source:UniProtKB/TrEMBL;Acc:Q8VY56]
AT1G49490	495.315	456.19	475.752	417	492	426	417	505.726	535.682	501.833	451.529	476.681	-16.2476	-29.9737	49.7524	58.7524	58.7524	-59.9295	-0.9284	High	protein_coding	Other Genes			Leucine-rich repeat (LRR) family protein [Source:TAIR;Acc:AT1G49490]
AT3G56940	441.951	455.378	448.665	2044.29	187.288	481.288	-592.712	-151.917	371.164	440.389	425.894	433.142	261.377	600.582	-32.623	1041.38	-1595.62	77.5009	15.5232	Mid_High	protein_coding	Other Genes		CRD1	Magnesium-protoporphyrin IX monomethyl ester [oxidative] cyclase, chloroplastic [Source:UniProtKB/Swiss-Prot;Acc:Q9M591]
AT1G52400	434.399	447.87	441.134	-510.209	2384.79	643.791	-641.709	263.772	400.891	435.323	430.149	432.736	-1943.66	177.362	-202.656	1082.84	951.344	40.2431	8.39825	Mid_High	protein_coding	Other Genes		BGLU18	Beta-D-glucopyranosyl abscisate beta-glucosidase [Source:UniProtKB/Swiss-Prot;Acc:Q9SE50]
AT3G26860	437.915	448.655	443.285	408.971	466.971	414.971	408.971	524.677	536.487	470.461	470.461	470.461	-23.686	-81.3926	28.314	34.314	34.314	-93.2027	-27.1758	Mid_High	protein_coding	Other Genes		SPH23	S-protein homolog 23 [Source:UniProtKB/Swiss-Prot;Acc:Q9LW24]
AT1G21310	274.217	655.506	464.861	-430.28	-441.28	-434.28	3355.72	-74.2671	372.145	429.065	426.562	427.814	906.141	539.128	899.141	-2890.86	895.141	92.7163	37.0475	High	protein_coding	Other Genes		EXT3	Extensin-3 [Source:UniProtKB/Swiss-Prot;Acc:Q9FS16]
AT4G21280	435.111	448.16	441.635	1476.63	268.634	684.634	-467.366	71.2546	389.646	484.572	375.188	429.88	173.002	370.381	-242.998	909.002	-1035	51.9897	11.7554	Mid_High	protein_coding	Other Genes		PSBQ1	Oxygen-evolving enhancer protein 3-1, chloroplastic [Source:UniProtKB/Swiss-Prot;Acc:Q9XFT3]
ATCG01180	-838.981	702.582	-68.1997	470.504	470.504	471.504	468.604	199.623	396.822	428.132	428.132	428.132	-538.704	-267.823	-539.704	-536.804	-538.704	-465.021	-496.331	High	rRNA	Other Genes		RRN23S.2	chloroplast-encoded 23S ribosomal RNA [Source:TAIR;Acc:ATCG01180]
ATCG00950	-839.126	702.437	-68.3448	470.761	470.761	470.761	468.861	198.357	396.597	427.981	427.981	427.981	-539.106	-266.702	-539.106	-537.206	-539.106	-464.942	-496.326	High	rRNA	Other Genes		RRN23S.1	chloroplast-encoded 23S ribosomal RNA [Source:TAIR;Acc:ATCG00950]
AT5G15200	402.309	439.451	420.88	166.212	337.212	135.212	468.212	1596.98	515.363	493.965	385.732	439.849	83.6684	-1176.1	285.668	-47.3316	254.668	-94.4832	-18.9684	High	protein_coding	Other Genes		RPS9B	40S ribosomal protein S9-1 [Source:UniProtKB/Swiss-Prot;Acc:Q9LXG1]
ATCG00300	1149.6	228.528	689.063	466.592	467.592	472.592	461.392	205.887	395.463	426.126	426.126	426.126	221.471	483.176	216.471	227.671	222.471	293.6	262.937	High	protein_coding	Other Genes		PSBZ	Photosystem II reaction center protein Z [Source:UniProtKB/TrEMBL;Acc:A0A1B1W4U3]
AT3G20210	432.408	432.714	432.561	-416.099	-369.399	3292.6	-415.799	-211.069	379.106	428.22	428.22	428.22	801.959	643.63	-2860.04	848.359	848.659	53.4542	4.3411	Mid_High	protein_coding	Other Genes		dVPE	DELTAVPE [Source:UniProtKB/TrEMBL;Acc:A0A178VB13]
ATCG00120	499.49	355.3	427.395	466.797	465.797	473.797	460.297	197.883	393.704	424.809	424.809	424.809	-38.4012	229.512	-46.4012	-32.9012	-39.4012	33.6911	2.5861	High	protein_coding	Other Genes		ATPA	ATP synthase subunit alpha, chloroplastic [Source:UniProtKB/TrEMBL;Acc:A0A1B1W4S8]
AT1G14420	432.799	433.305	433.052	391.423	486.223	403.223	391.223	508.572	525.759	458.468	464.786	461.627	-53.1707	-75.52	29.8293	41.8293	41.6293	-92.7069	-28.575	Low	protein_coding	Other Genes		AT59	Probable pectate lyase 3 [Source:UniProtKB/Swiss-Prot;Acc:Q9M9S2]
AT5G47700	428.371	474.907	451.639	235.31	341.31	255.31	459.31	1220.42	498.541	555.111	321.897	438.504	110.329	-768.786	196.329	-7.6707	216.329	-46.9023	13.1349	High	protein_coding	Other Genes		RPP1C	60S acidic ribosomal protein P1-3 [Source:UniProtKB/Swiss-Prot;Acc:Q8LEQ0]
AT1G04270	430.554	426.15	428.352	67.6677	364.668	116.668	485.668	1674.18	517.074	434.663	434.285	434.474	63.6843	-1245.83	311.684	-57.3157	360.684	-88.7224	-6.12202	Mid_High	protein_coding	Other Genes		RPS15A	40S ribosomal protein S15-1 [Source:UniProtKB/Swiss-Prot;Acc:Q08112]
AT3G09390	426.769	426.791	426.78	39.9538	978.954	651.954	72.9538	369.776	413.745	297.949	550.333	424.141	-552.174	57.0038	-225.174	353.826	386.826	13.0354	2.63885	Low_Mid	protein_coding	Other Genes		MT2A	Metallothionein-like protein 2A [Source:UniProtKB/Swiss-Prot;Acc:P25860]
AT3G04120	420.799	433.646	427.223	53.325	394.325	246.325	1107.33	267.294	395.011	338.195	501.45	419.823	32.8975	159.929	180.898	-680.102	373.898	32.2113	7.4	High	protein_coding	Other Genes		GAPC1	Glyceraldehyde-3-phosphate dehydrogenase GAPC1, cytosolic [Source:UniProtKB/Swiss-Prot;Acc:P25858]
ATCG00660	2308.95	-167.062	1070.94	460.615	459.615	460.615	458.415	194.43	387.851	418.511	418.511	418.511	611.328	876.513	610.328	612.528	610.328	683.092	652.432	High	protein_coding	Other Genes		RPL20	50S ribosomal protein L20, chloroplastic [Source:UniProtKB/Swiss-Prot;Acc:P56794]
AT4G39120	432.662	426.531	429.597	403.905	408.905	406.905	411.905	532.05	520.532	456.342	454.14	455.241	20.6919	-102.453	22.6919	17.6919	25.6919	-90.9353	-25.6443	Mid_High	protein_coding	Other Genes		IMPL2	myo-inositol monophosphatase like 2 [Source:TAIR;Acc:AT4G39120]
AT1G04410	455.259	406.57	430.914	226.794	62.7941	195.794	1068.79	701.401	421.918	434.228	403.729	418.979	368.12	-270.486	235.12	-637.88	204.12	8.99659	11.9359	High	protein_coding	Other Genes		MDH1	Malate dehydrogenase [Source:UniProtKB/TrEMBL;Acc:A0A178W4H0]
AT5G44340	410.797	417.804	414.3	277.184	327.184	359.184	568.184	706.429	475.922	434.666	435.635	435.15	87.1167	-292.128	55.1167	-153.883	137.117	-61.6215	-20.8501	Mid_High	protein_coding	Other Genes		TUBB4	Tubulin beta-4 chain [Source:UniProtKB/Swiss-Prot;Acc:P24636]
ATCG00680	421.788	379.639	400.714	452.673	450.673	464.673	445.273	195.2	382.974	413.023	413.023	413.023	-49.9596	205.513	-63.9596	-44.5596	-51.9596	17.7397	-12.3099	High	protein_coding	Other Genes		PSBB	Photosystem II CP47 reaction center protein [Source:UniProtKB/TrEMBL;Acc:A0A1B1W4X0]
AT3G43860	421.995	420.195	421.095	384.043	460.043	394.043	384.043	498.031	511.558	448.652	448.652	448.652	-38.9479	-76.9354	27.0521	37.0521	37.0521	-90.4627	-27.5567	Low	protein_coding	Other Genes		AtGH9A4	Endoglucanase 16 [Source:UniProtKB/Swiss-Prot;Acc:Q8VYG3]
ATCG00140	1133.52	-257.849	437.835	452.288	447.288	460.288	437.288	199.638	380.665	410.104	410.104	410.104	-9.45275	238.197	-22.4528	0.54725	-14.4528	57.1698	27.7306	High	protein_coding	Other Genes		ATPH	ATP synthase subunit c, chloroplastic [Source:UniProtKB/TrEMBL;Acc:A0A1B1W4S3]
AT1G43170	394.103	405.381	399.742	-6.68886	411.311	14.3111	528.311	1748.35	498.724	460.579	378.558	419.569	-11.5689	-1348.61	385.431	-128.569	406.431	-98.9822	-19.8266	High	protein_coding	Other Genes		ARP1	60S ribosomal protein L3-1 [Source:UniProtKB/Swiss-Prot;Acc:P17094]
AT1G72370	399.201	416.107	407.654	124.611	360.611	158.611	570.611	1242.58	471.029	577.51	260.117	418.814	47.0435	-834.93	249.043	-162.956	283.043	-63.3746	-11.1595	High	protein_coding	Other Genes		RPSAA	40S ribosomal protein SA [Source:UniProtKB/TrEMBL;Acc:A0A178WNA1]
AT3G26520	414.975	414.55	414.762	994.895	-41.1045	-302.104	1056.89	336.548	385.631	407.325	406.74	407.032	455.867	78.214	716.867	-642.133	-580.133	29.1315	7.72995	Low	protein_coding	Other Genes		TIP1-2	Aquaporin TIP1-2 [Source:UniProtKB/Swiss-Prot;Acc:Q41963]
AT2G01400	435.063	405.512	420.288	434.939	436.939	436.939	432.939	254.236	423.812	860.339	-19.2501	420.544	-16.6507	166.052	-16.6507	-12.6507	-14.6507	-3.52445	-0.25647	High	protein_coding	Other Genes			Expressed protein [Source:UniProtKB/TrEMBL;Acc:Q9ZNU8]
AT5G47000	414.59	413.354	413.972	369.913	474.712	379.712	372.712	482.241	500.991	440.286	440.286	440.286	-60.7404	-68.2688	34.2596	41.2596	44.0596	-87.0193	-26.3135	Low	protein_coding	Other Genes		PER65	Peroxidase 65 [Source:UniProtKB/Swiss-Prot;Acc:Q9FJR1]
AT1G67430	407.495	406.902	407.199	53.1118	296.112	34.1118	520.112	1748.02	495.117	444.758	378.952	411.855	111.087	-1340.82	373.087	-112.913	354.087	-87.9182	-4.6563	Low	protein_coding	Other Genes		RPL17B	60S ribosomal protein L17-2 [Source:UniProtKB/Swiss-Prot;Acc:P51413]
AT1G52230	406.517	406.577	406.547	1599.21	190.211	596.211	-503.789	-53.8516	347.909	392.667	398.974	395.821	216.336	460.399	-189.664	910.336	-1192.66	58.6379	10.7266	Low	protein_coding	Other Genes		PSAH2	Photosystem I reaction center subunit VI-2, chloroplastic [Source:UniProtKB/Swiss-Prot;Acc:Q9SUI6]
AT2G36020	405.62	405.648	405.634	368.269	459.269	376.269	368.369	470.304	490.907	376.351	488.361	432.356	-53.6354	-64.6704	29.3646	37.2646	37.3646	-85.2732	-26.722	Low	protein_coding	Other Genes		HVA22J	HVA22-like protein [Source:UniProtKB/TrEMBL;Acc:Q1PEW5]
AT4G37930	411.904	403.829	407.867	1503.34	281.337	686.337	-485.663	-250.64	331.313	404.167	382.622	393.395	126.529	658.507	-278.471	893.529	-1095.47	76.5534	14.4721	Mid_High	protein_coding	Other Genes		SHM1	Serine hydroxymethyltransferase 1, mitochondrial [Source:UniProtKB/Swiss-Prot;Acc:Q9SZJ5]
AT2G15880	400.649	393.757	397.203	390.619	416.619	370.619	389.619	466.732	488.91	430.747	430.747	430.747	-19.4164	-69.5291	26.5836	7.5836	6.5836	-91.7072	-33.5439	Mid_High	protein_coding	Other Genes		PEX3	Pollen-specific leucine-rich repeat extensin-like protein 3 [Source:UniProtKB/Swiss-Prot;Acc:Q9XIL9]
AT1G12900	407.101	397.954	402.528	1303	336.996	874.996	-567.004	-194.976	330.59	401.951	379.998	390.975	65.5316	597.503	-472.468	969.532	-900.468	71.9372	11.553	Mid_High	protein_coding	Other Genes		GAPA-2	glyceraldehyde 3-phosphate dehydrogenase A subunit 2 [Source:TAIR;Acc:AT1G12900]
ATMG00516	618.244	82.5944	350.419	433.575	434.875	434.875	434.875	182.266	366.275	395.333	395.333	395.333	-84.4552	168.154	-84.4552	-84.4552	-83.1552	-15.8556	-44.9137	High	protein_coding	Other Genes		NAD1C	NADH dehydrogenase 1C [Source:TAIR;Acc:ATMG00516]
AT5G51010	383.552	426.558	405.055	449.237	440.237	437.237	372.237	235.798	409.669	437.877	378.447	408.162	-35.1818	169.257	-32.1818	32.8182	-44.1818	-4.61355	-3.10665	High	protein_coding	Other Genes			Rubredoxin-like superfamily protein [Source:UniProtKB/TrEMBL;Acc:Q9FI47]
ATCG00960	-103.441	1309.21	602.884	433.339	433.239	433.439	433.039	182.455	365.332	394.257	394.257	394.257	169.645	420.429	169.445	169.845	169.545	237.552	208.627	High	rRNA	Other Genes		RRN4.5S.1	Chloroplast-encoded 4.5S ribosomal RNA, which is a constituent of the 50S large subunit of plastidic ribosome. [Source:TAIR;Acc:ATCG00960]
ATCG01170	-103.447	1309.2	602.878	433.045	433.545	433.245	433.145	182.548	365.334	394.252	394.252	394.252	169.333	420.33	169.633	169.733	169.833	237.544	208.626	High	rRNA	Other Genes		RRN4.5S.2	chloroplast-encoded 4.5S ribosomal RNA, which is part of the 50S large ribosomal subunit in plastids [Source:TAIR;Acc:ATCG01170]
AT4G38970	396.475	396.295	396.385	1318.87	361.871	705.871	-468.129	-168.279	334.338	423.717	355.425	389.571	34.5144	564.664	-309.486	864.514	-922.486	62.0472	6.81475	Mid_High	protein_coding	Other Genes		FBA2	Fructose-bisphosphate aldolase [Source:UniProtKB/TrEMBL;Acc:A0A178UW98]
AT5G64970	423.652	407.563	415.608	414.53	420.53	418.53	419.53	247.572	408.243	358.128	451.018	404.573	-4.9222	168.036	-2.9222	-3.9222	1.0778	7.3649	11.0346	High	protein_coding	Other Genes	Highly Expressed in Tapetum (Dan-Dan Li et al.)		Probable mitochondrial adenine nucleotide transporter BTL3 [Source:UniProtKB/Swiss-Prot;Acc:Q9LV81]
ATCG00270	575.316	195.846	385.581	428.871	428.871	436.871	420.671	183.354	362.032	390.537	390.537	390.537	-43.2897	202.227	-51.2897	-35.0897	-43.2897	23.5489	-4.9555	High	protein_coding	Other Genes		PSBD	Photosystem II D2 protein [Source:UniProtKB/Swiss-Prot;Acc:P56761]
ATCG00070	-311.635	1642.19	665.277	429.022	424.022	434.022	419.422	187.654	361.15	389.191	389.191	389.191	241.256	477.624	231.256	245.856	236.256	304.127	276.086	High	protein_coding	Other Genes		PSBK	Photosystem II reaction center protein K [Source:UniProtKB/Swiss-Prot;Acc:P56782]
AT4G35100	393.608	385.971	389.79	159.352	908.352	25.3516	54.3516	1194.38	441.345	468.068	323.133	395.6	-518.562	-804.593	364.438	335.438	230.438	-51.5555	-5.81085	Mid_High	protein_coding	Other Genes		PIP2-7	Aquaporin PIP2-7 [Source:UniProtKB/Swiss-Prot;Acc:P93004]
AT1G69940	383.82	405.745	394.782	277.733	737.734	282.733	277.733	373.016	458.17	313.112	517.907	415.51	-342.951	21.7666	112.049	117.049	117.049	-63.388	-20.7271	Mid_High	protein_coding	Other Genes		PPME1	Pectinesterase PPME1 [Source:UniProtKB/Swiss-Prot;Acc:Q84WM7]
AT2G39700	395.828	391.342	393.585	291.377	378.377	328.377	459.377	582.116	477.664	418.24	416.781	417.51	15.2072	-188.532	65.2072	-65.7928	102.207	-84.0795	-23.9256	Mid_High	protein_coding	Other Genes	Highly Expressed in Pollen (Loraine et al)	EXPA4	Expansin-A4 [Source:UniProtKB/Swiss-Prot;Acc:O48818]
AT1G01980	391.125	390.218	390.672	361.485	420.385	369.385	361.385	467.759	477.978	418.899	418.899	418.899	-29.7136	-77.0876	21.2864	29.2864	29.1864	-87.3063	-28.2271	Low_Mid	protein_coding	Other Genes		SEC1A	Berberine bridge enzyme-like 1 [Source:UniProtKB/Swiss-Prot;Acc:Q9LPC3]
AT1G64740	387.838	399.26	393.549	368.377	419.377	368.377	353.377	460.153	471.339	408.631	422.634	415.632	-25.8284	-66.6046	25.1716	40.1716	25.1716	-77.7902	-22.0839	Mid_High	protein_coding	Other Genes		TUBA1	Tubulin alpha-1 chain [Source:UniProtKB/Swiss-Prot;Acc:P11139]
AT2G33775	389.717	390.037	389.877	358.661	421.561	364.561	358.661	461.071	473.665	396.462	434.786	415.624	-31.6843	-71.1948	25.3157	31.2157	31.2157	-83.7882	-25.7475	Low	protein_coding	Other Genes	Highly Expressed in Pollen (Loraine et al)	RALFL19	RALFL19 [Source:UniProtKB/TrEMBL;Acc:A0A178VTZ9]
ATCG00690	149.454	-553.576	-202.061	419.563	413.563	434.563	408.363	178.341	353.582	381.496	381.496	381.496	-615.625	-380.402	-636.625	-610.425	-621.625	-555.643	-583.557	High	protein_coding	Other Genes		PSBT	Photosystem II reaction center protein T [Source:UniProtKB/Swiss-Prot;Acc:P61839]
AT5G18380	386.813	386.497	386.655	50.0086	313.009	32.0086	468.009	1660.98	474.958	513.479	273.744	393.612	73.6463	-1274.33	354.646	-81.3537	336.646	-88.3031	-6.9569	Low_Mid	protein_coding	Other Genes		RPS16C	40S ribosomal protein S16-3 [Source:UniProtKB/Swiss-Prot;Acc:Q42340]
AT3G19020	379.168	390.136	384.652	355.868	421.868	361.868	354.868	453.878	467.633	414.012	409.474	411.743	-37.2156	-69.2259	22.7844	29.7844	28.7844	-82.9805	-27.0904	High	protein_coding	Other Genes		PEX1	Pollen-specific leucine-rich repeat extensin-like protein 1 [Source:UniProtKB/Swiss-Prot;Acc:Q9LJ64]
ATCG00820	-76.7254	338.975	131.125	415.744	414.744	414.744	412.744	174.776	349.528	377.198	377.198	377.198	-283.62	-43.6518	-283.62	-281.62	-284.62	-218.404	-246.074	High	protein_coding	Other Genes		RPS19	ribosomal protein S19 [Source:TAIR;Acc:ATCG00820]
AT1G03130	377.956	394.764	386.36	1634.2	84.2029	666.203	-490.797	-261.554	310.416	375.636	368.217	371.927	302.157	647.914	-279.843	877.157	-1247.84	75.9443	14.4334	Mid_High	protein_coding	Other Genes		PSAD2	Photosystem I reaction center subunit II-2, chloroplastic [Source:UniProtKB/Swiss-Prot;Acc:Q9SA56]
AT1G65960	393.753	374.689	384.221	393.816	397.816	377.816	372.816	356.195	423.527	-227.595	1022.17	397.288	-13.5949	28.026	6.40515	11.4051	-9.59485	-39.3061	-13.0673	High	protein_coding	Other Genes		GAD2	Glutamate decarboxylase 2 [Source:UniProtKB/Swiss-Prot;Acc:Q42472]
AT2G19340	388.836	383.675	386.256	401.779	401.879	401.879	401.879	243.156	397.095	-1133.71	1915.18	390.734	-15.623	143.1	-15.623	-15.623	-15.5231	-10.8394	-4.47785	Mid_High	protein_coding	Other Genes			At2g19340 [Source:UniProtKB/TrEMBL;Acc:Q8VYT4]
AT4G20890	376.743	387.459	382.101	274.417	352.417	358.417	443.417	533.077	451.949	400.527	401.97	401.249	29.6836	-150.976	23.6836	-61.3164	107.684	-69.8477	-19.1478	Low_Mid	protein_coding	Other Genes		TUBB9	Tubulin beta chain [Source:UniProtKB/TrEMBL;Acc:A0A178UU99]
AT1G28270	362.266	368.49	365.378	346.428	428.428	352.428	346.428	441.019	459.549	392.873	417.268	405.071	-63.0503	-75.6407	12.9497	18.9497	18.9497	-94.1709	-39.6924	High	protein_coding	Other Genes	Highly Expressed in Pollen (Loraine et al)	RALFL4	Protein RALF-like 4 [Source:UniProtKB/Swiss-Prot;Acc:Q9FZA0]
AT5G56710	391.632	374.469	383.05	42.0092	426.009	100.009	409.009	1368.36	443.599	450.977	312.603	381.79	-42.9587	-985.309	283.041	-25.9587	341.041	-60.5488	1.26035	Mid_High	protein_coding	Other Genes		RPL31C	60S ribosomal protein L31-3 [Source:UniProtKB/Swiss-Prot;Acc:P51420]
ATCG00470	249.804	831.874	540.839	440.468	400.468	417.468	369.468	160.323	340.864	368.857	368.857	368.857	140.371	380.516	123.371	171.371	100.371	199.975	171.982	High	protein_coding	Other Genes		ATPE	ATP synthase epsilon chain, chloroplastic [Source:UniProtKB/Swiss-Prot;Acc:P09468]
AT2G23672	374.123	380.094	377.109	395.186	395.186	395.286	394.986	230.081	386.65	1168.25	-403.589	382.33	-18.0771	147.028	-18.1771	-17.8771	-18.0771	-9.54155	-5.22145	Low	lncRNA	Other Genes			other RNA [Source:TAIR;Acc:AT2G23672]
AT4G34870	371.181	372.298	371.739	-231.393	338.607	41.6071	671.607	1619.65	450.432	388.879	363.551	376.215	33.132	-1247.91	330.132	-299.868	603.132	-78.6931	-4.47575	Low_Mid	protein_coding	Other Genes		CYP18-4	Peptidyl-prolyl cis-trans isomerase [Source:UniProtKB/TrEMBL;Acc:A0A178UWH6]
AT3G24830	327.684	346.729	337.206	81.3987	314.399	34.3987	474.399	1432.33	438.138	409.123	336.967	373.045	22.8077	-1095.12	302.808	-137.192	255.808	-100.931	-35.8389	High	protein_coding	Other Genes		RPL13AB	60S ribosomal protein L13a-2 [Source:UniProtKB/Swiss-Prot;Acc:Q9LRX8]
AT2G18020	370.288	364.978	367.633	32.0702	318.07	90.0702	428.07	1497.78	445.086	430.792	317.373	374.083	49.5629	-1130.15	277.563	-60.4371	335.563	-77.4531	-6.4495	Mid_High	protein_coding	Other Genes		RPL8A	EMB2296 [Source:UniProtKB/TrEMBL;Acc:A0A178VSS0]
AT3G09200	367.914	372.583	370.248	115.186	242.186	52.186	617.186	1201.21	417.795	331.283	408.677	369.98	128.062	-830.961	318.062	-246.938	255.062	-47.5464	0.26795	Low_Mid	protein_coding	Other Genes		RPP0B	60S acidic ribosomal protein P0-2 [Source:UniProtKB/Swiss-Prot;Acc:Q42112]
AT5G62750	371.142	367.834	369.488	334.613	410.613	343.613	334.913	434.739	448.198	393.353	393.353	393.353	-41.125	-65.2504	25.875	34.575	34.875	-78.7095	-23.8653	Low	protein_coding	Other Genes			At5g62750 [Source:UniProtKB/TrEMBL;Acc:Q9FM18]
AT1G50010	364.136	369.807	366.972	177.375	407.375	400.375	366.375	584.619	400.982	368.495	381.363	374.929	-40.4029	-217.647	-33.4029	0.59705	189.597	-34.0106	-7.95715	Mid_High	protein_coding	Other Genes		TUBA4	Tubulin alpha-2 chain [Source:UniProtKB/Swiss-Prot;Acc:B9DGT7]
AT3G04700	368.095	368.095	368.095	348.208	367.708	350.708	348.208	445.693	449.773	384.994	401.52	393.257	0.3868	-77.5985	17.3868	19.8868	19.8868	-81.6778	-25.162	Low	protein_coding	Other Genes			At3g04700 [Source:UniProtKB/TrEMBL;Acc:Q9SR04]
AT1G76150	368.909	365.378	367.144	375.591	387.591	380.591	401.591	225.349	375.718	647.871	98.137	373.004	-20.4476	141.795	-13.4476	-34.4476	-8.44755	-8.57445	-5.86035	Mid_High	protein_coding	Other Genes		ECH2	Enoyl-CoA hydratase 2, peroxisomal [Source:UniProtKB/Swiss-Prot;Acc:Q8VYI3]
AT3G22210	367.156	367.156	367.156	392.727	386.727	386.727	373.327	229.654	377.154	571.717	174.106	372.911	-19.5705	137.502	-19.5705	-6.1705	-25.5705	-9.998	-5.7554	Low	protein_coding	Other Genes			At3g22210 [Source:UniProtKB/TrEMBL;Acc:Q8LA01]
AT3G52590	365.044	366.233	365.639	4.0534	346.053	66.0534	390.053	1577.91	444.697	410.383	328.853	369.618	19.5851	-1212.28	299.585	-24.4149	361.585	-79.0589	-3.97945	Low	protein_coding	Other Genes		RPL40B	Ubiquitin-60S ribosomal protein L40-1 [Source:UniProtKB/Swiss-Prot;Acc:B9DHA6]
AT1G69620	371.548	370.763	371.155	30.8446	316.845	0.844555	332.845	1771.07	457.008	418.039	316.328	367.184	54.3107	-1399.92	370.311	38.3107	340.311	-85.853	3.97155	High	protein_coding	Other Genes		RPL34B	60S ribosomal protein L34-2 [Source:UniProtKB/Swiss-Prot;Acc:Q9FE65]
ATCG00760	1029.41	90.5084	559.958	393.392	386.392	386.392	381.392	164.071	326.367	352.176	352.176	352.176	173.566	395.887	173.566	178.566	166.566	233.591	207.782	High	protein_coding	Other Genes		RPL36	50S ribosomal protein L36, chloroplastic [Source:UniProtKB/TrEMBL;Acc:A0A1B1W4X9]
AT3G17060	366.015	353.848	359.932	328.34	392.34	335.34	328.34	424.076	436.013	378.594	386.662	382.628	-32.4081	-64.1438	24.5919	31.5919	31.5919	-76.0815	-22.696	Mid_High	protein_coding	Other Genes		PME67	Probable pectinesterase 67 [Source:UniProtKB/Swiss-Prot;Acc:Q9LSP1]
AT4G27580	355.834	355.834	355.834	324.287	393.187	332.187	324.287	421.389	433.174	379.936	379.936	379.936	-37.3532	-65.5552	23.6468	31.5468	31.5468	-77.3401	-24.1023	Low	protein_coding	Other Genes			At4g27580 [Source:UniProtKB/TrEMBL;Acc:Q8L9A7]
ATCG00020	250.803	354.093	302.448	399.407	377.407	397.407	335.407	184.784	322.657	346.535	346.535	346.535	-74.9589	117.665	-94.9589	-32.9589	-96.9589	-20.2085	-44.0863	High	protein_coding	Other Genes		PSBA	Photosystem II protein D1 [Source:UniProtKB/Swiss-Prot;Acc:P83755]
AT4G05050	351.88	351.924	351.902	0.437013	527.437	618.437	259.437	370.392	342.729	337.841	361.107	349.474	-175.535	-18.4903	-266.535	92.4649	351.465	9.17235	2.42755	Low	protein_coding	Other Genes		UBQ11	Polyubiquitin [Source:UniProtKB/TrEMBL;Acc:Q8H0Y0]
AT3G53420	354.431	351.659	353.045	259.729	207.729	494.729	749.729	-193.179	292.747	439.488	246.679	343.084	145.316	546.224	-141.684	-396.684	93.3163	60.2978	9.96125	Low	protein_coding	Other Genes		PIP2-1	PIP2A [Source:UniProtKB/TrEMBL;Acc:A0A178V8P4]
AT4G03280	360.271	342.681	351.476	1319.71	210.707	558.707	-435.293	-91.0123	295.906	341.612	341.928	341.77	140.768	442.488	-207.232	786.768	-968.231	55.5692	9.70545	Mid_High	protein_coding	Other Genes		PETC	Cytochrome b6-f complex iron-sulfur subunit, chloroplastic [Source:UniProtKB/Swiss-Prot;Acc:Q9ZR03]
ATCG00920	-25.1961	356.243	165.523	378.831	378.831	379.831	377.931	160.379	319.602	344.849	344.849	344.849	-213.307	5.14452	-214.307	-212.407	-213.307	-154.078	-179.325	High	rRNA	Other Genes		RRN16S.1	chloroplast-encoded 16S ribosomal RNA [Source:TAIR;Acc:ATCG00920]
ATCG01210	-25.2146	356.224	165.505	378.798	378.798	378.798	377.898	162.295	319.738	344.846	344.846	344.846	-213.293	3.2097	-213.293	-212.393	-213.293	-154.233	-179.341	High	rRNA	Other Genes		RRN16S.2	chloroplast-encoded 16S ribosomal RNA [Source:TAIR;Acc:ATCG01210]
AT4G16720	368.803	341.065	354.934	55.9642	352.964	115.964	418.964	1197.11	407.851	411.72	296.421	354.071	1.9698	-842.179	238.97	-64.0302	298.97	-52.9171	0.86335	Mid_High	protein_coding	Other Genes		RPL15A	Ribosomal protein L15 [Source:UniProtKB/TrEMBL;Acc:A0A178V5T1]
AT3G53020	345.378	365.193	355.286	-24.805	348.195	40.195	394.195	1517.66	424.672	388.858	314.82	351.839	7.09055	-1162.37	315.091	-38.9094	380.091	-69.3868	3.44645	Mid_High	protein_coding	Other Genes		RPL24B	60S ribosomal protein L24-2 [Source:UniProtKB/Swiss-Prot;Acc:P38666]
AT4G18100	405.502	316.387	360.945	-12.6527	299.347	-18.6527	435.347	1616.16	430.527	360.106	343.505	351.805	61.5974	-1255.21	379.597	-74.4026	373.597	-69.5827	9.1395	High	protein_coding	Other Genes		RPL32A	60S ribosomal protein L32-1 [Source:UniProtKB/Swiss-Prot;Acc:P49211]
ATCG00400	83.1095	480.49	281.8	369.616	368.616	373.616	365.616	190.685	317.86	340.473	340.473	340.473	-86.8169	91.1149	-91.8169	-83.8169	-87.8169	-36.0604	-58.6737	High	tRNA	Other Genes		TRNL.1	tRNA-Leu [Source:TAIR;Acc:ATCG00400]
AT3G49910	350.663	338.63	344.646	-72.4383	198.562	-51.4383	411.562	1999.5	461.014	419.631	287.579	353.605	146.085	-1654.86	396.085	-66.9152	417.085	-116.368	-8.9588	Mid_High	protein_coding	Other Genes		RPL26A	60S ribosomal protein L26-1 [Source:UniProtKB/Swiss-Prot;Acc:P51414]
AT4G18700	331.523	367.156	349.34	334.764	383.764	281.764	357.764	374.268	407.868	365.728	365.933	365.83	-34.4242	-24.9282	67.5758	-8.42425	14.5758	-58.5285	-16.4905	High	protein_coding	Other Genes		CIPK12	CBL-interacting serine/threonine-protein kinase 12 [Source:UniProtKB/Swiss-Prot;Acc:Q9SN43]
AT3G62290	340.326	349.693	345.009	100.709	259.709	15.7086	1005.71	355.319	331.036	395.117	286.738	340.928	85.3008	-10.3097	329.301	-660.7	244.301	13.9739	4.0818	Mid_High	protein_coding	Other Genes		ARFA1E	ADP-ribosylation factor A1E [Source:UniProtKB/TrEMBL;Acc:Q9M1P5]
AT2G41840	350.654	340.199	345.427	8.48288	274.483	9.48288	538.483	1363.98	409.894	405.676	290.675	348.175	70.9437	-1018.55	335.944	-193.056	336.944	-64.4676	-2.74885	Mid_High	protein_coding	Other Genes		RPS2C	40S ribosomal protein S2-3 [Source:UniProtKB/Swiss-Prot;Acc:P49688]
AT5G28060	389.415	322.367	355.891	83.5346	323.535	-25.4654	584.535	1112.96	389.484	389.595	302.038	345.816	32.3567	-757.072	381.357	-228.643	272.357	-33.593	10.0751	High	protein_coding	Other Genes		RPS24B	40S ribosomal protein S24-2 [Source:UniProtKB/Swiss-Prot;Acc:Q8LC83]
AT4G15000	341.263	351.819	346.541	-44.1483	263.852	-4.14826	384.852	1776.58	442.442	380.47	320.5	350.485	82.6895	-1430.04	350.689	-38.3105	390.689	-95.9006	-3.94405	Mid_High	protein_coding	Other Genes		RPL27C	60S ribosomal protein L27 [Source:UniProtKB/TrEMBL;Acc:Q0WRB8]
AT3G25520	342.239	344.129	343.184	42.3606	357.361	67.3606	520.361	1062.2	382.925	358.581	328.603	343.592	-14.1763	-719.015	275.824	-177.176	300.824	-39.7406	-0.40765	Low	protein_coding	Other Genes		ATL5	RPL5A [Source:UniProtKB/TrEMBL;Acc:A0A178V891]
AT1G44575	333.658	329.806	331.732	775.316	532.316	672.316	-383.684	-87.5131	288.593	362.001	299.906	330.953	-200.584	419.245	-340.584	715.416	-443.584	43.1388	0.77855	High	protein_coding	Other Genes		PSBS	Photosystem II 22 kDa protein, chloroplastic [Source:UniProtKB/Swiss-Prot;Acc:Q9XF91]
AT3G11510	341.346	339.815	340.581	70.2004	335.2	84.2004	332.2	1328.35	405.495	427.598	258.722	343.16	5.38035	-987.767	256.38	8.38035	270.38	-64.9142	-2.5791	Low_Mid	protein_coding	Other Genes		RPS14B	At3g11510 [Source:UniProtKB/TrEMBL;Acc:Q1H555]
AT1G09310	338.114	336.834	337.474	347.48	538.48	1227.48	-436.52	-242.873	272.808	346.403	309.459	327.931	-201.006	580.347	-890.006	773.994	-10.0057	64.6666	9.54303	Low_Mid	protein_coding	Other Genes			T31J12.3 protein [Source:UniProtKB/TrEMBL;Acc:Q9ZPZ4]
AT3G53870	358.634	345.399	352.016	180.556	333.556	214.556	285.556	961.625	383.084	523.036	160.149	341.593	18.4606	-609.608	137.461	66.4606	171.461	-31.0672	10.4238	High	protein_coding	Other Genes		RPS3B	40S ribosomal protein S3-2 [Source:UniProtKB/Swiss-Prot;Acc:Q9M339]
AT4G14960	338.338	332.631	335.485	76.0374	344.037	377.037	355.037	707.519	356.719	336.888	337.783	337.336	-8.5527	-372.034	-41.5527	-19.5527	259.447	-21.2343	-1.8508	Mid_High	protein_coding	Other Genes		TUBA6	Tubulin alpha chain [Source:UniProtKB/TrEMBL;Acc:A0A178UXP7]
AT3G25165	338.399	337.59	337.995	311.778	360.778	316.778	311.778	402.749	411.383	358.703	362.158	360.431	-22.7833	-64.7541	21.2167	26.2167	26.2167	-73.3883	-22.436	Low	protein_coding	Other Genes	Highly Expressed in Pollen (Loraine et al)	RALFL25	RALFL25 [Source:UniProtKB/TrEMBL;Acc:A0A178VM35]
AT5G38630	331.246	340.376	335.811	330.33	341.33	348.33	370.33	231.684	344.142	-353.896	1032.84	339.472	-5.5191	104.126	-12.5191	-34.5191	5.4809	-8.3312	-3.66155	Low_Mid	protein_coding	Other Genes		CYB561B	Probable transmembrane ascorbate ferrireductase 2 [Source:UniProtKB/Swiss-Prot;Acc:Q9SWS1]
AT1G23350	335.502	332.945	334.223	313.285	341.085	319.085	313.385	402.427	407.961	351.575	362.64	357.107	-6.86125	-68.2035	15.1387	20.8388	20.9387	-73.7381	-22.884	Low_Mid	protein_coding	Other Genes			At1g23350 [Source:UniProtKB/TrEMBL;Acc:Q9LR23]
AT1G51650	334.096	334.096	334.096	208.634	312.634	268.634	435.634	534.261	357.492	546.845	129.275	338.06	21.4617	-200.166	65.4617	-101.538	125.462	-23.3967	-3.96405	Low	protein_coding	Other Genes	Highly Expressed in Tapetum (Dan-Dan Li et al.)		ATP synthase subunit epsilon, mitochondrial [Source:UniProtKB/Swiss-Prot;Acc:Q96253]
AT1G48020	334.374	330.901	332.638	295.698	385.598	307.598	295.598	386.677	402.527	353.9	353.9	353.9	-52.9602	-54.0396	25.0398	37.0398	36.9398	-69.8893	-21.262	Low	protein_coding	Other Genes		PMEI1	Pectinesterase inhibitor 1 [Source:UniProtKB/Swiss-Prot;Acc:Q9LNF2]
AT5G21910	330.729	330.807	330.768	347.471	347.471	346.971	347.171	202.668	339.916	424.769	247.365	336.067	-16.7021	128.1	-16.2021	-16.4021	-16.7021	-9.14745	-5.29855	Low	protein_coding	Other Genes			Putative uncharacterized protein [Source:UniProtKB/TrEMBL;Acc:Q5XV37]
AT2G34480	340.031	326.157	333.094	16.33	240.33	49.33	370.33	1518.84	407.144	365.982	301.54	333.761	92.764	-1185.74	283.764	-37.236	316.764	-74.05	-0.667	Mid_High	protein_coding	Other Genes			Ribosomal protein L18ae/LX family protein [Source:TAIR;Acc:AT2G34480]
AT3G62250	319.899	321.086	320.493	-16.9352	269.065	85.0648	284.065	1585.22	413.85	312.901	351.143	332.022	51.4278	-1264.73	235.428	36.4278	337.428	-93.3578	-11.5295	Mid_High	protein_coding	Other Genes		RPS27AC	Ubiquitin-40S ribosomal protein S27a-3 [Source:UniProtKB/Swiss-Prot;Acc:P59233]
AT2G43460	332.786	323.35	328.068	-58.9642	227.036	-36.9642	324.036	1884.53	433.081	399.135	265.479	332.307	101.033	-1556.46	365.033	4.0325	387.033	-105.013	-4.23865	Mid_High	protein_coding	Other Genes		RPL38A	60S ribosomal protein L38 [Source:UniProtKB/Swiss-Prot;Acc:O22860]
AT4G26260	315.318	328.312	321.815	288.379	388.379	300.379	286.579	374.274	393.223	341.168	352.47	346.819	-66.564	-52.4581	21.436	35.236	33.436	-71.4077	-25.0038	Mid_High	protein_coding	Other Genes		MIOX4	MIOX4 [Source:UniProtKB/TrEMBL;Acc:A0A178V1J3]
AT1G19570	316.936	340.184	328.56	-225.831	913.169	559.169	70.1692	302.656	305.007	327.182	310.86	319.021	-584.609	25.9035	-230.609	258.391	554.391	23.5527	9.53855	Mid_High	protein_coding	Other Genes		DHAR1	Glutathione S-transferase DHAR1, mitochondrial [Source:UniProtKB/Swiss-Prot;Acc:Q9FWR4]
AT3G62230	272.565	394.556	333.561	265.271	465.271	281.271	265.271	345.805	385.221	344.246	344.246	344.246	-131.71	-12.2437	52.29	68.29	68.29	-51.6601	-10.6848	High	protein_coding	Other Genes			F-box protein At3g62230 [Source:UniProtKB/Swiss-Prot;Acc:Q9M1Q1]
AT1G78380	306.255	365.273	335.764	274.114	83.1138	-49.8862	961.114	366.861	306.506	343.799	288.815	316.307	252.65	-31.0966	385.65	-625.35	61.6502	29.2581	19.457	High	protein_coding	Other Genes		GSTU19	GSTU19 [Source:UniProtKB/TrEMBL;Acc:A0A178W4K6]
AT1G01620	345.63	323.658	334.644	353.378	334.378	149.378	319.378	560.231	334.714	454.318	188.509	321.413	0.266561	-225.586	185.267	15.2666	-18.7334	-0.0694973	13.231	High	protein_coding	Other Genes	Highly Expressed in Tapetum (Dan-Dan Li et al.)	PIP1-3	TMP-B [Source:UniProtKB/TrEMBL;Acc:A0A178WIA6]
AT5G19510	282.649	294.523	288.586	160.1	260.1	103.1	509.1	772.587	351.584	467.309	176.379	321.844	28.4863	-484.001	185.486	-220.514	128.486	-62.9981	-33.2579	High	protein_coding	Other Genes			Elongation factor 1-beta 2 [Source:UniProtKB/Swiss-Prot;Acc:Q9SCX3]
AT1G06265	386.091	284.159	335.125	334.295	339.295	334.295	333.295	192.406	326.342	-844.298	1491.55	323.627	-4.17039	142.72	0.829613	1.82961	0.829613	8.78259	11.4984	High	lncRNA	Other Genes			other RNA [Source:TAIR;Acc:AT1G06265]
AT3G12120	308.225	317.147	312.686	178.881	296.881	313.881	432.881	411.101	326.911	266.46	372.439	319.45	15.8049	-98.4151	-1.1951	-120.195	133.805	-14.2254	-6.7634	High	protein_coding	Other Genes		FAD2	FAD2 [Source:UniProtKB/TrEMBL;Acc:A0A178VIK7]
ATCG00160	197.472	444.592	321.032	343.238	341.238	341.238	339.838	144.348	287.954	310.72	310.72	310.72	-20.2059	176.684	-20.2059	-18.8059	-22.2059	33.078	10.3122	High	protein_coding	Other Genes		RPS2	30S ribosomal protein S2, chloroplastic [Source:UniProtKB/Swiss-Prot;Acc:P56797]
AT3G48930	352.753	310.918	331.835	-77.3458	261.654	-11.3458	330.654	1722.03	410.744	322.087	321.558	321.823	70.181	-1390.19	343.181	1.18105	409.181	-78.9086	10.0124	High	protein_coding	Other Genes		RPS11A	40S ribosomal protein S11-1 [Source:UniProtKB/Swiss-Prot;Acc:P16181]
AT1G35490	315.224	316.071	315.647	278.797	398.797	288.797	278.797	327.39	370.594	83.2025	583.378	333.29	-83.1492	-11.7425	26.8508	36.8508	36.8508	-54.9461	-17.643	Low	protein_coding	Other Genes	Highly Expressed in Pollen (Loraine et al)/Highly Expressed in Tapetum (Dan-Dan Li et al.)		BZIP family transcription factor (Fragment) [Source:UniProtKB/TrEMBL;Acc:C0SUZ3]
AT1G42970	323.341	284.925	304.133	1001.64	265.638	624.638	-359.362	-175.585	258.85	327.863	283.81	305.836	38.495	479.718	-320.505	663.495	-697.505	45.283	-1.70325	High	protein_coding	Other Genes		GAPB	Glyceraldehyde-3-phosphate dehydrogenase GAPB, chloroplastic [Source:UniProtKB/Swiss-Prot;Acc:P25857]
AT2G01250	306.053	306.67	306.361	34.0477	258.048	17.0477	436.048	1259.91	372.728	291.77	340.726	316.248	48.3137	-953.55	289.314	-129.686	272.314	-66.3668	-9.8866	Mid_High	protein_coding	Other Genes		RPL7B	60S ribosomal protein L7-2 [Source:UniProtKB/Swiss-Prot;Acc:P60040]
AT5G62520	312.743	316.962	314.853	325.355	329.355	326.355	339.355	189.967	322.289	-257.627	895.633	319.003	-14.5023	124.886	-11.5023	-24.5023	-10.5023	-7.43615	-4.1503	Low	protein_coding	Other Genes	Highly Expressed in Tapetum (Dan-Dan Li et al.)	SRO5	Probable inactive poly [ADP-ribose] polymerase SRO5 [Source:UniProtKB/Swiss-Prot;Acc:Q9FJJ3]
AT4G31700	262.306	315.532	288.919	-0.440539	282.56	68.5595	398.56	1240.86	371.654	339.949	290.706	315.327	6.35945	-951.944	220.359	-109.641	289.359	-82.7348	-26.4085	High	protein_coding	Other Genes		RPS6A	40S ribosomal protein S6-1 [Source:UniProtKB/Swiss-Prot;Acc:O48549]
AT4G02880	311.837	319.796	315.817	323.214	330.214	325.214	333.214	198.742	321.331	430.888	204.972	317.93	-14.3968	117.075	-9.3968	-17.3968	-7.3968	-5.514	-2.1135	Mid_High	protein_coding	Other Genes			unknown protein; BEST Arabidopsis thaliana protein match is: unknown protein (TAIR:AT1G03290.2); Ha. [Source:TAIR;Acc:AT4G02880]
AT1G64720	305.518	300.692	303.105	1462.32	95.3153	115.315	-177.685	-125.857	259.271	320.404	286.556	303.48	207.79	428.962	187.79	480.79	-1159.21	43.8337	-0.375	High	protein_coding	Other Genes		CP5	Polyketide cyclase/dehydrase and lipid transport superfamily protein [Source:UniProtKB/TrEMBL;Acc:Q9XIR9]
AT3G09500	311.064	313.185	312.124	48.2905	193.291	-28.7095	280.291	1701.54	411.197	413.809	224.661	319.235	118.834	-1389.42	340.834	31.8339	263.834	-99.0723	-7.1103	Low	protein_coding	Other Genes		RPL35A	60S ribosomal protein L35-1 [Source:UniProtKB/Swiss-Prot;Acc:Q9SF53]
AT5G50830	310.841	314.614	312.727	280.931	355.931	288.931	280.931	364.492	378.458	324.148	341.158	332.653	-43.2036	-51.7643	23.7964	31.7964	31.7964	-65.7305	-19.9256	Low	protein_coding	Other Genes			unknown protein; FUNCTIONS IN: molecular_function unknown; INVOLVED IN: N-terminal protein myristoylation; LOCATED IN: cellular_component unknown; EXPRESSED IN: 11 plant structures; EXPRESSED DURING: L mature pollen stage, M germinated pollen stage, /.../hesis, C globular stage, petal differentiation and expansion stage; Ha. [Source:TAIR;Acc:AT5G50830]
AT2G26450	310.099	312.01	311.054	278.494	359.494	287.494	278.494	363.675	377.719	331.94	331.94	331.94	-48.4396	-52.6205	23.5604	32.5604	32.5604	-66.6648	-20.8855	Low	protein_coding	Other Genes		PME13	Probable pectinesterase/pectinesterase inhibitor 13 [Source:UniProtKB/Swiss-Prot;Acc:Q7Y201]
AT1G30230	338.409	301.59	319.999	131.081	255.081	7.08112	662.081	661.505	324.448	332.212	285.732	308.972	64.9182	-341.505	312.918	-342.082	188.918	-4.44905	11.0273	High	protein_coding	Other Genes			Translation elongation factor EF1B/ribosomal protein S6 family protein [Source:UniProtKB/TrEMBL;Acc:A8MRC4]
AT1G01310	325.849	301.862	313.856	284.471	341.471	290.471	284.571	364.268	376.491	320.842	341.361	331.101	-27.6151	-50.4124	23.3849	29.2849	29.3849	-62.6354	-17.2455	Mid_High	protein_coding	Other Genes			At1g01310 [Source:UniProtKB/TrEMBL;Acc:Q6ID87]
AT3G04840	306.446	303.391	304.919	26.3872	303.387	43.3872	356.387	1255.58	370.51	307.044	318.782	312.913	1.53145	-950.659	261.531	-51.4686	278.531	-65.5919	-7.99435	Mid_High	protein_coding	Other Genes		RPS3AA	40S ribosomal protein S3a-1 [Source:UniProtKB/Swiss-Prot;Acc:Q9CAV0]
AT2G16600	306.869	302.293	304.581	-113.559	117.441	244.441	412.441	1374.22	376.771	347.811	276.413	312.112	187.14	-1069.64	60.1397	-107.86	418.14	-72.19	-7.53115	Mid_High	protein_coding	Other Genes		CYP19-1	Peptidyl-prolyl cis-trans isomerase [Source:UniProtKB/TrEMBL;Acc:A0A178VVJ7]
AT3G50820	309.592	306.987	308.289	1196.7	167.698	462.698	-323.302	-174.979	255.204	173.481	427.253	300.367	140.591	483.268	-154.409	631.591	-888.409	53.0851	7.92235	Low_Mid	protein_coding	Other Genes		PSBO2	Oxygen-evolving enhancer protein 1-2, chloroplastic [Source:UniProtKB/Swiss-Prot;Acc:Q9S841]
AT4G01150	315.656	304.259	309.957	1013.39	152.393	580.393	-360.607	36.6466	270.029	337.169	264.614	300.891	157.564	273.311	-270.436	670.564	-703.436	39.9282	9.06595	Low_Mid	protein_coding	Other Genes		CURT1A	Protein CURVATURE THYLAKOID 1A, chloroplastic [Source:UniProtKB/Swiss-Prot;Acc:O04616]
AT3G08520	341.582	321.591	331.587	3.48943	125.489	7.48943	262.489	1843.74	410.632	313.69	313.69	313.69	206.097	-1512.15	324.097	69.0973	328.097	-79.0453	17.897	High	protein_coding	Other Genes		RPL41G	60S ribosomal protein L41 [Source:UniProtKB/Swiss-Prot;Acc:P62120]
AT5G35630	328.458	296.535	312.497	1039.85	240.851	337.851	-256.149	77.7686	271.435	317.044	283.838	300.441	71.6457	234.728	-25.3544	568.646	-727.354	41.0616	12.0554	Mid_High	protein_coding	Other Genes		GLN2	Glutamine synthetase, chloroplastic/mitochondrial [Source:UniProtKB/Swiss-Prot;Acc:Q43127]
AT4G26288	306.609	307.298	306.954	325.127	322.527	322.327	323.127	188.058	316.257	437.411	188.089	312.75	-15.5731	118.895	-15.3731	-16.1731	-18.1731	-9.303	-5.796	Low	protein_coding	Other Genes			FUNCTIONS IN: molecular_function unknown; INVOLVED IN: biological_process unknown; LOCATED IN: cellular_component unknown; BEST Arabidopsis thaliana protein match is: oxidative stress 3 (TAIR:AT5G56550.1); Ha. [Source:TAIR;Acc:AT4G26288]
AT1G20620	312.296	304.953	308.624	789.631	-149.369	737.631	35.631	-24.2669	262.023	302.99	294.058	298.524	457.993	332.891	-429.007	272.993	-481.007	46.6015	10.1003	Mid_High	protein_coding	Other Genes		CAT3	catalase 3 [Source:TAIR;Acc:AT1G20620]
AT1G70600	306.494	306.404	306.449	-48.0663	230.934	39.9337	299.934	1605.07	393.704	364.132	259.119	311.625	75.5153	-1298.62	266.515	6.5153	354.515	-87.2547	-5.1765	Low	protein_coding	Other Genes		RPL27AC	60S ribosomal protein L27a-3 [Source:UniProtKB/Swiss-Prot;Acc:P49637]
AT1G04820	304.455	312.61	308.532	93.3421	336.342	314.342	321.342	601.54	327.74	331.998	284.095	308.047	-27.8099	-293.008	-5.8099	-12.8099	215.19	-19.2077	0.485427	Mid_High	protein_coding	Other Genes		TUBA4	Tubulin alpha-2 chain [Source:UniProtKB/Swiss-Prot;Acc:B9DGT7]
AT4G39200	310.639	302.728	306.684	48.4119	247.412	11.4119	357.412	1336.65	373.631	339.571	279.097	309.334	59.2717	-1029.97	295.272	-50.7283	258.272	-66.9477	-2.6504	Mid_High	protein_coding	Other Genes		RPS25E	40S ribosomal protein S25-4 [Source:UniProtKB/Swiss-Prot;Acc:Q9T029]
AT2G47610	283.529	312.06	297.794	-4.41877	321.581	25.5812	441.581	1117.85	355.145	347.952	266.643	307.298	-23.7868	-820.052	272.213	-143.787	302.213	-57.3508	-9.5031	High	protein_coding	Other Genes		RPL7AA	60S ribosomal protein L7a-1 [Source:UniProtKB/Swiss-Prot;Acc:P49692]
AT1G07890	310.276	310.012	310.144	-23.2779	407.722	429.722	430.722	272.917	290.851	304.515	298.921	301.718	-97.5782	37.2271	-119.578	-120.578	333.422	19.2932	8.4258	High	protein_coding	Other Genes		APX1	MEE6 [Source:UniProtKB/TrEMBL;Acc:A0A178W5I1]
AT1G23310	307.994	307.18	307.587	1554.16	125.162	182.161	-352.839	-208.118	245.946	292.98	298.667	295.824	182.426	515.706	125.426	660.426	-1246.57	61.6413	11.7636	Low_Mid	protein_coding	Other Genes		GGAT1	Glutamate--glyoxylate aminotransferase 1 [Source:UniProtKB/Swiss-Prot;Acc:Q9LR30]
AT1G52300	304.51	340.599	322.554	-19.2483	227.752	-33.2483	326.752	1630.15	395.594	316.826	304.677	310.752	94.8027	-1307.6	355.803	-4.19725	341.803	-73.0398	11.8029	High	protein_coding	Other Genes		RPL37B	60S ribosomal protein L37-2 [Source:UniProtKB/Swiss-Prot;Acc:Q43292]
ATCG01060	30.8003	445.233	238.017	328.002	327.002	334.002	325.502	142.182	277.781	299.507	299.507	299.507	-88.9857	95.8346	-95.9857	-87.4857	-89.9857	-39.7639	-61.4902	High	protein_coding	Other Genes		PSAC	Photosystem I iron-sulfur center [Source:UniProtKB/Swiss-Prot;Acc:P62090]
AT1G28290	397.167	258.17	327.669	-200.677	90.3233	-257.677	748.323	1849.99	416.106	470.395	156.145	313.27	237.346	-1522.32	585.346	-420.654	528.346	-88.4376	14.399	High	protein_coding	Other Genes	Highly Expressed in Tapetum (Dan-Dan Li et al.)	AGP31	Non-classical arabinogalactan protein 31 [Source:UniProtKB/Swiss-Prot;Acc:Q9FZA2]
AT2G36830	303.765	305.255	304.51	-173.026	210.974	-146.026	759.974	1346.52	374.05	368.978	247.425	308.202	93.5358	-1042.01	450.536	-455.464	477.536	-69.5396	-3.6919	Low	protein_coding	Other Genes		TIP1-1	Aquaporin TIP1-1 [Source:UniProtKB/Swiss-Prot;Acc:P25818]
AT1G74470	309.252	302.9	306.076	1154.21	193.211	416.211	-369.789	-12.7809	259.901	294.963	296.181	295.572	112.865	318.857	-110.135	675.865	-848.135	46.1748	10.5039	High	protein_coding	Other Genes		CHLP	Geranylgeranyl diphosphate reductase, chloroplastic [Source:UniProtKB/Swiss-Prot;Acc:Q9CA67]
AT2G05440	293.313	295.562	294.438	-387.616	-410.616	-410.216	2739.38	-265.676	238.895	293.165	293.165	293.165	705.054	560.114	704.654	-2444.95	682.054	55.5428	1.27245	High	protein_coding	Other Genes		ATGRP9	Glycine-rich protein 9 [Source:UniProtKB/TrEMBL;Acc:Q9SL23]
AT2G43150	190.422	264.587	227.505	-124.851	-170.851	-39.8506	1782.15	-113.712	253	314.659	275.042	294.85	398.356	341.217	267.355	-1554.64	352.356	-25.495	-67.3455	High	protein_coding	Other Genes			Proline-rich extensin-like family protein [Source:UniProtKB/TrEMBL;Acc:Q9ZW80]
AT3G62180	288.572	305.406	296.989	271.816	353.816	279.816	271.816	350.688	366.985	319.511	327.385	323.448	-56.8267	-53.6986	17.1733	25.1733	25.1733	-69.9963	-26.4588	Mid_High	protein_coding	Other Genes			Plant invertase/pectin methylesterase inhibitor superfamily protein [Source:UniProtKB/TrEMBL;Acc:A0A1I9LNH8]
AT5G39740	297.401	302.966	300.183	37.4402	386.44	101.44	394.44	838.602	331.999	398.495	206.152	302.323	-86.2568	-538.419	198.743	-94.2568	262.743	-31.8154	-2.14005	Mid_High	protein_coding	Other Genes		RPL5B	RPL5B [Source:UniProtKB/TrEMBL;Acc:A0A178UJU5]
AT5G53300	301.989	298.444	300.217	157.001	242.001	63.0013	656.001	470.378	307.547	319.494	282.097	300.796	58.2155	-170.161	237.216	-355.784	143.216	-7.3299	-0.57885	High	protein_coding	Other Genes		UBC10	Ubiquitin-conjugating enzyme E2 10 [Source:UniProtKB/Swiss-Prot;Acc:P35133]
AT1G56070	307.221	302.815	305.018	107.933	292.933	90.9329	490.933	719.419	317.355	287.817	310.716	299.266	12.0853	-414.401	214.085	-185.915	197.085	-12.3368	5.7518	Mid_High	protein_coding	Other Genes		LOS1	Elongation factor 2 [Source:UniProtKB/Swiss-Prot;Acc:Q9ASR1]
AT1G15690	307.322	296.859	302.09	176.864	237.864	501.864	260.864	358.52	298.292	355.428	243.714	299.571	64.226	-56.4302	-199.774	41.226	125.226	3.79805	2.5195	Mid_High	protein_coding	Other Genes		AVP1	VHP1 [Source:UniProtKB/TrEMBL;Acc:A0A178WA14]
AT3G48140	296.939	291.243	294.091	151.743	149.743	128.743	632.743	567.825	311.745	363.796	236.239	300.017	144.348	-273.735	165.348	-338.652	142.348	-17.6547	-5.9267	Mid_High	protein_coding	Other Genes			AT3G48140 protein [Source:UniProtKB/TrEMBL;Acc:Q42338]
AT5G42980	299.439	299.511	299.475	214.438	132.438	42.438	567.438	761.543	322.41	304.077	295.441	299.759	167.037	-462.068	257.037	-267.963	85.037	-22.935	-0.28385	Low	protein_coding	Other Genes		TRX3	Thioredoxin H3 [Source:UniProtKB/Swiss-Prot;Acc:Q42403]
AT1G01100	275.219	338.121	306.67	9.90481	314.905	54.9048	214.905	1414.93	378.111	424.041	186.599	305.32	-8.23503	-1108.26	251.765	91.765	296.765	-71.441	1.34973	High	protein_coding	Other Genes	Highly Expressed in Tapetum (Dan-Dan Li et al.)	RPP1A	60S acidic ribosomal protein P1-1 [Source:UniProtKB/Swiss-Prot;Acc:Q8LCW9]
AT2G36530	298.287	308.36	303.324	-19.9587	243.041	238.041	602.041	557.945	305.378	281.36	313.038	297.199	60.2823	-254.622	65.2823	-298.718	323.282	-2.05405	6.1242	Mid_High	protein_coding	Other Genes		ENO2	LOS2 [Source:UniProtKB/TrEMBL;Acc:A0A178VT47]
AT3G54800	293.074	312.735	302.904	269.544	343.544	277.544	269.744	349.841	363.594	319.721	319.721	319.721	-40.6395	-46.9368	25.3605	33.1605	33.3605	-60.689	-16.8166	Mid_High	protein_coding	Other Genes			AT3G54800 protein [Source:UniProtKB/TrEMBL;Acc:B9DGX7]
AT3G16240	298.38	298.413	298.396	907.034	343.034	9.03399	-140.966	446.14	300.36	372.534	221.115	296.825	-44.6376	-147.744	289.362	439.362	-608.638	-1.9636	1.5718	Low	protein_coding	Other Genes	Highly Expressed in Tapetum (Dan-Dan Li et al.)	TIP2-1	Aquaporin TIP2-1 [Source:UniProtKB/Swiss-Prot;Acc:Q41951]
AT1G58120	286.166	314.861	300.514	265.021	353.021	274.021	267.021	343.087	360.649	316.688	319.483	318.086	-52.5067	-42.5728	26.4933	33.4933	35.4933	-60.1351	-17.5717	Mid_High	protein_coding	Other Genes			Uncharacterized protein At1g58120/68103_m00121 [Source:UniProtKB/TrEMBL;Acc:Q9C6F6]
AT3G05590	313.416	279.471	296.443	8.06967	254.07	41.0697	338.07	1315.65	365.423	273.954	329.549	301.752	42.3737	-1019.21	255.374	-41.6263	288.374	-68.9795	-5.30835	High	protein_coding	Other Genes		RPL18B	RPL18 [Source:UniProtKB/TrEMBL;Acc:A0A178V8M9]
AT2G27180	296.094	300.455	298.274	272.979	322.479	278.479	274.479	354.514	362.54	317.873	317.873	317.873	-24.2041	-56.2391	19.7959	23.7959	25.2959	-64.2655	-19.5989	Low_Mid	protein_coding	Other Genes			Expressed protein [Source:UniProtKB/TrEMBL;Acc:Q9SHT0]
AT3G03430	297.107	297.107	297.107	271.092	332.092	272.092	271.192	351.891	361.588	317.094	317.094	317.094	-34.9849	-54.7843	25.0151	25.9151	26.0151	-64.4807	-19.9875	Low	protein_coding	Other Genes		CML28	Probable calcium-binding protein CML28 [Source:UniProtKB/Swiss-Prot;Acc:Q9SRP7]
AT3G26934	294.553	296.339	295.446	277.242	302.242	280.242	277.242	356.283	360.941	315.735	315.735	315.735	-6.7959	-60.8362	15.2041	18.2041	18.2041	-65.4945	-20.2886	Low	protein_coding	Other Genes			unknown protein; FUNCTIONS IN: molecular_function unknown; INVOLVED IN: biological_process unknown; LOCATED IN: cellular_component unknown; Ha. [Source:TAIR;Acc:AT3G26934]
AT4G39090	294.339	294.189	294.264	161.926	-87.0744	339.926	821.926	200.087	271.747	277.729	301.098	289.413	381.338	94.1765	-45.6618	-527.662	132.338	22.5167	4.8505	Low	protein_coding	Other Genes		RD19A	RD19A [Source:UniProtKB/TrEMBL;Acc:A0A178V006]
AT2G46820	290.837	296.728	293.782	1271.32	61.3233	482.323	-383.677	-159.34	240.629	317.085	253.931	285.508	232.459	453.123	-188.541	677.459	-977.541	53.1538	8.2742	Mid_High	protein_coding	Other Genes		CURT1B	Protein CURVATURE THYLAKOID 1B, chloroplastic [Source:UniProtKB/Swiss-Prot;Acc:Q8LCA1]
AT1G76180	288.99	298.049	293.52	-82.8167	125.183	521.183	861.183	-149.502	240.036	288.808	281.036	284.922	168.336	443.021	-227.664	-567.664	376.336	53.4834	8.59755	Mid_High	protein_coding	Other Genes		ERD14	Dehydrin ERD14 [Source:UniProtKB/Swiss-Prot;Acc:P42763]
AT1G66580	323.388	279.837	301.612	120.377	298.377	114.377	492.377	574.498	311.498	392.891	196.789	294.84	3.2353	-272.885	187.235	-190.765	181.235	-9.8855	6.7726	High	protein_coding	Other Genes		RPL10C	60S ribosomal protein L10-3 [Source:UniProtKB/Swiss-Prot;Acc:Q93W22]
AT3G06700	298.538	292.151	295.345	96.554	267.554	119.554	314.554	987.821	346.485	362.573	234.49	298.532	27.7908	-692.476	175.791	-19.2092	198.791	-51.1403	-3.18685	Low_Mid	protein_coding	Other Genes		RPL29A	60S ribosomal protein L29-1 [Source:UniProtKB/Swiss-Prot;Acc:Q9M7X7]
AT4G34620	293.169	290.441	291.805	782.282	266.282	111.282	-213.718	699.482	310.03	366.877	213.368	290.122	25.5228	-407.677	180.523	505.523	-490.477	-18.2249	1.68255	Low	protein_coding	Other Genes		RPS16-1	SSR16 [Source:UniProtKB/TrEMBL;Acc:A0A178UZA3]
AT5G07550	286.681	292.208	289.445	38.7685	1190.87	37.9684	37.9684	13.1754	270.714	-191.94	767.987	288.024	-901.423	276.269	251.476	251.476	250.676	18.7312	1.421	Low_Mid	protein_coding	Other Genes		GRP19	Oleosin [Source:UniProtKB/TrEMBL;Acc:Q42574]
AT4G25780	286.92	290.064	288.492	272.303	307.303	270.303	265.703	338.099	349.617	270.594	344.424	307.509	-18.811	-49.6068	18.189	22.7889	16.189	-61.1255	-19.0173	Low	protein_coding	Other Genes			CAP (Cysteine-rich secretory proteins, Antigen 5, and Pathogenesis-related 1 protein) superfamily protein [Source:UniProtKB/TrEMBL;Acc:Q9SW05]
AT2G01008	666.432	154.452	410.442	310.173	310.274	310.173	310.274	131.326	261.826	287.468	277.373	282.421	100.168	279.116	100.268	100.168	100.268	148.615	128.021	High	protein_coding	Other Genes			FUNCTIONS IN: molecular_function unknown; INVOLVED IN: biological_process unknown; LOCATED IN: cellular_component unknown; BEST Arabidopsis thaliana protein match is: maternal effect embryo arrest 38 (TAIR:AT3G43160.1). [Source:TAIR;Acc:AT2G01008]
AT3G21055	292.933	280.59	286.761	1042.12	69.1226	430.123	-310.877	148.621	263.3	332.86	232.035	282.448	217.639	138.14	-143.361	597.639	-755.362	23.4611	4.3135	Mid_High	protein_coding	Other Genes		PSBTN	Photosystem II subunit T [Source:UniProtKB/TrEMBL;Acc:A0A1I9LS90]
AT5G09810	290.194	286.388	288.291	17.6377	351.638	291.638	261.638	711.713	307.546	305.243	267.787	286.515	-63.3465	-423.422	-3.3465	26.6535	270.653	-19.2544	1.77615	Low_Mid	protein_coding	Other Genes		ACT7	AtACT7 [Source:UniProtKB/TrEMBL;Acc:A0A178UEW4]
AT2G47110	287.377	288.651	288.014	-33.3518	224.648	15.6481	379.648	1326.48	355.602	363.914	217.891	290.902	63.3661	-1038.47	272.366	-91.6339	321.366	-67.5878	-2.888	Low	protein_coding	Other Genes		RPS27AB	UBQ6 [Source:UniProtKB/TrEMBL;Acc:A0A178VYW3]
AT3G60750	289.321	283.684	286.502	677.984	224.984	439.984	-46.0162	19.2579	251.012	309.008	251.253	280.13	61.5186	267.244	-153.481	332.519	-391.481	35.4903	6.37195	Mid_High	protein_coding	Other Genes		TKL-1	Transketolase-1, chloroplastic [Source:UniProtKB/Swiss-Prot;Acc:Q8RWV0]
AT3G62870	282.935	283.105	283.02	22.9393	315.939	5.93925	449.939	929.675	322.678	349.973	222.273	286.123	-32.9193	-646.655	277.081	-166.919	260.081	-39.6585	-3.10325	Low_Mid	protein_coding	Other Genes		RPL7AB	60S ribosomal protein L7a-2 [Source:UniProtKB/Swiss-Prot;Acc:Q9LZH9]
AT2G36880	272.926	305.559	289.243	-8.10472	251.895	560.895	360.895	240.158	284.252	173.861	397.77	285.816	37.3473	49.0846	-271.653	-71.6528	297.347	4.99075	3.4268	Mid_High	protein_coding	Other Genes		METK3	S-adenosylmethionine synthase [Source:UniProtKB/TrEMBL;Acc:A0A178VXF8]
AT4G31985	285.928	282.25	284.089	125.136	257.137	138.137	246.137	968.847	339.049	519.566	60.6899	290.128	26.9524	-684.758	145.952	37.9524	158.952	-54.9601	-6.03889	Low_Mid	protein_coding	Other Genes		RPL39A	60S ribosomal protein L39-1 [Source:UniProtKB/Swiss-Prot;Acc:P51424]
AT5G65220	284.356	284.467	284.412	728.865	253.865	238.865	-81.1348	284.181	279.764	432.552	133.77	283.161	30.5465	0.23095	45.5465	365.547	-444.453	4.64795	1.2507	Low	protein_coding	Other Genes	Highly Expressed in Tapetum (Dan-Dan Li et al.)	RPL29	AT5G65220 protein [Source:UniProtKB/TrEMBL;Acc:B9DH43]
AT2G07806	-249.609	654.001	202.196	306.592	306.692	306.592	306.592	129.176	258.553	279.019	279.019	279.019	-104.496	73.0196	-104.396	-104.396	-104.396	-56.3567	-76.8228	High	protein_coding	Other Genes			unknown protein; FUNCTIONS IN: molecular_function unknown; INVOLVED IN: biological_process unknown; LOCATED IN: cellular_component unknown; Ha. [Source:TAIR;Acc:AT2G07806]
AT5G10360	280.497	285.96	283.229	30.1819	270.182	65.1819	396.182	977.475	326.402	308.468	262.427	285.448	13.0468	-694.246	218.047	-112.953	253.047	-43.173	-2.2192	Low_Mid	protein_coding	Other Genes		RPS6B	40S ribosomal protein S6 [Source:UniProtKB/TrEMBL;Acc:A0A178USM6]
AT2G45800	284.037	284.331	284.184	272.57	274.47	272.67	272.47	344.453	347.124	298.567	308.574	303.571	9.71365	-60.2688	11.5137	11.7137	11.6137	-62.94	-19.387	Low	protein_coding	Other Genes		PLIM2A	LIM domain-containing protein PLIM2a [Source:UniProtKB/Swiss-Prot;Acc:O80839]
ATCG00050	376.494	185.611	281.052	305.871	305.771	305.971	305.471	129.481	257.958	278.33	278.33	278.33	-24.7184	151.572	-24.9184	-24.4184	-24.8184	23.0939	2.7219	High	protein_coding	Other Genes		RPS16	30S ribosomal protein S16, chloroplastic [Source:UniProtKB/Swiss-Prot;Acc:P56806]
AT1G18540	282.039	287.353	284.696	87.4327	273.433	128.433	331.433	862.142	326.58	408.665	165.93	287.298	11.263	-577.446	156.263	-46.737	197.263	-41.8848	-2.6018	Low	protein_coding	Other Genes		RPL6A	60S ribosomal protein L6-1 [Source:UniProtKB/Swiss-Prot;Acc:Q9FZ76]
AT1G09690	285.993	275.637	280.815	17.4001	239.4	11.4001	243.4	1410.6	357.283	342.101	228.93	285.516	41.4148	-1129.78	269.415	37.4148	263.415	-76.4682	-4.70066	Mid_High	protein_coding	Other Genes		RPL21A	60S ribosomal protein L21-1 [Source:UniProtKB/Swiss-Prot;Acc:Q43291]
AT4G32260	235.294	355.246	295.27	1046.63	145.632	426.632	-274.368	-113.719	233.84	284.798	261.411	273.105	149.638	408.989	-131.362	569.638	-751.362	61.4295	22.1651	High	protein_coding	Other Genes			PDE334 [Source:UniProtKB/TrEMBL;Acc:A0A178V017]
AT2G41430	275.148	288.772	281.96	619.96	45.9604	134.96	456.96	42.7255	246.954	312.139	236.581	274.36	236	239.235	147	-175	-338	35.006	7.5997	Mid_High	protein_coding	Other Genes		ERD15	LSR1 [Source:UniProtKB/TrEMBL;Acc:A0A178VWR6]
AT5G15110	278.879	288.194	283.536	253.127	320.127	258.127	253.127	328.243	340.265	299.051	299.051	299.051	-36.5912	-44.7063	25.4088	30.4088	30.4088	-56.7291	-15.5145	Mid_High	protein_coding	Other Genes			Pectate lyase family protein [Source:TAIR;Acc:AT5G15110]
AT2G30860	268.015	292.587	280.301	72.8432	-257.157	-303.157	397.843	2500.63	438.58	300.188	282.001	291.095	537.458	-2220.33	583.458	-117.542	207.458	-158.279	-10.7935	Mid_High	protein_coding	Other Genes		GSTF9	GSTF9 [Source:UniProtKB/TrEMBL;Acc:A0A178VP05]
AT3G11940	274.215	291.312	282.764	49.1001	243.1	21.1001	344.1	1131.83	332.625	297.357	265.746	281.552	39.6635	-849.07	261.663	-61.3365	233.663	-49.8614	1.21205	Mid_High	protein_coding	Other Genes		RPS5B	40S ribosomal protein S5-2 [Source:UniProtKB/Swiss-Prot;Acc:P51427]
AT4G23400	279.709	273.631	276.67	262.813	213.813	459.813	320.813	16.8911	257.945	542.336	10.9403	276.638	62.8569	259.779	-183.143	-44.1431	13.8569	18.7246	0.03186	Mid_High	protein_coding	Other Genes		PIP1-5	PIP1D [Source:UniProtKB/TrEMBL;Acc:A0A178V129]
AT1G72260	277.137	278.683	277.91	-401.196	728.804	1467.8	-401.196	-238.849	218.105	265.789	268.935	267.362	-450.894	516.759	-1189.89	679.106	679.106	59.8052	10.548	Low_Mid	protein_coding	Other Genes		THI2.1	Thionin-2.1 [Source:UniProtKB/Swiss-Prot;Acc:Q42596]
AT3G09310	283.715	270.87	277.293	290.559	291.559	291.559	287.559	168.913	283.754	-36.801	598.338	280.769	-14.2667	108.38	-14.2667	-10.2667	-13.2667	-6.46105	-3.47586	Mid_High	protein_coding	Other Genes			UPF0161 protein At3g09310 [Source:UniProtKB/Swiss-Prot;Acc:Q9SR32]
AT5G58070	275.776	276.025	275.901	290.527	267.527	318.527	272.527	192.907	280.697	-11.7007	570.369	279.334	8.3736	82.9934	-42.6264	3.3736	-14.6264	-4.7962	-3.43318	Low	protein_coding	Other Genes	Highly Expressed in Tapetum (Dan-Dan Li et al.)	TIL	TIL [Source:UniProtKB/TrEMBL;Acc:A0A178US04]
AT1G73330	276.611	276.274	276.443	-364.975	-404.975	-404.875	2574.03	-256.602	215.602	266.149	266.149	266.149	681.417	533.045	681.317	-2297.58	641.417	60.8404	10.2937	Low	protein_coding	Other Genes		ATDR4	Dr4 protein [Source:UniProtKB/TrEMBL;Acc:Q39091]
AT1G68110	274.521	273.507	274.014	250.667	311.666	254.667	244.566	317.08	331.582	281.593	302.301	291.947	-37.6526	-43.0666	19.3474	29.4474	23.3474	-57.5684	-17.9328	Low	protein_coding	Other Genes			Putative clathrin assembly protein At1g68110 [Source:UniProtKB/Swiss-Prot;Acc:Q9C9X5]
AT5G46110	273.495	271.267	272.381	850.971	306.971	469.971	-343.029	-66.8943	230.111	274.001	257.658	265.829	-34.5892	339.276	-197.589	615.411	-578.589	42.2708	6.5519	Low_Mid	protein_coding	Other Genes		APE2	Glucose-6-phosphate/phosphate translocator-like protein [Source:UniProtKB/TrEMBL;Acc:A0A219I0W9]
AT2G02100	276.517	269.372	272.945	-51.7235	-4.72351	-103.724	371.276	1883.21	386.294	358	201.783	279.891	277.668	-1610.27	376.668	-98.332	324.668	-113.35	-6.94665	Low_Mid	protein_coding	Other Genes		PDF2.2	PDF2.2 [Source:UniProtKB/TrEMBL;Acc:A0A178VVN9]
ATCG00500	574.797	59.8068	317.302	291.313	291.313	292.013	291.413	124.725	246.168	265.513	265.513	265.513	25.9886	192.577	25.2886	25.8886	25.9886	71.1336	51.7889	High	protein_coding	Other Genes		ACCD	Acetyl-coenzyme A carboxylase carboxyl transferase subunit beta, chloroplastic [Source:UniProtKB/TrEMBL;Acc:A0A1B1W4V3]
AT3G59540	276.033	279.053	277.543	-1.25183	247.748	55.7482	324.748	1104.76	325.525	348.075	197.867	272.971	29.7951	-827.22	221.795	-47.2049	278.795	-47.9821	4.57255	High	protein_coding	Other Genes		RPL38A	60S ribosomal protein L38 [Source:UniProtKB/Swiss-Prot;Acc:O22860]
AT3G52130	258.075	291.694	274.884	281.026	292.925	281.026	280.925	162.781	276.738	1352.93	-804.52	274.205	-18.0412	112.103	-6.14125	-6.04125	-6.14125	-1.85385	0.67955	High	protein_coding	Other Genes			Bifunctional inhibitor/lipid-transfer protein/seed storage 2S albumin superfamily protein [Source:UniProtKB/TrEMBL;Acc:F4J5R8]
AT3G20220	269.212	269.921	269.567	245.794	297.794	251.794	245.794	319.06	328.188	287.874	287.874	287.874	-28.2271	-49.4928	17.7729	23.7729	23.7729	-58.6213	-18.3073	Low	protein_coding	Other Genes			SAUR-like auxin-responsive protein family [Source:UniProtKB/TrEMBL;Acc:Q9LJX7]
AT4G29390	268.951	268.951	268.951	235.981	249.981	236.981	259.981	434.296	294.789	696.422	-147.736	274.343	18.9697	-165.345	31.9697	8.9697	32.9697	-25.8378	-5.392	Low	protein_coding	Other Genes		RPS30A	40S ribosomal protein S30 [Source:UniProtKB/Swiss-Prot;Acc:P49689]
AT4G40040	271.74	270.612	271.176	148.585	226.585	175.585	278.585	721.102	297.448	345.325	194.356	269.841	44.5905	-449.926	95.5905	-7.4095	122.59	-26.2723	1.3354	Mid_High	protein_coding	Other Genes		HTR8	Histone H3.3 [Source:UniProtKB/Swiss-Prot;Acc:P59169]
AT2G27710	256.219	288.366	272.293	-18.4001	201.6	3.59988	360.6	1235.58	332.404	385.483	157.577	271.53	70.6929	-963.289	268.693	-88.3071	290.693	-60.1111	0.76285	Mid_High	protein_coding	Other Genes		RPP2B	AT2G27710 protein [Source:UniProtKB/TrEMBL;Acc:B9DGN3]
AT1G31812	266.337	267.032	266.684	233.16	243.16	75.1604	369.16	551.443	278.59	285.836	247.038	266.437	23.5239	-284.759	191.524	-102.476	33.5239	-11.906	0.24705	Mid_High	protein_coding	Other Genes		ACBP6	ACBP6 [Source:UniProtKB/TrEMBL;Acc:A0A178WJ33]
AT3G18740	265.478	265.478	265.478	-16.6022	237.398	33.3978	203.398	1392.66	341.98	302.707	239.515	271.111	28.0802	-1127.18	232.08	62.0802	282.08	-76.5023	-5.633	Low	protein_coding	Other Genes		RPL30C	60S ribosomal protein L30-3 [Source:UniProtKB/Swiss-Prot;Acc:Q9LSA3]
AT1G51250	266.974	267.311	267.142	243.619	293.619	249.619	243.619	317.206	325.166	285.125	285.125	285.125	-26.4766	-50.0634	17.5234	23.5234	23.5234	-58.024	-17.9825	Low	protein_coding	Other Genes			At1g51250 [Source:UniProtKB/TrEMBL;Acc:Q9SYC7]
AT3G53890	266.098	266.532	266.315	1.06693	289.067	128.067	176.067	1135.4	327.298	143.002	398.254	270.628	-22.7519	-869.085	138.248	90.2481	265.248	-60.9829	-4.313	Low	protein_coding	Other Genes		RPS21B	40S ribosomal protein S21-1 [Source:UniProtKB/Swiss-Prot;Acc:Q9M337]
AT1G67740	345.005	281.092	313.048	1069.52	105.52	395.52	-306.48	-92.4415	220.954	259.394	256.639	258.016	207.528	405.49	-82.472	619.528	-756.472	92.0936	55.0317	High	protein_coding	Other Genes		PSBY	Putative uncharacterized protein [Source:UniProtKB/TrEMBL;Acc:Q549N8]
AT4G09800	264.805	266.515	265.66	81.3255	326.325	-16.6745	328.325	898.647	302.878	234.277	298.131	266.204	-60.6656	-632.987	282.334	-62.6656	184.334	-37.2179	-0.54415	Low_Mid	protein_coding	Other Genes		RPS18C	40S ribosomal protein S18 [Source:UniProtKB/Swiss-Prot;Acc:P34788]
AT3G23390	266.272	272.835	269.553	28.699	247.699	42.699	289.699	1096.37	322.121	386.579	150.619	268.599	21.854	-826.816	226.854	-20.146	240.854	-52.5683	0.9538	High	protein_coding	Other Genes		RPL36AB	60S ribosomal protein L36a [Source:UniProtKB/Swiss-Prot;Acc:O23290]
AT4G13560	263.897	267.615	265.756	258.109	296.109	253.409	253.109	249.35	301.428	-149.792	703.995	277.101	-30.353	16.4064	12.347	12.647	7.64705	-35.6718	-11.3455	Low_Mid	protein_coding	Other Genes		UNE15	UNE15 [Source:UniProtKB/TrEMBL;Acc:A0A384KL48]
AT4G04640	267.245	253.136	260.19	993.798	137.798	444.798	-315.202	-103.357	218.413	261.471	250.616	256.043	122.392	363.548	-184.608	575.392	-733.608	41.7769	4.147	High	protein_coding	Other Genes		ATPC1	ATP synthase gamma chain 1, chloroplastic [Source:UniProtKB/Swiss-Prot;Acc:Q01908]
ATCG00390	25.1133	514.911	270.012	287.317	284.317	280.317	278.617	122.628	238.957	257.633	257.633	257.633	-14.3047	147.385	-10.3047	-8.6047	-17.3047	31.0557	12.3792	High	tRNA	Other Genes		TRNT.2	tRNA-Thr [Source:TAIR;Acc:ATCG00390]
AT4G34670	254.601	257.31	255.956	19.4243	304.424	10.4243	432.424	787.765	290.838	275.262	249.304	262.283	-48.4688	-531.81	245.531	-176.469	236.531	-34.8823	-6.32775	Mid_High	protein_coding	Other Genes		RPS3AB	40S ribosomal protein S3a [Source:UniProtKB/TrEMBL;Acc:A0A178UZT1]
AT2G23090	258.175	264.252	261.213	176.426	239.426	199.426	267.426	568.263	291.842	537.721	-4.55637	266.582	21.7877	-307.049	61.7877	-6.2123	84.7877	-30.6289	-5.36907	Low_Mid	protein_coding	Other Genes			Uncharacterized protein At2g23090 [Source:UniProtKB/Swiss-Prot;Acc:O64818]
AT3G53740	237.856	323.291	280.573	46.5179	213.518	6.51785	331.518	1093.8	318.845	320.859	210.569	265.714	67.0554	-813.229	274.055	-50.9446	234.055	-38.2721	14.8594	High	protein_coding	Other Genes		RPL36B	60S ribosomal protein L36 [Source:UniProtKB/TrEMBL;Acc:A0A178VA59]
AT2G45180	261.729	262.482	262.106	2040.35	-287.646	-196.646	-292.646	-122.1	216.267	260.88	248.106	254.493	549.752	384.206	458.752	554.752	-1778.25	45.8385	7.6124	Low	protein_coding	Other Genes			At2g45180/T14P1.1 [Source:UniProtKB/TrEMBL;Acc:Q42044]
AT4G39110	262.5	262.457	262.479	235.979	299.079	243.079	235.879	307.109	318.284	279.672	279.672	279.672	-36.6001	-44.6307	19.3999	26.5999	26.4999	-55.8049	-17.1937	Low	protein_coding	Other Genes			Probable receptor-like protein kinase At4g39110 [Source:UniProtKB/Swiss-Prot;Acc:Q9T020]
AT2G31500	244.92	295.651	270.285	236.846	296.846	243.846	236.946	302.463	315.952	278.638	278.638	278.638	-26.561	-32.1775	26.439	33.339	33.439	-45.6669	-8.3526	High	protein_coding	Other Genes		CPK24	Calcium-dependent protein kinase 24 [Source:UniProtKB/Swiss-Prot;Acc:Q9SIQ7]
AT5G27850	296.082	240.918	268.5	-72.4308	217.569	-14.4308	365.569	1272.05	326.82	280.299	248.16	264.229	50.931	-1003.55	282.931	-97.069	340.931	-58.3202	4.27075	High	protein_coding	Other Genes		RPL18C	60S ribosomal protein L18-3 [Source:UniProtKB/Swiss-Prot;Acc:Q940B0]
AT1G62380	258.38	256.657	257.519	340.86	994.86	-70.1399	-20.1399	-109.036	215.41	254.21	250.457	252.334	-737.342	366.554	327.658	277.658	-83.3416	42.1082	5.185	Mid_High	protein_coding	Other Genes		ACO2	1-aminocyclopropane-1-carboxylate oxidase 2 [Source:UniProtKB/Swiss-Prot;Acc:Q41931]
AT4G18730	162.179	440.543	301.361	81.636	208.636	81.636	330.636	872.673	300.114	326.619	195.832	261.226	92.725	-571.312	219.725	-29.2751	219.725	1.24665	40.1353	High	protein_coding	Other Genes		RPL11C	60S ribosomal protein L11-2 [Source:UniProtKB/Swiss-Prot;Acc:P42794]
ATCG00100	347.621	266.656	307.138	275.621	274.621	277.621	271.421	139.743	236.103	253.056	253.056	253.056	32.5177	167.395	29.5177	35.7177	31.5177	71.0357	54.0822	High	tRNA	Other Genes		TRNG.1	tRNA-Gly [Source:TAIR;Acc:ATCG00100]
AT4G23670	251.719	251.334	251.526	439.156	342.156	204.156	262.156	-132.314	211.964	284.616	215.478	250.047	-90.6301	383.84	47.3699	-10.6301	-187.63	39.5628	1.4792	Mid_High	protein_coding	Other Genes			AT4G23670 protein [Source:UniProtKB/TrEMBL;Acc:Q9SUR0]
AT5G66190	251.598	269.383	260.49	719.125	232.125	484.125	-230.875	-55.4044	221.369	244.645	258.634	251.64	28.3654	315.895	-223.635	491.365	-458.635	39.1213	8.8509	High	protein_coding	Other Genes		LFNR1	Ferredoxin--NADP reductase, leaf isozyme 1, chloroplastic [Source:UniProtKB/Swiss-Prot;Acc:Q9FKW6]
AT2G33830	264.677	259.702	262.19	78.1128	-361.887	-283.887	1711.11	56.4201	224.716	249.667	251.398	250.532	624.077	205.77	546.077	-1448.92	184.077	37.4741	11.6573	Mid_High	protein_coding	Other Genes		DRMH1	DRM2 [Source:UniProtKB/TrEMBL;Acc:A0A178VR62]
AT1G18080	250.815	269.309	260.062	37.0489	175.049	34.0489	312.049	1126.55	313.116	287.027	232.55	259.788	85.0129	-866.492	226.013	-51.9871	223.013	-53.0547	0.2734	Mid_High	protein_coding	Other Genes		RACK1A	RACK1A_AT [Source:UniProtKB/TrEMBL;Acc:A0A178WHX3]
AT2G27530	214.97	279.755	247.363	26.1047	244.105	22.1047	318.105	1020.96	301.883	267.068	247.282	257.175	3.2581	-773.598	225.258	-70.7419	221.258	-54.5202	-9.8122	High	protein_coding	Other Genes		RPL10AB	60S ribosomal protein L10a-2 [Source:UniProtKB/Swiss-Prot;Acc:P59230]
AT2G23900	254.762	260.025	257.394	230.246	291.246	239.246	230.246	299.633	310.901	273.236	273.236	273.236	-33.8522	-42.2394	18.1478	27.1478	27.1478	-53.5078	-15.8424	Low_Mid	protein_coding	Other Genes			Glycoside hydrolase family 28 protein/polygalacturonase family protein [Source:UniProtKB/TrEMBL;Acc:Q1PF10]
ATCG00065	861.276	-61.1374	400.069	275.709	274.709	275.709	272.409	121.452	232.636	250.63	250.63	250.63	125.36	278.617	124.36	127.66	124.36	167.433	149.439	High	protein_coding	Other Genes		RPS12A	ribosomal protein S12A [Source:TAIR;Acc:ATCG00065]
AT1G56280	256.253	253.052	254.652	115.27	176.27	11.2698	720.27	257.506	247.15	252.859	252.771	252.815	78.3826	-2.85345	243.383	-465.617	139.383	7.50195	1.83745	Low_Mid	protein_coding	Other Genes		ATDI19	drought-induced 19 [Source:TAIR;Acc:AT1G56280]
AT3G01500	305.444	227.333	266.388	520.43	210.43	785.43	-262.67	-167.942	208.995	268.983	226.526	247.754	55.9582	434.331	-519.042	529.058	-254.042	57.3933	18.6339	High	protein_coding	Other Genes		BCA1	Beta carbonic anhydrase 1, chloroplastic [Source:UniProtKB/Swiss-Prot;Acc:P27140]
AT5G12960	253.772	252.597	253.184	226.307	294.207	238.207	226.907	295.303	308.312	271.167	271.385	271.276	-41.0228	-42.1187	14.9772	26.2772	26.8772	-55.1279	-18.0916	Low_Mid	protein_coding	Other Genes			Proline-tRNA ligase (DUF1680) [Source:UniProtKB/TrEMBL;Acc:Q84W43]
AT3G26740	251.561	258.822	255.191	1312.51	-33.4954	185.505	-285.495	-41.1862	214.886	259.418	233.487	246.453	288.687	296.377	69.6867	540.687	-1057.31	40.3058	8.7387	Low_Mid	protein_coding	Other Genes		CCL	Light-regulated protein 1, chloroplastic [Source:UniProtKB/Swiss-Prot;Acc:Q96500]
AT1G13930	253.237	249.195	251.216	306.806	24.8061	194.806	228.806	734.228	276.429	263.024	241.594	252.309	226.41	-483.013	56.4097	22.4097	-55.5903	-25.2128	-1.0933	Mid_High	protein_coding	Other Genes			At1g13930/F16A14.27 [Source:UniProtKB/TrEMBL;Acc:Q9XI93]
AT1G08360	254.136	252.986	253.561	42.6849	284.685	54.6849	358.685	758.745	281.806	286.67	220.436	253.553	-31.1243	-505.185	198.876	-105.124	210.876	-28.2456	0.0077595	Mid_High	protein_coding	Other Genes		RPL10AA	60S ribosomal protein L10a-1 [Source:UniProtKB/Swiss-Prot;Acc:Q8VZB9]
AT5G48412	225.221	293.205	259.213	189.053	217.053	182.053	472.053	152.771	251.848	333.432	173.958	253.695	42.1601	106.442	77.1601	-212.84	70.1601	7.3655	5.51845	High	ncRNA	Other Genes
AT2G19730	239.97	267.868	253.919	29.8135	217.814	-14.1865	370.813	991.547	296.917	285.733	219.791	252.762	36.1056	-737.627	268.106	-116.894	224.106	-42.9975	1.15705	High	protein_coding	Other Genes		RPL28A	60S ribosomal protein L28-1 [Source:UniProtKB/Swiss-Prot;Acc:O82204]
AT1G32060	245.701	249.948	247.824	983.897	114.897	409.897	-287.103	-145.44	205.929	218.12	268.506	243.313	132.927	393.264	-162.073	534.927	-736.073	41.8949	4.5113	Mid_High	protein_coding	Other Genes		PRK	Phosphoribulokinase [Source:UniProtKB/TrEMBL;Acc:A0A178WLP9]
AT2G26850	252.843	250.203	251.523	225.392	285.392	232.392	225.392	291.277	303.147	259.117	274.293	266.705	-33.8686	-39.7539	19.1314	26.1314	26.1314	-51.6238	-15.1823	Mid_High	protein_coding	Other Genes			F-box protein At2g26850 [Source:UniProtKB/Swiss-Prot;Acc:Q6NLB1]
AT1G26218	261.881	243.213	252.547	261.036	263.036	262.036	262.036	152.205	256.085	611.274	-104.48	253.397	-10.4886	100.342	-9.48855	-9.48855	-8.48855	-3.53805	-0.8498	Mid_High	lncRNA	Other Genes			other RNA [Source:TAIR;Acc:AT1G26218]
AT2G26500	248.497	248.834	248.665	700.685	213.685	491.685	-291.315	37.7031	219.086	290.544	195.891	243.218	34.9806	210.962	-243.019	539.981	-452.019	29.5797	5.44755	Low	protein_coding	Other Genes			At2g26500/T9J22.17 [Source:UniProtKB/TrEMBL;Acc:O48717]
AT3G55440	252.358	248.362	250.36	150.599	133.599	209.599	457.599	335.748	245.219	267.22	225.344	246.282	116.761	-85.3883	40.7612	-207.239	99.7612	5.1407	4.0778	Mid_High	protein_coding	Other Genes		CTIMC	Triosephosphate isomerase, cytosolic [Source:UniProtKB/Swiss-Prot;Acc:P48491]
AT4G27440	242.538	253.676	248.107	1243.68	-252.32	384.68	-347.32	193.546	228.276	241.776	244.511	243.143	500.427	54.561	-136.573	595.427	-995.573	19.8309	4.9634	Mid_High	protein_coding	Other Genes		PORB	Protochlorophyllide reductase B, chloroplastic [Source:UniProtKB/Swiss-Prot;Acc:P21218]
AT1G03050	247.073	247.119	247.096	219.713	296.713	225.713	219.713	287.602	300.754	264.655	264.655	264.655	-49.6173	-40.5066	21.3827	27.3827	27.3827	-53.6586	-17.5591	Low	protein_coding	Other Genes			Putative clathrin assembly protein At1g03050 [Source:UniProtKB/Swiss-Prot;Acc:Q9SA65]
AT1G11840	237.547	250.206	243.877	-121.665	341.335	478.335	250.335	333.643	243.019	218.572	271.286	244.929	-97.4583	-89.7658	-234.458	-6.4583	365.542	0.8578	-1.0522	Mid_High	protein_coding	Other Genes		ATGLX1
ATMG00010	143.723	548.402	346.063	267.13	267.13	267.13	267.13	112.705	225.286	243.107	243.107	243.107	78.9321	233.358	78.9321	78.9321	78.9321	120.777	102.956	High	protein_coding	Other Genes		ORF153A	Uncharacterized mitochondrial protein AtMg00010 [Source:UniProtKB/Swiss-Prot;Acc:P93275]
AT1G77940	248.89	249.195	249.042	-77.894	176.106	28.106	402.106	1098.66	301.702	261.368	238.073	249.721	72.9363	-849.619	220.936	-153.064	326.936	-52.6594	-0.6785	Mid_High	protein_coding	Other Genes		RPL30B	60S ribosomal protein L30-2 [Source:UniProtKB/Swiss-Prot;Acc:Q8VZ19]
AT5G47930	225.23	246.497	235.864	-29.4764	227.524	37.5236	253.524	1162.68	308.421	234.943	265.357	250.15	8.3402	-926.812	198.34	-17.6598	265.34	-72.5577	-14.2859	High	protein_coding	Other Genes		RPS27D	40S ribosomal protein S27-3 [Source:UniProtKB/Swiss-Prot;Acc:Q8L953]
AT2G27720	222.439	320.576	271.507	71.9765	199.976	28.9765	282.976	985.527	293.2	310.133	186.079	248.106	71.531	-714.019	242.531	-11.469	199.531	-21.693	23.4015	High	protein_coding	Other Genes			60S acidic ribosomal protein family [Source:UniProtKB/TrEMBL;Acc:F4IGR4]
AT5G20390	242.891	245.329	244.11	225.349	268.349	232.349	225.349	289.833	298.89	262.595	262.595	262.595	-24.2398	-45.7236	11.7602	18.7602	18.7602	-54.7808	-18.4855	Mid_High	protein_coding	Other Genes			Glycosyl hydrolase superfamily protein [Source:UniProtKB/TrEMBL;Acc:Q8VZ16]
AT5G23270	250.409	243.468	246.938	223.344	274.044	229.044	223.044	288.825	298.388	262.075	262.075	262.075	-27.1053	-41.887	17.8947	23.8947	23.5947	-51.45	-15.137	Mid_High	protein_coding	Other Genes		STP11	Sugar transport protein 11 [Source:UniProtKB/Swiss-Prot;Acc:Q9FMX3]
AT4G36720	243.418	245.236	244.327	253.125	257.125	254.125	267.125	150.548	251.595	514.55	-16.0139	249.268	-12.7977	93.7796	-9.79765	-22.7977	-8.79765	-7.26765	-4.94076	Mid_High	protein_coding	Other Genes		HVA22K	HVA22-like protein k [Source:UniProtKB/Swiss-Prot;Acc:Q6NLY8]
AT5G13930	239.251	245.505	242.378	-212.882	390.118	1161.12	-169.882	-97.7617	208.361	271.48	206.981	239.231	-147.74	340.14	-918.74	412.26	455.26	34.0176	3.1476	Mid_High	protein_coding	Other Genes		CHS	Chalcone synthase family protein [Source:UniProtKB/TrEMBL;Acc:Q460R0]
AT1G05580	244.015	246.095	245.055	219.57	279.57	227.57	219.57	286.321	297.069	260.99	260.99	260.99	-34.5146	-41.2658	17.4854	25.4854	25.4854	-52.0137	-15.9354	Low	protein_coding	Other Genes		CHX23	Cation/H(+) antiporter 23, chloroplastic [Source:UniProtKB/Swiss-Prot;Acc:Q8VYD4]
AT5G15140	244.721	243.854	244.287	219.826	283.726	225.726	219.726	279.514	294.384	280.775	239.29	260.032	-39.4381	-35.2269	18.5619	24.5619	24.4619	-50.0967	-15.7448	Low_Mid	protein_coding	Other Genes			Aldose 1-epimerase family protein [Source:UniProtKB/TrEMBL;Acc:Q9LXG7]
AT2G34460	241.779	240.552	241.165	318.765	259.765	263.765	196.765	125.305	245.533	452.286	41.163	246.724	-18.5996	115.86	-22.5996	44.4004	-77.5996	-4.36765	-5.55901	Low_Mid	protein_coding	Other Genes			Uncharacterized protein At2g34460, chloroplastic [Source:UniProtKB/Swiss-Prot;Acc:Q8H124]
AT5G58420	242.418	247.175	244.797	48.3489	224.349	91.3489	381.349	668.385	273.755	223.439	268.577	246.008	20.4477	-423.589	153.448	-136.552	196.448	-28.9587	-1.21145	Low	protein_coding	Other Genes	Highly Expressed in Tapetum (Dan-Dan Li et al.)	RPS4D	40S ribosomal protein S4-3 [Source:UniProtKB/Swiss-Prot;Acc:Q8VYK6]
AT1G04540	240.683	245.096	242.889	219.917	266.917	230.917	223.917	286.054	295.254	253.524	265.787	259.655	-24.0273	-43.1648	11.9727	18.9727	22.9727	-52.3651	-16.7661	Low_Mid	protein_coding	Other Genes			Calcium-dependent lipid-binding (CaLB domain) family protein [Source:UniProtKB/TrEMBL;Acc:F4I5P7]
AT1G70790	221.146	248.018	234.582	221.435	266.435	233.435	222.435	280.324	292.631	253.333	264.043	258.688	-31.8533	-45.7421	1.14665	12.1466	13.1466	-58.0491	-24.1061	High	protein_coding	Other Genes		CAR9	Protein C2-DOMAIN ABA-RELATED 9 [Source:UniProtKB/Swiss-Prot;Acc:Q9S7J9]
AT4G39330	239.489	269.533	254.511	-90.2267	920.773	464.773	-299.227	202.601	225.848	244.414	231.67	238.042	-666.262	51.9097	-210.262	553.738	344.738	28.6628	16.4689	High	protein_coding	Other Genes		CAD9	Probable cinnamyl alcohol dehydrogenase 9 [Source:UniProtKB/Swiss-Prot;Acc:P42734]
AT1G75950	228.791	226.847	227.819	126.037	258.037	192.037	296.037	412.613	254.153	264.353	220.476	242.415	-30.218	-184.794	35.782	-68.218	101.782	-26.3346	-14.5958	Mid_High	protein_coding	Other Genes		SKP1A	SKP1-like protein 1A [Source:UniProtKB/Swiss-Prot;Acc:Q39255]
AT5G02870	279.228	221.24	250.234	29.3906	231.391	77.3906	224.391	979.55	288.922	229.646	256.568	243.107	18.8438	-729.315	172.844	25.8438	220.844	-38.6878	7.12715	High	protein_coding	Other Genes		RPL4D	60S ribosomal protein L4-2 [Source:UniProtKB/Swiss-Prot;Acc:P49691]
AT3G12780	240.386	238.551	239.468	638.679	156.679	562.679	-262.321	1.79287	207.076	237.303	230.771	234.037	82.7898	237.676	-323.21	501.79	-399.21	32.3922	5.4316	Low_Mid	protein_coding	Other Genes		PGK1	Phosphoglycerate kinase [Source:UniProtKB/TrEMBL;Acc:A0A178V5M8]
AT2G37220	211.307	276.414	243.86	611.677	116.677	310.677	-81.3232	247.213	226.506	234.319	236.292	235.305	127.184	-3.3521	-66.8164	325.184	-367.816	17.3547	8.555	High	protein_coding	Other Genes		CP29B	RNA-binding protein CP29B, chloroplastic [Source:UniProtKB/Swiss-Prot;Acc:Q9ZUU4]
AT3G20580	236.815	239.266	238.041	216.65	270.65	222.65	216.75	279.55	290.345	244.119	266.551	255.335	-32.6089	-41.5088	15.3911	21.2911	21.3911	-52.3042	-17.2943	Low_Mid	protein_coding	Other Genes	Highly Expressed in Pollen (Loraine et al)	COBL10	COBRA-like protein 10 [Source:UniProtKB/Swiss-Prot;Acc:Q9LJU0]
AT5G50920	240.162	243.7	241.931	688.742	224.742	228.742	-65.2581	20.445	207.374	240.518	224.493	232.505	17.1886	221.485	13.1886	307.189	-446.811	34.5569	9.42515	High	protein_coding	Other Genes		CLPC1	Chaperone protein ClpC1, chloroplastic [Source:UniProtKB/Swiss-Prot;Acc:Q9FI56]
AT2G47400	219.279	212.98	216.129	702.336	134.335	276.336	-140.665	210.625	225.348	285.579	184.147	234.863	81.7936	5.5039	-60.2064	356.794	-486.206	-9.2187	-18.7342	High	protein_coding	Other Genes		CP12-1	Calvin cycle protein CP12-1, chloroplastic [Source:UniProtKB/Swiss-Prot;Acc:O22914]
AT3G30775	233.009	231.6	232.305	132.082	249.082	435.082	182.082	143.207	256.781	219.108	272.521	245.814	-16.7777	89.0976	-202.778	50.2223	100.222	-24.4769	-13.5095	Mid_High	protein_coding	Other Genes		POX1	Proline dehydrogenase 1, mitochondrial [Source:UniProtKB/Swiss-Prot;Acc:P92983]
AT3G56340	226.64	241.528	234.084	82.0034	229.003	142.003	254.003	687.139	270.475	300.769	179.907	240.338	5.08065	-453.055	92.0806	-19.9194	152.081	-36.3906	-6.25375	High	protein_coding	Other Genes		RPS26C	40S ribosomal protein S26 [Source:UniProtKB/TrEMBL;Acc:A0A178VFW7]
AT2G05380	231.655	261.919	246.787	1966.09	-298.911	-322.911	-208.911	-97.5694	195.907	246.894	213.054	229.974	545.698	344.356	569.698	455.698	-1719.3	50.8795	16.8127	High	protein_coding	Other Genes		GRP3S	glycine-rich protein 3 short isoform [Source:TAIR;Acc:AT2G05380]
AT5G07090	231.001	236.538	233.769	49.6981	233.698	25.6981	224.698	1000.73	285.3	287.053	190.681	238.867	0.0712	-766.959	208.071	9.0712	184.071	-51.5302	-5.0981	Mid_High	protein_coding	Other Genes		RPS4B	40S ribosomal protein S4-2 [Source:UniProtKB/Swiss-Prot;Acc:P49204]
AT5G46430	245.498	233.305	239.402	33.0675	273.067	33.0675	211.067	970.404	282.817	301.847	175.348	238.597	-33.666	-731.002	206.334	28.334	206.334	-43.4157	0.80405	Mid_High	protein_coding	Other Genes		RPL32B	60S ribosomal protein L32-2 [Source:UniProtKB/Swiss-Prot;Acc:Q9FHG2]
ATCG00830	201.754	146.854	174.304	254.652	254.552	254.552	254.552	107.31	214.681	231.67	231.67	231.67	-80.2485	66.9936	-80.2485	-80.2485	-80.3485	-40.3775	-57.3666	High	protein_coding	Other Genes		rpl2-A	50S ribosomal protein L2, chloroplastic [Source:UniProtKB/TrEMBL;Acc:A0A1B1W512]
AT3G61580	238.632	238.507	238.569	303.925	237.925	233.925	183.925	197.441	255.488	228.415	257.428	242.922	0.64405	41.1287	4.64405	54.6441	-65.356	-16.9182	-4.35215	Mid_High	protein_coding	Other Genes		SLD1	Delta(8)-fatty-acid desaturase 1 [Source:UniProtKB/Swiss-Prot;Acc:Q9ZRP7]
AT5G56670	235.406	233.972	234.689	-27.6624	168.338	-21.6624	234.338	1310.48	306.815	237.94	239.031	238.485	66.3513	-1075.79	256.351	0.3513	262.351	-72.126	-3.79625	Low	protein_coding	Other Genes		RPS30A	40S ribosomal protein S30 [Source:UniProtKB/Swiss-Prot;Acc:P49689]
AT4G33865	244.713	220.572	232.642	25.501	174.501	15.501	216.501	1163.6	298.01	310.979	165.322	238.15	58.1411	-930.96	217.141	16.1411	207.141	-65.3678	-5.5082	Mid_High	protein_coding	Other Genes		RPS29C	40S ribosomal protein S29 [Source:UniProtKB/Swiss-Prot;Acc:Q680P8]
AT3G56800	238.485	233.04	235.762	138.946	241.946	231.946	274.946	320.228	253.881	271.866	206.368	239.117	-6.1837	-84.4655	3.8163	-39.1837	96.8163	-18.1186	-3.3548	Mid_High	protein_coding	Other Genes		CAM5	Calmodulin-2 [Source:UniProtKB/Swiss-Prot;Acc:P0DH97]
AT5G13630	238.817	235.147	236.982	804.562	242.562	400.562	-306.438	-137.155	189.57	230.825	221.647	226.236	-5.58	374.137	-163.58	543.42	-567.58	47.4124	10.7462	High	protein_coding	Other Genes		CHLH	Magnesium-chelatase subunit ChlH, chloroplastic [Source:UniProtKB/Swiss-Prot;Acc:Q9FNB0]
AT2G32690	258.641	214.766	236.703	262.111	352.111	658.111	-323.889	207.753	216.302	237.481	218.485	227.983	-115.407	28.9506	-421.407	560.593	-25.4071	20.4018	8.7203	High	protein_coding	Other Genes		GRP23	Glycine-rich protein 23 [Source:UniProtKB/Swiss-Prot;Acc:O48848]
AT5G53560	238.136	233.844	235.99	99.7	196.7	120.7	469.7	298.993	230.734	261.509	197.489	229.499	39.29	-63.003	115.29	-233.71	136.29	5.25635	6.4912	High	protein_coding	Other Genes		CYTB5-E	CB5-E [Source:UniProtKB/TrEMBL;Acc:A0A178USU5]
AT3G04920	219.065	242.641	230.853	23.2159	246.216	53.2159	276.216	823.943	269.572	345.8	118.82	232.31	-15.3629	-593.09	177.637	-45.3629	207.637	-38.7188	-1.457	Mid_High	protein_coding	Other Genes		RPS24A	40S ribosomal protein S24-1 [Source:UniProtKB/Swiss-Prot;Acc:Q9SS17]
AT1G62480	215.44	256.703	236.072	-0.523027	242.477	159.477	154.477	901.693	269.39	247.824	213.328	230.576	-6.40545	-665.622	76.5945	81.5945	236.595	-33.3182	5.4959	Mid_High	protein_coding	Other Genes			At1g62480/T3P18_4 [Source:UniProtKB/TrEMBL;Acc:Q9SXE9]
AT3G27690	234.381	220.459	227.42	1062.02	-7.97837	364.022	-277.978	-172.353	184.72	229.824	214.683	222.253	235.398	399.773	-136.601	505.399	-834.602	42.6996	5.16665	High	protein_coding	Other Genes		LHCB2.4	Chlorophyll a-b binding protein, chloroplastic [Source:UniProtKB/TrEMBL;Acc:A0A1I9LMB4]
AT3G49870	227.608	231.625	229.617	210.107	237.107	209.107	229.107	274.79	271.073	246.61	237.732	242.171	-7.49025	-45.1735	20.5097	0.50975	19.5097	-41.4569	-12.5545	Mid_High	protein_coding	Other Genes		ARL8A	ADP-ribosylation factor-like protein 8a [Source:UniProtKB/Swiss-Prot;Acc:Q8VY57]
AT5G35110	228.399	230.487	229.443	207.607	246.507	210.507	220.507	269.918	278.536	244.485	244.485	244.485	-17.0637	-40.4752	18.9363	8.93625	21.8363	-49.0936	-15.0422	Low	protein_coding	Other Genes			Gb [Source:UniProtKB/TrEMBL;Acc:Q9FYR1]
AT4G09650	232.953	218.908	225.931	743.089	144.089	478.089	-281.911	-71.5219	191.682	224.559	220.257	222.408	81.8421	297.453	-252.158	507.842	-517.158	34.2489	3.5231	Mid_High	protein_coding	Other Genes		ATPD	PDE332 [Source:UniProtKB/TrEMBL;Acc:A0A178V1L3]
AT3G55430	228.124	229.264	228.694	182.318	257.318	212.318	202.318	325.901	273.69	240.687	242.462	241.574	-28.6236	-97.2065	16.3763	26.3763	46.3763	-44.9959	-12.8802	Low	protein_coding	Other Genes			Beta-1, 3-glucanase-like protein [Source:UniProtKB/TrEMBL;Acc:Q9M2T6]
AT2G20260	228.578	228.578	228.578	909.053	69.0525	238.053	-217.947	78.8814	206.759	270.876	177.577	224.227	159.526	149.697	-9.4744	446.526	-680.474	21.819	4.35145	Low	protein_coding	Other Genes		PSAE2	Photosystem I reaction center subunit IV B, chloroplastic [Source:UniProtKB/Swiss-Prot;Acc:Q9S714]
AT5G16130	228.653	231.995	230.324	-32.2121	176.788	17.7879	250.788	1145.42	288.317	230.99	230.75	230.87	53.5359	-915.099	212.536	-20.4641	262.536	-57.9928	-0.5463	Mid_High	protein_coding	Other Genes		RPS7C	40S ribosomal protein S7-3 [Source:UniProtKB/Swiss-Prot;Acc:Q8LD03]
AT3G11120	223.535	235.785	229.66	22.6547	142.655	-24.3453	174.655	1322.55	304.83	366.49	99.4557	232.973	87.0058	-1092.89	254.006	55.0058	207.006	-75.1699	-3.31241	Mid_High	protein_coding	Other Genes		RPL41G	60S ribosomal protein L41 [Source:UniProtKB/Swiss-Prot;Acc:P62120]
AT3G02230	239.482	221.777	230.63	-23.5788	285.421	127.421	408.421	430.624	252.212	210.237	253.546	231.891	-54.7917	-199.995	103.208	-177.792	254.208	-21.5821	-1.2618	Mid_High	protein_coding	Other Genes		RGP1	RGP1 [Source:UniProtKB/TrEMBL;Acc:A0A178VK37]
AT2G13360	236.62	216.826	226.723	955.638	131.638	171.638	-125.362	-189.462	178.964	226.79	209.685	218.238	95.0846	416.185	55.0846	352.085	-728.915	47.7589	8.4854	Mid_High	protein_coding	Other Genes		AGT1	Serine--glyoxylate aminotransferase [Source:UniProtKB/Swiss-Prot;Acc:Q56YA5]
AT4G38740	229.735	223.666	226.701	65.1622	275.162	70.1622	247.162	675.735	259.213	141.073	315.797	228.435	-48.4616	-449.035	156.538	-20.4617	161.538	-32.5121	-1.7346	Low_Mid	protein_coding	Other Genes		CYP18-3	Peptidyl-prolyl cis-trans isomerase [Source:UniProtKB/TrEMBL;Acc:A0A178V2S8]
AT5G56750	227.196	222.59	224.893	207.066	252.066	203.066	217.066	246.547	267.294	222.409	254.089	238.249	-27.173	-21.6536	21.827	7.827	17.827	-42.4009	-13.356	Low_Mid	protein_coding	Other Genes	Highly Expressed in Pollen (Loraine et al)	NDL1	Protein NDL1 [Source:UniProtKB/Swiss-Prot;Acc:Q9FJT7]
AT3G11630	220.491	229.97	225.23	607.61	224.61	313.61	-179.39	104.988	202.091	213.144	225.795	219.469	0.6207	120.242	-88.3793	404.621	-382.379	23.1393	5.761	Mid_High	protein_coding	Other Genes		BAS1	2-Cys peroxiredoxin BAS1, chloroplastic [Source:UniProtKB/Swiss-Prot;Acc:Q96291]
AT5G10860	223.499	220.275	221.887	153.519	-29.481	2.519	746.519	275.577	216.112	268.707	173.112	220.91	251.368	-53.6904	219.368	-524.632	68.3679	5.7749	0.97715	Mid_High	protein_coding	Other Genes		CBSX3	CBSX3 [Source:UniProtKB/TrEMBL;Acc:A0A178UNP9]
AT5G47210	304.921	184.005	244.463	78.4256	243.426	33.4256	236.426	790.519	256.893	211.969	237.584	224.776	1.03695	-546.057	211.037	8.03695	166.037	-12.43	19.6861	High	protein_coding	Other Genes		RGGC	RGG repeats nuclear RNA binding protein C [Source:UniProtKB/Swiss-Prot;Acc:Q9LVT8]
AT1G70340	211.513	215.164	213.339	233.095	236.095	233.095	238.095	142.11	230.634	430.735	25.2365	227.986	-22.756	71.229	-19.756	-24.756	-19.756	-17.2957	-14.6472	Mid_High	protein_coding	Other Genes			At1g70340 [Source:UniProtKB/TrEMBL;Acc:O64602]
AT4G28750	222.346	228.22	225.283	953.89	16.8897	337.89	-242.11	-81.289	189.349	263.386	173.693	218.54	208.393	306.572	-112.607	467.393	-728.607	35.9344	6.7434	Low_Mid	protein_coding	Other Genes		PSAE1	Photosystem I reaction center subunit IV A, chloroplastic [Source:UniProtKB/Swiss-Prot;Acc:Q9S831]
ATCG00030	257.108	-42.0592	107.524	238.884	239.884	241.884	236.884	113.93	204.247	219.462	219.462	219.462	-132.36	-6.40612	-134.36	-129.36	-131.36	-96.7225	-111.938	High	tRNA	Other Genes		TRNK	Lysine tRNA [Source:TAIR;Acc:ATCG00030]
AT2G39460	223.394	223.688	223.541	35.9596	247.96	55.9596	282.96	724.544	255.231	295.941	153.71	224.826	-24.4183	-501.003	167.582	-59.4183	187.582	-31.6896	-1.28425	Low	protein_coding	Other Genes		RPL23AA	60S ribosomal protein L23a-1 [Source:UniProtKB/Swiss-Prot;Acc:Q8LD46]
AT1G05850	227.52	214.817	221.168	91.2512	100.251	762.251	46.2512	32.6509	195.277	223.391	211.945	217.668	120.917	188.518	-541.083	174.917	129.917	25.8919	3.50038	Mid_High	protein_coding	Other Genes		CTL1	Chitinase-like protein 1 [Source:UniProtKB/Swiss-Prot;Acc:Q9MA41]
AT5G27700	217.478	238.686	228.082	9.79955	191.8	-26.2005	300.8	988.115	272.733	253.675	196.775	225.225	36.2823	-760.034	254.282	-72.7177	218.282	-44.6512	2.85695	High	protein_coding	Other Genes		RPS21C	40S ribosomal protein S21 [Source:UniProtKB/TrEMBL;Acc:A0A178UBS9]
AT5G11740	220.794	221.409	221.101	37.8145	151.815	477.815	-22.1855	677.395	250.406	341.331	105.859	223.595	69.287	-456.294	-256.713	243.287	183.287	-29.3046	-2.49345	Low	protein_coding	Other Genes		AGP15	ATAGP15 [Source:UniProtKB/TrEMBL;Acc:C0SVP3]
AT5G02450	212.699	244.535	228.617	18.1253	94.1252	-55.8747	295.125	1216.87	288.707	216.105	236.348	226.226	134.492	-988.255	284.492	-66.5084	210.492	-60.0899	2.39045	Mid_High	protein_coding	Other Genes		RPL36C	60S ribosomal protein L36-3 [Source:UniProtKB/Swiss-Prot;Acc:Q9LZ57]
AT3G53430	215.631	223.379	219.505	14.9623	139.962	82.9623	242.962	974.775	275.222	326.589	125.404	225.996	79.5425	-755.27	136.542	-23.4575	204.542	-55.7174	-6.4916	Mid_High	protein_coding	Other Genes		RPL12B	60S ribosomal Protein L12-like [Source:UniProtKB/TrEMBL;Acc:Q0WW72]
AT5G27889	892.883	-542.481	175.201	243.391	248.391	232.391	231.491	104.393	202.097	217.858	217.858	217.858	-73.1908	70.8076	-57.1908	-56.2908	-68.1908	-26.8963	-42.6577	High	protein_coding	Other Genes			unknown protein; Ha. [Source:TAIR;Acc:AT5G27889]
AT3G61110	230.447	216.901	223.674	16.929	259.929	51.929	191.929	897.922	266.558	244.697	203.689	224.193	-36.2549	-674.248	171.745	31.7451	206.745	-42.8838	-0.519	Mid_High	protein_coding	Other Genes		RPS27B	40S ribosomal protein S27 [Source:UniProtKB/TrEMBL;Acc:A0A178VC05]
AT2G21870	313.802	178.828	246.315	8.88371	226.884	112.884	382.884	510.778	231.997	220.503	219.089	219.796	19.4312	-264.463	133.431	-136.569	237.431	14.3179	26.5189	High	protein_coding	Other Genes		MGP1	Probable ATP synthase 24 kDa subunit, mitochondrial [Source:UniProtKB/Swiss-Prot;Acc:Q9SJ12]
AT4G11150	210.741	234.889	222.815	140.791	243.791	236.791	341.791	78.93	202.846	242.016	193.402	217.709	-20.9762	143.885	-13.9762	-118.976	82.0238	19.9694	5.1061	Mid_High	protein_coding	Other Genes		VHA-E1	V-type proton ATPase subunit E1 [Source:UniProtKB/Swiss-Prot;Acc:Q39258]
AT3G52930	256.191	197.503	226.847	-61.4677	83.5323	139.532	608.532	433.715	226.56	213.869	224.009	218.939	143.315	-206.868	87.3147	-381.685	288.315	0.2874	7.90815	High	protein_coding	Other Genes		FBA8	Fructose-bisphosphate aldolase [Source:UniProtKB/TrEMBL;Acc:A0A178V8L4]
AT1G08830	206.466	234.246	220.356	-201.538	433.462	208.462	280.462	516.345	230.345	250.548	185.403	217.976	-213.106	-295.989	11.8942	-60.1058	421.894	-9.98861	2.38055	Mid_High	protein_coding	Other Genes		CSD1	Superoxide dismutase [Cu-Zn] 1 [Source:UniProtKB/Swiss-Prot;Acc:P24704]
AT4G11485	214.885	224.131	219.508	205.061	240.061	205.761	205.061	248.364	262.237	233.148	233.148	233.148	-20.5532	-28.8566	13.7468	14.4468	14.4468	-42.7298	-13.6401	High	protein_coding	Other Genes		LCR11	Putative defensin-like protein 152 [Source:UniProtKB/Swiss-Prot;Acc:P82726]
AT3G53235	1036.65	-566.55	235.052	230.847	228.847	228.847	250.847	108.759	199.789	214.915	214.915	214.915	6.205	126.293	6.205	-15.795	4.205	35.263	20.1367	High	protein_coding	Other Genes			unknown protein; Ha. [Source:TAIR;Acc:AT3G53235]
AT2G07040	222.352	218.766	220.559	192.935	265.935	199.935	192.935	248.595	263.815	211.195	255.016	233.105	-45.3758	-28.0358	20.6242	27.6242	27.6242	-43.2559	-12.5464	Mid_High	protein_coding	Other Genes		PRK2	Pollen receptor-like kinase 2 [Source:UniProtKB/Swiss-Prot;Acc:Q84JQ4]
AT4G34750	216.506	213.21	214.858	205.393	234.393	210.393	212.393	232.774	250.578	-123.969	582.08	229.055	-19.5357	-17.916	4.46435	2.46435	9.46435	-35.7203	-14.1979	Mid_High	protein_coding	Other Genes			SAUR-like auxin-responsive protein family [Source:UniProtKB/TrEMBL;Acc:O65694]
AT2G02140	216.849	218.212	217.53	192.061	259.061	199.061	192.061	252.04	263.438	231.786	231.786	231.786	-41.5312	-34.51	18.4688	25.4688	25.4688	-45.9077	-14.2559	Low	protein_coding	Other Genes		PDF2.6	Defensin-like protein 10 [Source:UniProtKB/Swiss-Prot;Acc:Q9ZUL8]
AT2G37190	219.738	212.75	216.244	29.0329	153.033	-17.9671	292.033	976.564	269.179	272.233	168.445	220.339	63.2109	-760.32	234.211	-75.789	187.211	-52.9355	-4.09505	Mid_High	protein_coding	Other Genes		RPL12A	60S ribosomal protein L12-1 [Source:UniProtKB/Swiss-Prot;Acc:P50883]
AT1G67290	225.332	211.553	218.443	194.279	253.279	198.279	194.279	252.24	262.813	231.265	231.265	231.265	-34.8366	-33.7971	20.1634	24.1634	24.1634	-44.3701	-12.8219	Mid_High	protein_coding	Other Genes		GLOX1	Aldehyde oxidase GLOX1 [Source:UniProtKB/Swiss-Prot;Acc:Q9FYG4]
AT1G12090	213.246	228.61	220.928	459.272	22.2724	422.272	-26.7276	201.588	204.05	195.643	229.999	212.821	198.656	19.3401	-201.344	247.656	-238.344	16.8778	8.10725	Mid_High	protein_coding	Other Genes		ELP	ELP [Source:UniProtKB/TrEMBL;Acc:A0A178W1A4]
AT5G07530	312.633	180.303	246.468	-40.1248	1124.88	-40.1248	-40.0248	-41.1711	189.17	22.0661	401.508	211.787	-878.407	287.639	286.593	286.493	286.593	57.2979	34.6807	High	protein_coding	Other Genes		GRP17	Oleosin GRP-17 [Source:UniProtKB/Swiss-Prot;Acc:Q9LY09]
AT4G33970	216.837	215.144	215.99	198.947	228.847	203.847	199.247	255.644	261.992	227.782	231.866	229.824	-12.8572	-39.6537	12.1428	16.7428	17.0428	-46.0016	-13.834	Low	protein_coding	Other Genes		PEX4	Pollen-specific leucine-rich repeat extensin-like protein 4 [Source:UniProtKB/Swiss-Prot;Acc:O81765]
AT1G72020	212.748	218.526	215.637	74.119	198.119	167.119	328.119	386.156	225.447	220.108	210.55	215.329	17.518	-170.518	48.518	-112.482	141.518	-9.81035	0.308	Low_Mid	protein_coding	Other Genes			TonB-dependent heme receptor A [Source:UniProtKB/TrEMBL;Acc:Q9C7G5]
AT3G17980	214.516	213.978	214.247	197.06	234.06	201.06	197.16	253.611	261.047	218.799	239.483	229.141	-19.813	-39.3641	13.187	17.087	17.187	-46.7998	-14.8942	Low	protein_coding	Other Genes		CAR4	Protein C2-DOMAIN ABA-RELATED 4 [Source:UniProtKB/Swiss-Prot;Acc:Q9LVH4]
AT3G19790	236.541	203.231	219.886	210.462	231.462	218.462	219.462	169.372	221.813	204.438	230.785	217.612	-11.5762	50.5138	1.4238	0.4238	9.4238	-1.9274	2.27375	Mid_High	protein_coding	Other Genes			At3g19790 [Source:UniProtKB/TrEMBL;Acc:Q9LT29]
AT3G02080	211.354	216.177	213.766	21.8499	177.85	-10.1501	292.85	902.242	257.657	206.037	225.324	215.681	35.9158	-688.477	223.916	-79.0842	191.916	-43.8915	-1.915	Low_Mid	protein_coding	Other Genes		RPS19A	40S ribosomal protein S19-1 [Source:UniProtKB/Swiss-Prot;Acc:Q9SGA6]
AT1G55570	207.4	207.099	207.249	170.223	328.223	174.223	170.223	223.689	253.319	191.447	261.764	226.605	-120.973	-16.4396	33.0267	37.0267	37.0267	-46.0691	-19.3561	Mid_High	protein_coding	Other Genes	Highly Expressed in Pollen (Loraine et al)	sks12	At1g55570/T5A14_1 [Source:UniProtKB/TrEMBL;Acc:Q9ZVV4]
AT5G61170	216.658	211.913	214.286	16.961	167.961	79.961	255.961	824.494	256.08	314.449	117.812	216.13	46.3246	-610.208	134.325	-41.6754	197.325	-41.7945	-1.8448	Low	protein_coding	Other Genes	Highly Expressed in Tapetum (Dan-Dan Li et al.)	RPS19C	40S ribosomal protein S19-3 [Source:UniProtKB/Swiss-Prot;Acc:Q9FNP8]
AT1G68700	236.307	200.773	218.54	221.599	225.099	223.099	224.099	129.388	218.292	110.46	321.627	216.044	-6.55905	89.1515	-4.55905	-5.55905	-3.05905	0.24825	2.4963	Mid_High	protein_coding	Other Genes			F24J5.7 [Source:UniProtKB/TrEMBL;Acc:Q9SX32]
AT1G78040	216.022	204.134	210.078	33.1629	239.163	379.163	134.163	335.498	211.477	255.719	164.328	210.024	-29.0851	-125.42	-169.085	75.9149	176.915	-1.3993	0.05405	Mid_High	protein_coding	Other Genes			Allergen, putative [Source:UniProtKB/TrEMBL;Acc:Q8LD45]
AT3G18780	212.048	213.483	212.766	153.52	34.5198	9.51976	735.52	62.631	193.827	197.946	220.323	209.135	178.246	150.135	203.246	-522.754	59.246	18.9389	3.63125	Mid_High	protein_coding	Other Genes		ACT2	Actin-2 [Source:UniProtKB/Swiss-Prot;Acc:Q96292]
AT2G33040	227.405	202.052	214.728	73.4731	197.473	141.473	415.473	254.824	209.053	181.317	239.792	210.555	17.2551	-40.0955	73.2551	-200.745	141.255	5.6756	4.1734	Mid_High	protein_coding	Other Genes		ATPC	ATP synthase subunit gamma, mitochondrial [Source:UniProtKB/Swiss-Prot;Acc:Q96250]
ATCG00710	-83.4343	632.197	274.381	226.107	224.107	241.107	219.607	100.073	192.729	207.726	207.726	207.726	50.2747	174.308	33.2747	54.7747	48.2747	81.6519	66.655	High	protein_coding	Other Genes		PSBH	Photosystem II reaction center protein H [Source:UniProtKB/Swiss-Prot;Acc:P56780]
AT5G07560	203.095	215.022	209.059	188.584	335.384	188.484	188.584	108.256	213.881	-467.556	896.093	214.269	-126.326	100.802	20.5743	20.4742	20.4742	-4.82225	-5.21005	Mid_High	protein_coding	Other Genes		GRP20	GRP20 [Source:UniProtKB/TrEMBL;Acc:A0A178UJU8]
AT2G36620	200.744	222.507	211.626	53.0823	227.082	100.082	223.082	658.11	241.675	241.011	185.41	213.211	-15.4564	-446.484	111.544	-11.4564	158.544	-30.0493	-1.5849	Mid_High	protein_coding	Other Genes		RPL24A	60S ribosomal protein L24-1 [Source:UniProtKB/Swiss-Prot;Acc:Q42347]
AT2G10940	203.368	231.345	217.356	576.432	570.432	121.432	-240.568	-120.233	173.589	209.721	200.173	204.947	-353.075	337.59	95.9248	457.925	-359.075	43.7675	12.4094	High	protein_coding	Other Genes			At2g10940/F15K19.1 [Source:UniProtKB/TrEMBL;Acc:Q9SKI0]
AT1G72330	210.43	209.321	209.876	181.333	248.333	184.333	196.333	255.82	254.543	223.928	224.435	224.181	-38.4577	-45.9441	25.5423	13.5423	28.5423	-44.6671	-14.3058	Low	protein_coding	Other Genes		ALAAT2	alanine aminotransferase 2 [Source:TAIR;Acc:AT1G72330]
AT3G60770	202.809	225.103	213.956	-22.1349	180.865	32.8651	232.865	979.756	260.473	177.502	248.101	212.802	33.0907	-765.8	181.091	-18.9093	236.091	-46.5176	1.154	Mid_High	protein_coding	Other Genes		RPS13A	40S ribosomal protein S13-1 [Source:UniProtKB/Swiss-Prot;Acc:P59223]
AT2G36160	232.141	199.695	215.918	10.5977	148.598	-25.4023	287.598	979.238	260.005	240.058	184.253	212.155	67.3205	-763.32	241.32	-71.6795	205.32	-44.0867	3.7629	Mid_High	protein_coding	Other Genes		RPS14A	40S ribosomal protein S14-1 [Source:UniProtKB/Swiss-Prot;Acc:Q9SIH0]
AT2G42840	220.767	179.929	200.348	160.035	462.035	-199.965	-167.965	1285.58	283.812	245.178	183.453	214.315	-261.687	-1085.24	400.313	368.313	40.3131	-83.4641	-13.9674	High	protein_coding	Other Genes		PDF1	Protodermal factor 1 [Source:UniProtKB/Swiss-Prot;Acc:Q9S728]
AT1G66200	208.975	212.43	210.702	33.746	149.746	112.746	596.746	115.868	189.4	204.686	205.026	204.856	60.9562	94.8346	97.9562	-386.044	176.956	21.3023	5.8459	Mid_High	protein_coding	Other Genes		ATGSR2	Glutamine synthetase [Source:UniProtKB/TrEMBL;Acc:F4ID91]
AT4G01850	216.818	203.078	209.948	-29.0411	130.959	464.959	358.959	48.6528	186.44	185.684	223.56	204.622	78.9891	161.295	-255.011	-149.011	238.989	23.5084	5.32585	Mid_High	protein_coding	Other Genes		SAM2	S-adenosylmethionine synthase [Source:UniProtKB/TrEMBL;Acc:A0A178V3V9]
AT3G13227	208.038	209.964	209.001	195.009	222.009	197.009	195.009	240.812	251.515	182.759	261.292	222.025	-13.0081	-31.8113	11.9919	13.9919	13.9919	-42.5136	-13.0243	Low	protein_coding	Other Genes			At3g13227 [Source:UniProtKB/TrEMBL;Acc:Q9LHL1]
AT3G21700	207.619	207.667	207.643	183.687	246.687	186.687	192.687	235.61	249.899	198.006	244.488	221.247	-39.0445	-27.9672	20.9555	14.9555	23.9555	-42.2559	-13.6044	Low	protein_coding	Other Genes		SGP2	Monomeric G-protein [Source:UniProtKB/TrEMBL;Acc:Q9LSZ4]
AT5G47350	207.772	207.685	207.728	-297.655	-281.755	1927.24	-297.355	-190.236	162.653	189.523	210.956	200.239	489.483	397.964	-1719.52	505.083	505.383	45.0748	7.48885	Low	protein_coding	Other Genes			Alpha/beta-Hydrolases superfamily protein [Source:UniProtKB/TrEMBL;Acc:Q9LVS4]
AT5G01600	206.263	206.273	206.268	136.485	416.485	246.485	116.485	49.767	197.172	275.272	138.821	207.047	-210.217	156.501	-40.2169	89.7831	69.7831	9.0956	-0.779	Low_Mid	protein_coding	Other Genes		FER1	Ferritin-1, chloroplastic [Source:UniProtKB/Swiss-Prot;Acc:Q39101]
AT3G48560	196.346	235.397	215.871	316.113	223.113	125.113	146.113	239.085	219.456	241.88	179.632	210.756	-7.24155	-23.2141	90.7584	69.7585	-100.242	-3.58455	5.1152	High	protein_coding	Other Genes		ALS	Acetolactate synthase, chloroplastic [Source:UniProtKB/Swiss-Prot;Acc:P17597]
AT3G13920	252.453	185.181	218.817	95.938	188.938	45.938	333.938	509.414	223.62	224.964	188.961	206.963	29.8791	-290.597	172.879	-115.121	122.879	-4.8026	11.8544	High	protein_coding	Other Genes		EIF4A1	Eukaryotic translation initiation factor 4A1 [Source:UniProtKB/TrEMBL;Acc:A0A1I9LSZ7]
AT5G55160	982.993	-149.8	416.596	139.172	209.172	177.172	198.172	399.849	212.59	202.475	207.863	205.169	207.424	16.7471	239.424	218.424	277.424	204.006	211.427	High	protein_coding	Other Genes		SUM2	Small ubiquitin-related modifier [Source:UniProtKB/TrEMBL;Acc:F4K3D6]
AT2G16730	201.005	204.869	202.937	184.115	240.115	189.115	184.115	238.143	248.85	219.226	219.226	219.226	-37.1782	-35.2062	13.8218	18.8218	18.8218	-45.9132	-16.2892	Mid_High	protein_coding	Other Genes		BGAL13	Beta-galactosidase 13 [Source:UniProtKB/Swiss-Prot;Acc:Q9SCU9]
AT3G20470	220.879	205.866	213.373	-215.099	-5.09868	1308.9	-84.0987	-123.966	167.319	230.902	167.328	199.115	218.471	337.339	-1095.53	297.471	428.471	46.0538	14.2579	High	protein_coding	Other Genes		GRP5	Glycine-rich protein 5 [Source:UniProtKB/Swiss-Prot;Acc:Q9LTP5]
AT5G62300	195.767	216.96	206.363	32.3844	219.384	-6.61561	251.384	805.314	242.363	153.425	259.704	206.565	-13.0213	-598.951	212.979	-45.0213	173.979	-36.0001	-0.2014	Mid_High	protein_coding	Other Genes		RPS20C	40S ribosomal protein S20-1 [Source:UniProtKB/Swiss-Prot;Acc:P49200]
AT5G49920	200.247	206.486	203.367	190.576	217.476	193.476	190.576	243.054	249.232	218.869	218.869	218.869	-14.1089	-39.6876	9.8911	12.7911	12.7911	-45.8651	-15.502	Mid_High	protein_coding	Other Genes			At5g49920 [Source:UniProtKB/TrEMBL;Acc:Q9LTX8]
AT3G55800	275.63	171.906	223.768	603.875	217.875	398.875	-241.125	-83.3775	170.03	209.37	188.255	198.812	5.89335	307.146	-175.107	464.893	-380.107	53.7378	24.9558	High	protein_coding	Other Genes		SBPASE	Sedoheptulose-1,7-bisphosphatase, chloroplastic [Source:UniProtKB/Swiss-Prot;Acc:P46283]
AT1G49240	199.522	205.91	202.716	16.8731	1.87306	17.8731	864.873	54.6332	189.692	213.955	191.178	202.566	200.843	148.083	184.843	-662.157	185.843	13.0244	0.1496	Mid_High	protein_coding	Other Genes		ACT8	Actin-8 [Source:UniProtKB/Swiss-Prot;Acc:Q96293]
AT1G76930	88.5026	260.963	174.733	34.158	-132.842	-141.842	1226.16	-99.0818	167.862	199.131	196.885	198.008	307.575	273.814	316.575	-1051.43	140.575	6.87049	-23.2752	High	protein_coding	Other Genes		ATEXT4	extensin 4 [Source:TAIR;Acc:AT1G76930]
AT5G15230	207.752	202.125	204.939	-16.5549	229.445	-145.555	532.445	607.219	224.117	250.549	156.325	203.437	-24.5065	-402.28	350.494	-327.507	221.494	-19.1783	1.50155	Low	protein_coding	Other Genes		GASA4	Gibberellin-regulated protein 4 [Source:UniProtKB/Swiss-Prot;Acc:P46690]
AT4G39260	244.406	178.015	211.211	-57.7447	-115.745	74.2553	673.255	650.597	226.481	211.395	194.768	203.082	326.955	-439.386	136.955	-462.045	268.955	-15.2702	8.129	High	protein_coding	Other Genes		RBG8	GRP8 [Source:UniProtKB/TrEMBL;Acc:A0A384L218]
AT1G15270	208.188	200.115	204.151	-1.53976	205.46	105.46	185.46	791.391	238.094	216.581	191.367	203.974	-1.30885	-587.239	98.6912	18.6912	205.691	-33.9428	0.17745	Low_Mid	protein_coding	Other Genes			F9L1.21 protein [Source:UniProtKB/TrEMBL;Acc:Q9XI42]
ATCG00130	253.005	237.572	245.288	219.59	215.59	226.59	210.49	98.3412	185.014	199.224	199.224	199.224	29.6986	146.947	18.6986	34.7986	25.6986	60.2745	46.065	High	protein_coding	Other Genes		ATPF	ATP synthase subunit b, chloroplastic [Source:UniProtKB/Swiss-Prot;Acc:P56759]
AT4G04077	223.131	193.279	208.205	185.212	246.212	188.212	185.212	204.985	236.04	12.8465	414.738	213.792	-38.007	3.2194	19.993	22.993	22.993	-27.835	-5.58754	Mid_High	lncRNA	Other Genes			other RNA [Source:TAIR;Acc:AT4G04077]
AT3G52300	174.497	250.786	212.641	18.3148	169.315	106.315	358.315	485.172	216.588	265.986	136.41	201.198	43.3265	-272.531	106.327	-145.673	194.327	-3.94705	11.4434	High	protein_coding	Other Genes		ATPQ	ATP synthase subunit d, mitochondrial [Source:UniProtKB/Swiss-Prot;Acc:Q9FT52]
AT3G62030	199.837	192.843	196.34	594.334	168.334	326.334	-222.666	94.5797	181.472	188.241	205.51	196.876	28.0061	101.76	-129.994	419.006	-397.994	14.8683	-0.5356	Mid_High	protein_coding	Other Genes		ROC4	Rotamase CYP 4 [Source:UniProtKB/TrEMBL;Acc:F4IX26]
AT1G11765	213.723	193.465	203.594	181.47	229.47	186.47	181.47	235.28	243.977	214.606	214.606	214.606	-25.8764	-31.6861	17.1236	22.1236	22.1236	-40.3826	-11.0122	Mid_High	protein_coding	Other Genes			At1g11763 [Source:UniProtKB/TrEMBL;Acc:Q9SAA0]
AT5G41520	193.697	220.995	207.346	40.8488	185.849	26.8488	327.849	613.369	222.559	214.441	186.673	200.557	21.4972	-406.023	180.497	-120.503	166.497	-15.2127	6.78865	High	protein_coding	Other Genes		RPS10B	40S ribosomal protein S10-2 [Source:UniProtKB/Swiss-Prot;Acc:Q9FFS8]
ATCG00460	426.879	103.34	265.11	217.276	216.276	216.276	215.576	91.1076	182.422	196.87	196.87	196.87	48.8334	174.002	48.8334	49.5334	47.8334	82.6876	68.2394	High	tRNA	Other Genes		TRNM	Chloroplast encoded tRNA-Met gene. [Source:TAIR;Acc:ATCG00460]
AT5G28690	200.851	200.234	200.543	182.792	220.792	187.792	182.792	237.153	243.998	214.035	214.035	214.035	-20.2496	-36.6101	12.7504	17.7504	17.7504	-43.4551	-13.4921	Low	protein_coding	Other Genes			At5g28690 [Source:UniProtKB/TrEMBL;Acc:Q6NQD5]
AT3G02970	211.006	205.201	208.103	186.983	210.983	189.983	186.983	235.828	242.758	213.628	213.628	213.628	-2.88	-27.7249	18.12	21.12	21.12	-34.6553	-5.5251	High	protein_coding	Other Genes		EXL6	Protein EXORDIUM-like 6 [Source:UniProtKB/Swiss-Prot;Acc:Q9M8T8]
AT3G61430	199.31	202.633	200.971	22.8032	-19.1968	-10.1968	992.803	-132.643	161.691	210.486	177.331	193.909	220.168	333.615	211.168	-791.832	178.168	39.2807	7.06265	Low	protein_coding	Other Genes		PIP1-1	PIP1A [Source:UniProtKB/TrEMBL;Acc:A0A178VIZ0]
AT1G64230	200.483	200.571	200.527	171.975	67.9749	14.9749	519.975	249.72	201.703	193.459	206.308	199.883	132.552	-49.1924	185.552	-319.448	28.5523	-1.17635	0.64365	Low	protein_coding	Other Genes		UBC28	Ubiquitin-conjugating enzyme 28 [Source:UniProtKB/TrEMBL;Acc:F4I5B8]
AT2G20870	208.208	192.747	200.478	-89.1038	1191.1	-74.9038	-89.9038	-48.5352	177.053	202.188	192.168	197.178	-990.618	249.013	275.381	290.381	289.581	23.4249	3.29985	Mid_High	protein_coding	Other Genes			At2g20870 [Source:UniProtKB/TrEMBL;Acc:A6QRC7]
AT1G65930	210.423	196.475	203.449	83.0543	-17.9457	84.0543	696.054	122.392	181.912	190.608	200.576	195.592	221.395	81.0572	119.395	-492.605	120.395	21.5365	7.85665	High	protein_coding	Other Genes		CICDH	Isocitrate dehydrogenase [NADP] [Source:UniProtKB/TrEMBL;Acc:A0A178W7K0]
AT5G59850	188.618	185.58	187.099	5.32012	206.32	71.3201	232.32	719.833	234.644	288.827	114.153	201.49	-19.2211	-532.734	115.779	-45.2211	181.779	-47.5447	-14.3911	High	protein_coding	Other Genes	Highly Expressed in Tapetum (Dan-Dan Li et al.)	RPS15AF	40S ribosomal protein S15a-1 [Source:UniProtKB/Swiss-Prot;Acc:P42798]
AT1G09590	198.354	198.395	198.374	-10.0197	189.98	83.9803	239.98	740.356	236.208	242.28	160.923	201.601	8.39421	-541.982	114.394	-41.6058	208.394	-37.8338	-3.22695	Low	protein_coding	Other Genes		RPL21A	60S ribosomal protein L21-1 [Source:UniProtKB/Swiss-Prot;Acc:Q43291]
AT3G23170	199.088	200.314	199.701	182.623	210.623	195.623	183.623	231.705	241.136	209.494	215.406	212.45	-10.9222	-32.0039	4.07785	16.0778	17.0778	-41.4349	-12.7492	Low	protein_coding	Other Genes			At3g23170 [Source:UniProtKB/TrEMBL;Acc:Q9LTD3]
AT1G35720	180.116	204.075	192.096	-94.3165	-24.3165	226.684	712.683	161.48	184.395	177.589	212.832	195.211	216.412	30.6157	-34.588	-520.588	286.412	7.7003	-3.11525	High	protein_coding	Other Genes		ANN1	Annexin [Source:UniProtKB/TrEMBL;Acc:A0A178WGZ8]
AT5G64140	192.538	191.423	191.981	79.5051	207.505	126.505	203.505	526.051	226.212	317.114	86.6477	201.881	-15.5246	-334.07	65.4754	-11.5246	112.475	-34.2312	-9.90046	Mid_High	protein_coding	Other Genes	Highly Expressed in Tapetum (Dan-Dan Li et al.)	RPS28C	RPS28 [Source:UniProtKB/TrEMBL;Acc:A0A178UA91]
AT4G21105	197.65	199.716	198.683	118.726	201.726	175.726	260.726	268.107	205.056	246.294	152.768	199.531	-3.0432	-69.4241	22.9568	-62.0432	79.9568	-6.3731	-0.8475	Low	protein_coding	Other Genes			At4g21108/At4g21108 [Source:UniProtKB/TrEMBL;Acc:Q944S8]
AT5G19500	197.669	196.987	197.328	214.574	213.574	217.574	189.574	115.072	201.762	-393.073	794.565	200.746	-16.2457	82.2562	-20.2457	7.75435	-17.2457	-4.43375	-3.41825	Mid_High	protein_coding	Other Genes			At5g19500 [Source:UniProtKB/TrEMBL;Acc:Q5PP33]
AT5G47540	166.69	200.481	183.586	182.217	222.217	190.217	193.217	190.623	227.388	197.622	217.143	207.382	-38.6309	-7.0376	-6.6309	-9.6309	1.3691	-43.8023	-23.7968	High	protein_coding	Other Genes			At5g47540 [Source:UniProtKB/TrEMBL;Acc:B3LFB8]
AT1G48920	186.517	204.444	195.48	11.0572	133.057	-15.9428	345.057	780.582	233.227	212.031	184.849	198.44	62.4232	-585.101	211.423	-149.577	184.423	-37.7469	-2.95935	High	protein_coding	Other Genes		NUCL1	Nucleolin 1 [Source:UniProtKB/Swiss-Prot;Acc:Q9FVQ1]
ATCG00490	69.9924	470.006	269.999	201.785	211.785	262.785	169.785	96.3411	179.406	193.29	193.29	193.29	58.214	173.658	7.21398	100.214	68.214	90.5935	76.7093	High	protein_coding	Other Genes		RBCL	Ribulose bisphosphate carboxylase large chain [Source:UniProtKB/Swiss-Prot;Acc:O03042]
AT4G09000	189.47	198.622	194.046	146.963	135.963	72.9627	340.963	363.232	205.533	201.417	191.7	196.558	58.0832	-169.186	121.083	-146.917	47.0832	-11.487	-2.5126	Mid_High	protein_coding	Other Genes		GRF1	General regulatory factor 1 [Source:UniProtKB/TrEMBL;Acc:F4JJ94]
AT5G06230	197.251	208.009	202.63	204.734	206.234	204.834	211.234	117.84	200.846	359.446	39.306	199.376	-3.6037	84.7903	-2.2037	-8.6037	-2.1037	1.7843	3.25386	High	protein_coding	Other Genes		TBL9	Protein trichome birefringence-like 9 [Source:UniProtKB/Swiss-Prot;Acc:Q9FFZ4]
AT1G65290	193.211	201.962	197.586	31.1194	201.119	80.1194	314.119	489.154	215.599	249.811	144.805	197.308	-3.53305	-291.568	117.467	-116.533	166.467	-18.0129	0.27845	Low_Mid	protein_coding	Other Genes		MTACP2	Acyl carrier protein 2, mitochondrial [Source:UniProtKB/Swiss-Prot;Acc:O80800]
AT5G35530	227.81	174.27	201.04	40.5902	199.59	59.5902	265.59	596.9	221.423	251.24	142.415	196.827	1.4495	-395.861	141.449	-64.5505	160.449	-20.3831	4.2123	High	protein_coding	Other Genes		RPS3C	40S ribosomal protein S3-3 [Source:UniProtKB/Swiss-Prot;Acc:Q9FJA6]
AT5G20410	183.334	209.954	196.644	178.053	228.053	184.053	173.053	218.561	233.286	172.401	242.648	207.525	-31.4089	-21.9167	12.5911	23.5911	18.5911	-36.6418	-10.8807	High	protein_coding	Other Genes		MGD2	Monogalactosyldiacylglycerol synthase 2, chloroplastic [Source:UniProtKB/Swiss-Prot;Acc:O82730]
AT1G08200	194.304	194.256	194.28	125.019	260.019	221.019	208.019	138.164	191.933	112.283	278.766	195.524	-65.739	56.1162	-26.739	-13.739	69.261	2.34747	-1.24408	Low	protein_coding	Other Genes		AXS2	UDP-D-apiose/UDP-D-xylose synthase 2 [Source:UniProtKB/Swiss-Prot;Acc:Q9SGE0]
AT3G08610	192.759	200.435	196.597	126.239	204.239	169.239	214.239	321.318	204.081	120.183	271.932	196.057	-7.64215	-124.721	27.3578	-17.6422	70.3578	-7.48405	0.53955	Mid_High	protein_coding	Other Genes			NADH dehydrogenase [ubiquinone] 1 alpha subcomplex subunit 1 [Source:UniProtKB/Swiss-Prot;Acc:Q9C9Z5]
AT1G61070	195.204	195.591	195.397	182.286	281.286	182.286	182.286	105.59	198.482	701.778	-305.834	197.972	-85.8887	89.8072	13.1113	13.1113	13.1113	-3.08455	-2.57465	Low	protein_coding	Other Genes	Highly Expressed in Tapetum (Dan-Dan Li et al.)	PDF2.4	Defensin-like protein 5 [Source:UniProtKB/Swiss-Prot;Acc:Q9C947]
AT4G39610	181.824	200.395	191.109	177.857	213.857	183.857	177.957	227.672	235.889	207.572	207.572	207.572	-22.748	-36.5632	7.25205	13.1521	13.252	-44.7799	-16.4625	Mid_High	protein_coding	Other Genes			At4g39610 [Source:UniProtKB/TrEMBL;Acc:Q9SV97]
AT5G21020	188.61	205.845	197.228	90.2297	0.22971	-4.77029	748.23	94.9408	178.524	176.309	205.899	191.104	196.998	102.287	201.998	-551.002	106.998	18.7037	6.12355	Mid_High	protein_coding	Other Genes			At5g21020 [Source:UniProtKB/TrEMBL;Acc:Q3E985]
AT1G15960	189.603	190.586	190.094	204.309	203.309	211.309	196.809	117.91	198.879	384.053	10.0028	197.028	-13.2147	72.1847	-21.2147	-6.7147	-14.2147	-8.7848	-6.93357	Mid_High	protein_coding	Other Genes		NRAMP6	Metal transporter Nramp6 [Source:UniProtKB/Swiss-Prot;Acc:Q9S9N8]
AT3G02810	192.8	195.936	194.368	171.625	230.625	177.625	171.625	224.547	234.933	206.75	206.75	206.75	-36.2566	-30.1789	16.7434	22.7434	22.7434	-40.5653	-12.3816	Low	protein_coding	Other Genes	Highly Expressed in Pollen (Loraine et al)	LIP2	Receptor-like kinase LIP2 [Source:UniProtKB/Swiss-Prot;Acc:Q9M8S2]
AT2G14890	239.994	273.307	256.65	9.90462	180.905	359.905	174.905	287.509	194.501	240.833	143.881	192.357	75.7457	-30.8587	-103.254	81.7457	246.746	62.1494	64.2933	High	protein_coding	Other Genes		AGP9	AGP9 [Source:UniProtKB/TrEMBL;Acc:A0A178VSX2]
AT2G45820	196.589	195.999	196.294	131.94	180.94	253.94	266.94	87.7204	183.153	264.575	120.013	192.294	15.3541	108.574	-57.6459	-70.6459	64.3541	13.1414	4.00035	Mid_High	protein_coding	Other Genes		DBP	Remorin [Source:UniProtKB/Swiss-Prot;Acc:O80837]
AT1G80920	200.534	190.26	195.397	814.857	13.8566	-86.1434	196.857	-102.804	158.636	196.125	179.368	187.747	181.54	298.201	281.54	-1.45975	-619.46	36.7613	7.65025	Low_Mid	protein_coding	Other Genes		ATJ8	Chaperone protein dnaJ 8, chloroplastic [Source:UniProtKB/Swiss-Prot;Acc:Q9SAG8]
AT3G62640	193.441	193.112	193.276	174.945	218.945	177.945	175.045	227.483	234.934	206.248	206.248	206.248	-25.6684	-34.2066	15.3316	18.2316	18.3316	-41.6579	-12.9716	Low	protein_coding	Other Genes			At3g62640 [Source:UniProtKB/TrEMBL;Acc:Q9LZK1]
AT4G29350	192.178	195.79	193.984	85.5108	95.5108	239.511	363.511	176.997	181.231	195.087	184.188	189.637	98.4729	16.9863	-45.5271	-169.527	108.473	12.7526	4.34655	Low	protein_coding	Other Genes		PRO2	Profilin-2 [Source:UniProtKB/Swiss-Prot;Acc:Q42418]
AT3G49010	195.502	190.955	193.228	-21.2383	143.762	35.7617	203.762	947.368	243.366	200.358	190.977	195.667	49.4666	-754.14	157.467	-10.5334	214.467	-50.1379	-2.43905	Low	protein_coding	Other Genes		RPL13B	60S ribosomal protein L13-1 [Source:UniProtKB/Swiss-Prot;Acc:P41127]
ATCG00700	101.778	428.718	265.248	205.01	205.01	218.01	199.61	93.1823	175.522	189.015	189.015	189.015	60.2379	172.065	47.2379	65.6379	60.2379	89.7262	76.233	High	protein_coding	Other Genes		PSBN	Protein PsbN [Source:UniProtKB/Swiss-Prot;Acc:P62113]
AT3G13672	192.252	192.554	192.403	202.678	201.678	202.678	201.678	118.18	198.011	284.651	106.763	195.707	-9.27445	74.2236	-10.2745	-9.27445	-10.2745	-5.60755	-3.3038	Low	protein_coding	Other Genes	Highly Expressed in Tapetum (Dan-Dan Li et al.)		E3 ubiquitin-protein ligase [Source:UniProtKB/TrEMBL;Acc:F4JDF6]
AT4G00100	192.579	192.62	192.6	8.77301	140.773	13.773	232.773	881.364	237.351	178.565	210.628	194.596	51.827	-688.764	178.827	-40.173	183.827	-44.7514	-1.9964	Low	protein_coding	Other Genes		RPS13B	40S ribosomal protein S13-2 [Source:UniProtKB/Swiss-Prot;Acc:P59224]
AT1G22780	157.659	255.631	206.645	10.4076	163.408	-7.59245	250.408	842.103	232.816	196.41	190.913	193.662	43.2371	-635.458	214.237	-43.7629	196.237	-26.1712	12.9831	High	protein_coding	Other Genes		RPS18C	40S ribosomal protein S18 [Source:UniProtKB/Swiss-Prot;Acc:P34788]
AT1G32470	211.541	164.731	188.136	538.14	200.14	325.14	-205.86	32.5864	169.021	198.191	176.787	187.489	-12.0036	155.55	-137.004	393.996	-350.004	19.1151	0.64755	High	protein_coding	Other Genes		GDH3	Glycine cleavage system H protein 3, mitochondrial [Source:UniProtKB/Swiss-Prot;Acc:Q9LQL0]
AT1G11860	187.404	192.383	189.894	496.262	148.262	360.262	-119.738	-17.8229	164.746	201.275	172.728	187.002	41.6314	207.717	-170.369	309.631	-306.369	25.1472	2.8917	Mid_High	protein_coding	Other Genes			Glycine cleavage T-protein family [Source:TAIR;Acc:AT1G11860]
AT4G34050	182.413	209.046	195.729	-25.6611	118.339	376.339	411.339	-10.8583	167.746	208.1	167.485	187.793	77.3905	206.588	-180.61	-215.61	221.391	27.9831	7.9366	Mid_High	protein_coding	Other Genes		CCoAOMT1	S-adenosyl-L-methionine-dependent methyltransferases superfamily protein [Source:TAIR;Acc:AT4G34050]
AT5G12000	176.729	213.084	194.906	169.737	229.737	175.737	169.737	217.895	230.554	203.841	203.841	203.841	-34.8306	-22.9885	19.1694	25.1694	25.1694	-35.6478	-8.935	High	protein_coding	Other Genes	Highly Expressed in Pollen (Loraine et al)		Kinase with adenine nucleotide alpha hydrolases-like domain-containing protein [Source:UniProtKB/TrEMBL;Acc:Q0WVJ0]
AT3G28810	188.175	197.45	192.813	169.283	228.283	175.283	169.283	221.327	231.78	204.068	204.068	204.068	-35.4702	-28.5138	17.5298	23.5298	23.5298	-38.9673	-11.2551	Low_Mid	protein_coding	Other Genes			Mediator of RNA polymerase II transcription subunit-like protein, putative (DUF1216) [Source:UniProtKB/TrEMBL;Acc:Q9LH93]
AT3G54210	165.131	271.842	218.487	570.267	152.267	235.267	-129.733	81.1605	172.078	184.991	189.293	187.142	66.2192	137.326	-16.7808	348.219	-351.781	46.408	31.3449	High	protein_coding	Other Genes		RPL17	50S ribosomal protein L17, chloroplastic [Source:UniProtKB/Swiss-Prot;Acc:Q9M385]
AT5G65670	204.746	172.559	188.652	-54.9536	174.046	329.046	288.046	245.112	187.464	255.712	122.065	188.888	14.606	-56.4595	-140.394	-99.394	243.606	1.1881	-0.236	High	protein_coding	Other Genes		IAA9	Auxin-responsive protein IAA9 [Source:UniProtKB/Swiss-Prot;Acc:Q38827]
ATCG00010	365.099	10.238	187.669	205.178	205.278	206.278	204.778	88.6544	173.566	187.154	187.154	187.154	-17.6093	99.0141	-18.6093	-17.1093	-17.5093	14.1023	0.514105	High	tRNA	Other Genes		TRNH	A chloroplast gene encoding a histidine-accepting tRNA. [Source:TAIR;Acc:ATCG00010]
AT1G48300	197.09	191.832	194.461	385.108	-53.8916	12.1084	467.108	107.328	177.023	192.322	183.415	187.868	248.352	87.1328	182.352	-272.648	-190.648	17.4377	6.5925	High	protein_coding	Other Genes			unknown protein; FUNCTIONS IN: molecular_function unknown; INVOLVED IN: biological_process unknown; LOCATED IN: endomembrane system; EXPRESSED IN: 24 plant structures; EXPRESSED DURING: 15 growth stages; Ha. [Source:TAIR;Acc:AT1G48300]
AT3G14600	230.069	172.428	201.249	49.7004	153.7	-4.29955	310.7	655.021	221.014	188.842	195.158	192	47.5482	-453.773	205.548	-109.452	151.548	-19.7651	9.2484	High	protein_coding	Other Genes		RPL18AC	60S ribosomal protein L18a-3 [Source:UniProtKB/Swiss-Prot;Acc:Q9LUD4]
AT1G76490	179.827	207.347	193.587	255.649	225.649	107.649	200.649	132.454	191.863	146.504	236.647	191.575	-32.0624	61.1329	85.9377	-7.06235	-62.0624	1.72385	2.01165	High	protein_coding	Other Genes		HMG1	hydroxy methylglutaryl CoA reductase 1 [Source:TAIR;Acc:AT1G76490]
AT5G10450	176.478	150.254	163.366	215.599	95.5986	73.5986	362.599	215.326	181.224	221.68	151.411	186.546	67.767	-51.9604	89.767	-199.233	-52.2329	-17.8581	-23.1799	High	protein_coding	Other Genes		GRF6	G-box regulating factor 6 [Source:TAIR;Acc:AT5G10450]
AT5G62700	183.908	193.493	188.701	30.6823	294.682	87.6823	160.682	529.944	210.646	186.2	194.3	190.25	-105.981	-341.243	101.018	28.0185	158.018	-21.9453	-1.5493	Mid_High	protein_coding	Other Genes		TUBB3	Tubulin beta-2 chain [Source:UniProtKB/Swiss-Prot;Acc:Q56YW9]
AT3G25920	188.751	205.389	197.07	580.255	189.255	224.255	-180.745	92.3542	172.093	192.792	178.424	185.608	7.81455	104.716	-27.1855	377.815	-383.185	24.9774	11.4617	High	protein_coding	Other Genes		RPL15	50S ribosomal protein L15, chloroplastic [Source:UniProtKB/Swiss-Prot;Acc:P25873]
AT4G40030	192.624	187.856	190.24	94.6646	275.665	150.665	130.665	386.952	196.408	212.886	163.339	188.113	-85.4248	-196.712	39.5752	59.5752	95.5752	-6.16785	2.1272	Low	protein_coding	Other Genes			Histone superfamily protein [Source:UniProtKB/TrEMBL;Acc:A8MRL0]
AT5G39570	162.897	194.977	178.937	27.5186	197.519	184.519	333.519	220.446	180.527	192.384	179.556	185.97	-18.5814	-41.5089	-5.58145	-154.581	151.419	-1.58955	-7.03275	High	protein_coding	Other Genes			Transmembrane protein [Source:UniProtKB/TrEMBL;Acc:Q8L7C5]
AT5G27770	216.026	192.831	204.429	17.4248	130.425	16.4248	208.425	892.751	236.424	175.065	207.971	191.518	74.0037	-688.322	188.004	-3.99625	187.004	-31.9954	12.9104	High	protein_coding	Other Genes		RPL22C	60S ribosomal protein L22-3 [Source:UniProtKB/Swiss-Prot;Acc:Q9FE58]
AT2G22670	179.09	189.307	184.198	60.5419	367.542	321.542	-8.45808	216.656	185.111	195.959	178.224	187.092	-183.343	-32.4579	-137.343	192.657	123.657	-0.91235	-2.8933	Mid_High	protein_coding	Other Genes		IAA8	Auxin-responsive protein [Source:UniProtKB/TrEMBL;Acc:F4IKE6]
AT4G33010	196.878	194.117	195.497	484.875	268.875	314.875	-184.125	-46.2361	159.352	184.112	182.525	183.319	-73.3776	241.733	-119.378	379.622	-289.378	36.145	12.1783	High	protein_coding	Other Genes		GLDP1	Glycine cleavage system P protein [Source:UniProtKB/TrEMBL;Acc:A0A178UTF1]
AT2G21580	188.024	188.898	188.461	-15.3204	191.68	69.6796	186.68	778.641	226.639	239.055	141.054	190.055	-3.219	-590.181	118.781	1.781	203.781	-38.1788	-1.59395	Low_Mid	protein_coding	Other Genes		RPS25B	40S ribosomal protein S25-2 [Source:UniProtKB/Swiss-Prot;Acc:Q9SIK2]
AT5G58050	196.289	177.717	187.003	170.865	212.865	174.865	170.865	218.041	227.43	195.218	205.728	200.473	-25.8619	-31.0377	12.1381	16.1381	16.1381	-40.4269	-13.4703	Mid_High	protein_coding	Other Genes		GDPDL6	Glycerophosphodiester phosphodiesterase GDPDL6 [Source:UniProtKB/Swiss-Prot;Acc:Q9FGT9]
AT2G43530	187.494	187.913	187.703	-157.195	254.805	780.806	-265.195	444.288	196.791	191.48	180.576	186.028	-67.1021	-256.585	-593.102	452.898	344.898	-9.0879	1.67585	Low	protein_coding	Other Genes		ATTI3	Defensin-like protein 194 [Source:UniProtKB/Swiss-Prot;Acc:O22867]
AT1G56045	164.915	223.653	194.284	5.36229	181.362	36.3623	96.3623	979.605	242.085	241.822	139.959	190.891	12.9214	-785.321	157.921	97.9215	188.921	-47.8017	3.39315	High	protein_coding	Other Genes		RPL41G	60S ribosomal protein L41 [Source:UniProtKB/Swiss-Prot;Acc:P62120]
AT2G39770	189.743	186.387	188.065	107.746	234.746	256.746	171.746	142.136	202.622	176.307	210.177	193.242	-46.6805	45.9291	-68.6805	16.3195	80.3195	-14.5568	-5.1765	Low	protein_coding	Other Genes		CYT1	VTC1 [Source:UniProtKB/TrEMBL;Acc:A0A178VW16]
AT2G43030	199.004	181.741	190.373	602.716	178.716	173.716	-180.284	143.468	173.62	211.367	155.833	183.6	11.6571	46.9045	16.6571	370.657	-412.343	16.7529	6.7731	Mid_High	protein_coding	Other Genes		RPL3A	50S ribosomal protein L3-1, chloroplastic [Source:UniProtKB/Swiss-Prot;Acc:Q9SKX4]
AT1G11770	185.809	190.987	188.398	178.953	181.953	179.254	178.953	227.234	228.723	195.446	204.481	199.964	6.4443	-38.8361	9.1443	9.4443	9.4443	-40.3255	-11.5658	Low_Mid	protein_coding	Other Genes			Berberine bridge enzyme-like 2 [Source:UniProtKB/Swiss-Prot;Acc:Q9SA99]
AT3G45140	185.123	185.818	185.471	-149.806	425.194	918.194	-255.706	-155.913	148.275	185.622	175.753	180.687	-239.723	341.384	-732.723	441.177	335.277	37.1959	4.78335	Mid_High	protein_coding	Other Genes		LOX2	Lipoxygenase 2, chloroplastic [Source:UniProtKB/Swiss-Prot;Acc:P38418]
AT5G03850	176.429	179.788	178.109	19.4906	166.491	48.4906	212.491	736.937	225.254	261.969	116.371	189.17	11.6181	-558.829	129.618	-34.3819	158.618	-47.145	-11.0616	Mid_High	protein_coding	Other Genes		RPS28A	40S ribosomal protein S28-1 [Source:UniProtKB/Swiss-Prot;Acc:Q9SR73]
AT5G14040	180.067	185.65	182.858	-8.13714	190.863	163.863	313.863	345.085	194.285	168.783	203.535	186.159	-8.0045	-162.227	18.9955	-131.005	190.996	-11.4267	-3.30055	Mid_High	protein_coding	Other Genes		MPT3	Mitochondrial phosphate carrier protein 3, mitochondrial [Source:UniProtKB/Swiss-Prot;Acc:Q9FMU6]
ATCG00640	194.253	263.65	228.952	201.843	199.843	201.843	197.743	88.5677	169.658	182.799	182.799	182.799	29.1083	140.384	27.1083	31.2083	27.1083	59.2939	46.1528	High	protein_coding	Other Genes		RPL33	50S ribosomal protein L33, chloroplastic [Source:UniProtKB/Swiss-Prot;Acc:P56796]
AT2G40850	183.492	184.42	183.956	167.131	217.131	172.131	168.131	211.773	224.253	202.7	193.802	198.251	-33.1752	-27.8169	11.8248	15.8248	16.8248	-40.2972	-14.2951	Low_Mid	protein_coding	Other Genes		PI4KG1	Phosphatidylinositol 4-kinase gamma 1 [Source:UniProtKB/Swiss-Prot;Acc:O22199]
AT5G20720	148.122	185.703	166.912	344.557	280.557	157.557	-50.4431	214.707	176.986	192.302	173.267	182.784	-113.645	-47.7946	9.35545	217.355	-177.645	-10.0735	-15.8717	High	protein_coding	Other Genes		CPN20	20 kDa chaperonin, chloroplastic [Source:UniProtKB/Swiss-Prot;Acc:O65282]
AT5G23740	178.818	189.626	184.222	49.4988	153.499	9.49878	255.499	693.75	218.737	185.169	189.575	187.372	30.7233	-509.528	174.723	-71.2767	134.723	-34.5151	-3.1498	Mid_High	protein_coding	Other Genes		RPS11C	RPS11-BETA [Source:UniProtKB/TrEMBL;Acc:A0A178UPD3]
AT3G15400	179.017	189.356	184.187	-58.0059	1041.99	-59.0059	-57.0059	-43.2748	165.126	45.9933	320.254	183.124	-857.807	227.462	243.193	241.193	242.193	19.0603	1.06296	High	protein_coding	Other Genes	Highly Expressed in Tapetum (Dan-Dan Li et al.)	ATA20	ATA20 protein [Source:UniProtKB/TrEMBL;Acc:Q9LD84]
AT4G17390	185.014	186.582	185.798	-15.1965	125.803	25.8035	204.804	923.604	234.662	182.401	193.83	188.116	59.9943	-737.806	159.994	-19.0057	200.994	-48.8641	-2.3181	Low	protein_coding	Other Genes		RPL15B	60S ribosomal protein L15-2 [Source:UniProtKB/Swiss-Prot;Acc:Q8VYF1]
AT3G52600	185.223	187.45	186.337	166.949	212.949	170.949	166.949	216.853	225.116	195.755	199.993	197.874	-26.6127	-30.5165	15.3873	19.3873	19.3873	-38.7792	-11.5373	Low	protein_coding	Other Genes		CWINV2	Beta-fructofuranosidase, insoluble isoenzyme CWINV2 [Source:UniProtKB/Swiss-Prot;Acc:Q1PEF8]
AT5G27870	166.857	190.589	178.723	166.958	213.958	170.958	166.958	212.691	223.177	197.09	197.09	197.09	-35.2354	-33.9679	7.7646	11.7646	11.7646	-44.4542	-18.3675	High	protein_coding	Other Genes		PME28	Putative pectinesterase/pectinesterase inhibitor 28 [Source:UniProtKB/Swiss-Prot;Acc:Q3E8Z8]
ATCG00720	819.665	-123.19	348.238	195.983	194.983	210.983	190.783	88.7351	168.021	180.977	180.977	180.977	153.255	259.503	137.255	157.455	152.255	180.217	167.261	High	protein_coding	Other Genes		PETB	Cytochrome b6 [Source:UniProtKB/Swiss-Prot;Acc:P56773]
AT4G24190	177.778	189.223	183.5	-68.2971	280.703	267.703	202.703	280.944	181.059	197.112	164.746	180.929	-97.2024	-97.4436	-84.2024	-19.2024	251.798	2.44115	2.5713	Mid_High	protein_coding	Other Genes		HSP90-7	Endoplasmin homolog [Source:UniProtKB/Swiss-Prot;Acc:Q9STX5]
AT1G02000	182.377	187.313	184.845	164.973	202.973	170.973	170.973	212.801	220.651	186.451	203.331	194.891	-18.1278	-27.9559	13.8722	13.8722	19.8722	-35.8062	-10.0463	Low_Mid	protein_coding	Other Genes		GAE2	UDP-glucuronate 4-epimerase 2 [Source:UniProtKB/Swiss-Prot;Acc:Q9LPC1]
AT5G16110	180.243	182.019	181.131	149.911	134.911	89.9114	373.911	145.675	198.041	189.583	187.528	188.555	46.2199	35.4562	91.2199	-192.78	31.2199	-16.9092	-7.4241	Low_Mid	protein_coding	Other Genes			Uncharacterized protein T21H19_30 [Source:UniProtKB/TrEMBL;Acc:Q9LF17]
AT3G09530	177.318	179.774	178.546	165.31	207.31	169.31	165.31	213.78	221.722	194.941	194.941	194.941	-28.7634	-35.2342	9.23665	13.2366	13.2366	-43.1757	-16.3946	Mid_High	protein_coding	Other Genes		ATEXO70H3	Exocyst subunit Exo70 family protein [Source:UniProtKB/TrEMBL;Acc:Q9SF50]
AT5G67488	182.304	182.494	182.399	191.23	191.23	191.23	191.23	115.954	189.068	416.885	-44.9081	185.989	-8.8306	66.4455	-8.8306	-8.8306	-8.8306	-6.6686	-3.58968	Low	lncRNA	Other Genes	Highly Expressed in Tapetum (Dan-Dan Li et al.)		other RNA [Source:TAIR;Acc:AT5G67488]
AT1G61860	158.57	203.551	181.061	165.962	200.562	170.562	171.562	210.035	219.869	194.267	194.267	194.267	-19.501	-28.9745	10.499	9.49895	15.099	-38.808	-13.2064	High	protein_coding	Other Genes	Highly Expressed in Pollen (Loraine et al)		Protein kinase superfamily protein [Source:UniProtKB/TrEMBL;Acc:F4HX16]
AT5G10980	198.042	174.625	186.333	27.643	207.643	136.643	247.643	387.944	193.043	182.706	181.851	182.279	-21.3098	-201.61	49.6902	-61.3098	158.69	-6.7094	4.05445	Mid_High	protein_coding	Other Genes		HTR8	Histone H3.3 [Source:UniProtKB/Swiss-Prot;Acc:P59169]
AT5G61410	183.435	179.81	181.623	487.446	196.446	255.446	-114.554	9.55102	166.357	180.126	180.623	180.375	-14.8231	172.071	-73.8231	296.177	-305.823	15.2652	1.248	Low_Mid	protein_coding	Other Genes		RPE	RPE [Source:UniProtKB/TrEMBL;Acc:A0A178UPG9]
AT1G02500	184.218	182.073	183.146	5.43695	55.4369	305.437	424.437	73.678	164.952	183.504	173.901	178.703	127.709	109.468	-122.291	-241.291	177.709	18.1939	4.4428	Low	protein_coding	Other Genes		SAM1	S-adenosylmethionine synthase [Source:UniProtKB/TrEMBL;Acc:A0A178WES1]
AT4G36490	178.677	182.641	180.659	161.786	211.786	166.786	161.887	210.401	219.586	193.251	193.251	193.251	-31.1273	-29.7421	13.8727	18.7727	18.8727	-38.9271	-12.5921	Mid_High	protein_coding	Other Genes		SFH12	Phosphatidylinositol/phosphatidylcholine transfer protein SFH12 [Source:UniProtKB/Swiss-Prot;Acc:Q94A34]
AT1G51200	185.285	177.332	181.308	151.708	168.708	115.708	272.708	209.516	187.71	264.751	100.958	182.854	12.6002	-28.2074	65.6002	-91.3997	29.6002	-6.40205	-1.5459	Mid_High	protein_coding	Other Genes	Highly Expressed in Tapetum (Dan-Dan Li et al.)	SAP2	Zinc finger A20 and AN1 domain-containing stress-associated protein 2 [Source:UniProtKB/Swiss-Prot;Acc:Q8H0X0]
AT3G09630	179.878	180.262	180.07	4.53602	126.536	44.536	289.536	659.67	211.062	167.562	196.849	182.206	53.5338	-479.6	135.534	-109.466	175.534	-30.9918	-2.1359	Low_Mid	protein_coding	Other Genes		RPL4A	60S ribosomal protein L4-1 [Source:UniProtKB/Swiss-Prot;Acc:Q9SF40]
AT5G19140	117.688	149.456	133.572	497.39	199.39	193.39	-86.6104	33.3315	159.381	176.435	175.974	176.204	-65.818	100.24	-59.818	220.182	-363.818	-25.8091	-42.6329	High	protein_coding	Other Genes		ATAILP1	Aluminum induced protein with YGL and LRDR motifs [Source:UniProtKB/TrEMBL;Acc:Q94BR2]
AT2G05850	229.893	153.301	191.597	165.731	194.731	170.731	165.731	208.33	216.812	191.365	191.365	191.365	-3.13415	-16.7327	20.8658	25.8658	25.8658	-25.2155	0.23225	High	protein_coding	Other Genes		SCPL38	Serine carboxypeptidase-like 38 [Source:UniProtKB/Swiss-Prot;Acc:Q9ZUG3]
AT3G09840	187.681	155.579	171.63	54.001	172.001	130.001	324.001	255.047	175.866	172.383	181.89	177.136	-0.371	-83.4165	41.629	-152.371	117.629	-4.2356	-5.50625	High	protein_coding	Other Genes		CDC48A	CDC48A [Source:UniProtKB/TrEMBL;Acc:A0A384KA82]
AT1G20020	177.313	181.825	179.569	752.519	14.5187	349.519	-250.481	-87.6634	146.789	184.966	162.436	173.701	165.05	267.232	-169.95	430.05	-572.95	32.7799	5.8675	Low_Mid	protein_coding	Other Genes		LFNR2	Ferredoxin--NADP reductase, leaf isozyme 2, chloroplastic [Source:UniProtKB/Swiss-Prot;Acc:Q8W493]
AT1G76200	176.181	175.454	175.818	72.7536	163.754	125.754	255.754	362.432	191.606	160.515	199.535	180.025	12.0642	-186.614	50.0642	-79.9358	103.064	-15.7886	-4.2071	Low_Mid	protein_coding	Other Genes			NADH dehydrogenase [ubiquinone] 1 beta subcomplex subunit 2 [Source:UniProtKB/Swiss-Prot;Acc:Q8LDK3]
ATCG00190	362.073	110.63	236.351	201.846	192.846	191.846	185.846	80.9535	162.689	175.643	175.643	175.643	43.5055	155.398	44.5055	50.5055	34.5055	73.6621	60.7082	High	protein_coding	Other Genes		RPOB	DNA-directed RNA polymerase subunit beta [Source:UniProtKB/TrEMBL;Acc:A0A1B1W4T9]
AT1G20693	177.094	178.333	177.714	84.2596	-4.74044	143.26	365.26	418.019	187.157	180.529	174.191	177.36	182.454	-240.306	34.454	-187.546	93.4541	-9.44365	0.35345	Low_Mid	protein_coding	Other Genes		HMGB2	High mobility group B protein 2 [Source:UniProtKB/Swiss-Prot;Acc:O49596]
AT5G07440	175.016	177.684	176.35	61.2105	9.21054	29.2106	682.211	55.1186	178.167	180.849	181.119	180.984	167.139	121.231	147.139	-505.861	115.139	-1.8175	-4.6344	Mid_High	protein_coding	Other Genes		GDH2	Glutamate dehydrogenase [Source:UniProtKB/TrEMBL;Acc:A0A178UEW8]
AT1G15930	177.815	176.867	177.341	25.1441	170.144	13.1441	267.144	618.887	207.5	175.745	184.347	180.046	7.1966	-441.547	164.197	-89.8034	152.197	-30.1598	-2.70545	Low	protein_coding	Other Genes		RPS12A	40S ribosomal protein S12-1 [Source:UniProtKB/Swiss-Prot;Acc:Q9S9P1]
AT1G48760	178.245	176.887	177.566	183.506	186.506	186.506	192.506	111.157	182.658	399.749	-37.5456	181.102	-8.93945	66.4089	-8.93945	-14.9394	-5.93945	-5.09155	-3.53541	Mid_High	protein_coding	Other Genes	Highly Expressed in Tapetum (Dan-Dan Li et al.)	DELTA-ADR	AP-3 complex subunit delta [Source:UniProtKB/Swiss-Prot;Acc:Q9C744]
AT1G19500	175.935	175.859	175.897	165.408	185.408	167.408	165.508	212.932	216.575	189.622	189.622	189.622	-9.51175	-37.0354	8.48825	10.3882	10.4882	-40.6787	-13.7258	Low	protein_coding	Other Genes			Putative uncharacterized protein [Source:UniProtKB/TrEMBL;Acc:Q5Q0G4]
AT4G02700	174.797	190.297	182.547	184.682	192.682	183.482	183.682	108.325	181.553	146.078	213.688	179.883	-10.1354	74.2216	-0.93545	-1.13545	-2.13545	0.99395	2.6636	Mid_High	protein_coding	Other Genes		SULTR3;2	Sulfate transporter 3.2 [Source:UniProtKB/Swiss-Prot;Acc:O04289]
AT4G11010	171.972	219.796	195.884	6.56866	207.569	236.569	291.569	118.059	166.583	157.576	192.065	174.82	-11.6849	77.8251	-40.6849	-95.6849	189.315	29.3013	21.0634	High	protein_coding	Other Genes		NDPK3	Nucleoside diphosphate kinase [Source:UniProtKB/TrEMBL;Acc:A0A178UTZ0]
AT5G15600	173.263	184.81	179.036	157.729	194.729	160.729	173.729	204.28	213.683	178.355	198.741	188.548	-15.6925	-25.244	18.3075	5.3075	21.3075	-34.6464	-9.51155	Low_Mid	protein_coding	Other Genes		SP1L4	Protein SPIRAL1-like 4 [Source:UniProtKB/Swiss-Prot;Acc:Q9LF22]
AT5G38760	176.59	180.095	178.343	113.436	368.436	115.436	113.436	162.1	205.124	163.392	209.597	186.494	-190.094	16.2428	62.9065	64.9065	64.9065	-26.7809	-8.15145	Low_Mid	protein_coding	Other Genes			At5g38760 [Source:UniProtKB/TrEMBL;Acc:Q9FKR1]
AT5G45775	185.126	171.879	178.502	-4.0777	186.922	35.9223	150.922	797.641	219.619	196.401	162.524	179.463	-8.4202	-619.139	142.58	27.5798	182.58	-41.1167	-0.9605	High	protein_coding	Other Genes		RPL11C	60S ribosomal protein L11-2 [Source:UniProtKB/Swiss-Prot;Acc:P42794]
AT3G16140	176.545	175.214	175.879	457.924	123.924	243.924	-56.0762	61.3218	165.394	249.957	100.128	175.042	51.9555	114.558	-68.0445	231.956	-282.044	10.4852	0.83695	Mid_High	protein_coding	Other Genes	Highly Expressed in Tapetum (Dan-Dan Li et al.)	PSAH1	Photosystem I reaction center subunit VI-1, chloroplastic [Source:UniProtKB/Swiss-Prot;Acc:Q9SUI7]
AT3G53460	160.919	172.37	166.644	551.975	-3.02484	83.9752	-97.0248	492.312	190.896	171.495	179.438	175.467	169.669	-325.668	82.6692	263.669	-385.331	-24.2517	-8.82235	High	protein_coding	Other Genes		CP29	Chloroplast RNA-binding protein 29 [Source:UniProtKB/TrEMBL;Acc:F4JAF3]
AT2G15970	161.136	178.533	169.835	127.802	-76.1981	127.802	593.802	57.1787	158.119	207.214	138.245	172.729	246.033	112.656	42.0327	-423.967	42.0327	11.7159	-2.89475	High	protein_coding	Other Genes		COR413PM1	WCOR413-like protein [Source:UniProtKB/TrEMBL;Acc:A0A178VY40]
AT2G33800	130.179	207.703	168.941	487.525	180.525	210.525	-138.475	117.588	161.963	201.136	144.534	172.835	-11.5842	51.3525	-41.5842	307.416	-318.584	6.97765	-3.89425	High	protein_coding	Other Genes		RPS5	30S ribosomal protein S5, chloroplastic [Source:UniProtKB/Swiss-Prot;Acc:P93014]
AT1G27950	154.284	155.212	154.748	136.253	239.253	258.253	-18.7467	343.099	187.461	198.41	155.522	176.966	-84.5052	-188.351	-103.505	173.495	18.4948	-32.7126	-22.2174	High	protein_coding	Other Genes		LTPG1	Non-specific lipid transfer protein GPI-anchored 1 [Source:UniProtKB/Swiss-Prot;Acc:Q9C7F7]
AT1G65980	178.803	163.211	171.007	-60.8774	259.123	119.123	312.123	318.915	178.231	206.603	142.144	174.374	-88.1155	-147.908	51.8844	-141.116	231.884	-7.22345	-3.36655	High	protein_coding	Other Genes		PRXIIB	Peroxiredoxin-2B [Source:UniProtKB/Swiss-Prot;Acc:Q9XEX2]
AT2G47170	182.649	174.142	178.395	91.2901	187.29	169.29	191.29	296.594	185.042	210.945	142.814	176.88	-8.89465	-118.198	9.10535	-12.8946	87.1053	-6.64615	1.5159	Mid_High	protein_coding	Other Genes		ARF1	ADP-ribosylation factor 1 [Source:UniProtKB/Swiss-Prot;Acc:P36397]
AT1G66210	172.322	176.644	174.483	160.59	194.59	164.59	160.59	207.263	213.842	187.821	187.821	187.821	-20.1067	-32.7798	9.89335	13.8933	13.8933	-39.3587	-13.3383	Mid_High	protein_coding	Other Genes		SBT3.16	Subtilisin-like protease SBT3.16 [Source:UniProtKB/Swiss-Prot;Acc:Q8GWX9]
AT5G57290	168.479	195.049	181.764	-81.6421	70.3579	-10.6421	72.3579	1373.97	261.107	174.416	188.946	181.681	111.406	-1192.21	192.406	109.406	263.406	-79.3424	0.08355	Mid_High	protein_coding	Other Genes		RPP3B	60S acidic ribosomal protein P3-2 [Source:UniProtKB/Swiss-Prot;Acc:Q9LVC9]
AT4G38100	1258.31	-318.067	470.122	179.105	191.105	179.105	186.105	119.275	162.689	171.11	173.905	172.508	279.017	350.847	291.017	284.017	291.017	307.433	297.615	High	protein_coding	Other Genes		CURT1D	Protein CURVATURE THYLAKOID 1D, chloroplastic [Source:UniProtKB/Swiss-Prot;Acc:Q8LDD3]
AT2G32179	166.655	171.117	168.886	185.094	185.094	183.994	183.194	107.408	180.098	254.675	101.854	178.265	-16.2071	61.4788	-15.1071	-14.3071	-16.2071	-11.2115	-9.3782	Mid_High	lncRNA	Other Genes			other RNA [Source:TAIR;Acc:AT2G32179]
AT3G14990	187.448	167.085	177.267	-91.5161	-112.516	-158.516	1215.48	-97.1984	142.956	168.565	171.136	169.851	289.783	274.465	335.783	-1038.22	268.783	34.3112	7.4162	Mid_High	protein_coding	Other Genes		DJ1A	Protein DJ-1 homolog A [Source:UniProtKB/Swiss-Prot;Acc:Q9FPF0]
AT2G28190	169.675	181.706	175.69	14.4777	399.478	154.478	56.4777	317.472	176.68	181.902	164.233	173.067	-223.787	-141.781	21.2128	119.213	161.213	-0.9898	2.6233	High	protein_coding	Other Genes		CSD2	Superoxide dismutase [Cu-Zn] 2, chloroplastic [Source:UniProtKB/Swiss-Prot;Acc:O78310]
AT1G75910	175.659	174.678	175.168	60.7584	593.758	62.7584	60.7584	31.3257	167.82	-154.899	505.582	175.341	-418.59	143.843	112.41	114.41	114.41	7.3486	-0.1729	Low	protein_coding	Other Genes		EXL4	GDSL esterase/lipase EXL4 [Source:UniProtKB/Swiss-Prot;Acc:Q0WUV7]
AT4G26230	175.859	187.097	181.478	81.9607	170.961	116.961	156.961	492.13	199.79	245.886	108.684	177.285	10.5173	-310.652	64.5173	24.5173	99.5173	-18.3115	4.19335	High	protein_coding	Other Genes		RPL31B	Putative ribosomal protein [Source:UniProtKB/TrEMBL;Acc:Q0WRN2]
AT2G43230	181.798	175.138	178.468	155.694	204.794	160.794	156.794	202.28	211.464	186.347	186.347	186.347	-26.3259	-23.8117	17.6741	21.6741	22.7741	-32.9966	-7.8795	Mid_High	protein_coding	Other Genes	Highly Expressed in Pollen (Loraine et al)		Protein kinase superfamily protein [Source:TAIR;Acc:AT2G43230]
AT3G55750	177.521	176.862	177.191	-19.1373	154.863	16.8627	197.863	816.465	219.184	129.173	226.046	177.61	22.3288	-639.274	160.329	-20.6712	196.329	-41.9928	-0.4183	Mid_High	protein_coding	Other Genes		RPL35AD	60S ribosomal protein L35a-4 [Source:UniProtKB/Swiss-Prot;Acc:P51422]
AT2G01520	151.757	168.431	160.094	-227.892	-202.892	104.108	1202.11	-147.167	137.829	170.082	166.632	168.357	362.985	307.261	55.9854	-1042.01	387.985	22.2648	-8.26285	High	protein_coding	Other Genes		MLP328	MLP-like protein 328 [Source:UniProtKB/Swiss-Prot;Acc:Q9ZVF3]
AT2G25210	163.615	164.542	164.078	-50.1388	94.8612	-34.1388	191.861	1084.29	236.482	158.049	197.93	177.99	69.2172	-920.213	198.217	-27.7828	214.217	-72.4038	-13.9113	High	protein_coding	Other Genes			Ribosomal protein L39 family protein [Source:TAIR;Acc:AT2G25210]
AT1G47128	170.567	172.328	171.448	109.816	327.816	154.816	218.816	-32.4337	147.209	172.286	165.926	169.106	-156.368	203.881	16.6316	-47.3684	61.6316	24.2386	2.34155	Mid_High	protein_coding	Other Genes		RD21A	RD21A [Source:UniProtKB/TrEMBL;Acc:A0A178WIH7]
AT3G44010	182.268	183.211	182.739	-15.8705	132.13	27.1295	197.13	828.121	218.81	239.704	113.726	176.715	50.6099	-645.381	155.61	-14.3901	198.61	-36.0702	6.0244	High	protein_coding	Other Genes		RPS29C	Ribosomal protein S14p/S29e family protein [Source:UniProtKB/TrEMBL;Acc:A0A178VAH5]
AT1G56330	178.229	168.97	173.599	58.8717	167.872	194.872	208.872	290.28	179.834	102.727	244.046	173.386	5.72775	-116.68	-21.2723	-35.2723	114.728	-6.23425	0.213	Mid_High	protein_coding	Other Genes	Highly Expressed in Tapetum (Dan-Dan Li et al.)	SAR1B	SAR1B [Source:UniProtKB/TrEMBL;Acc:A0A178WM97]
AT3G14420	176.944	172.815	174.879	703.403	146.403	249.403	-238.597	-129.614	138.305	185.407	149.39	167.398	28.4763	304.494	-74.5237	413.476	-528.524	36.5745	7.48125	Low_Mid	protein_coding	Other Genes		GLO1	(S)-2-hydroxy-acid oxidase GLO1 [Source:UniProtKB/Swiss-Prot;Acc:Q9LRR9]
AT5G20230	169.913	169.535	169.724	187.175	259.175	134.175	117.175	151.738	198.583	146.562	216.733	181.648	-89.4513	17.986	35.5487	52.5487	-17.4513	-28.8591	-11.9237	Low_Mid	protein_coding	Other Genes		BCB	SAG14 [Source:UniProtKB/TrEMBL;Acc:A0A178UM84]
AT2G30490	175.835	126.792	151.314	-32.7805	119.219	398.219	282.219	36.6707	153.371	203.841	133.958	168.899	32.0945	114.643	-246.906	-130.906	184.094	-2.05685	-17.5851	High	protein_coding	Other Genes		CYP73A5	Cinnamate-4-hydroxylase [Source:UniProtKB/TrEMBL;Acc:B1GV49]
AT5G40950	192.702	163.338	178.02	507.808	185.808	176.808	-171.192	160.781	161.533	165.211	173.319	169.265	-7.7884	17.2383	1.2116	349.212	-329.788	16.4862	8.75485	Mid_High	protein_coding	Other Genes		RPL27	50S ribosomal protein L27, chloroplastic [Source:UniProtKB/Swiss-Prot;Acc:Q9FLN4]
AT5G59880	171.742	171.901	171.821	102.206	141.206	116.206	253.206	317.137	177.382	230.252	112.8	171.526	30.6156	-145.316	55.6156	-81.3844	69.6156	-5.561	0.2952	Low	protein_coding	Other Genes		ADF3	Actin-depolymerizing factor 3 [Source:UniProtKB/Swiss-Prot;Acc:Q9ZSK4]
AT4G34110	170.183	181.376	175.78	98.5791	111.579	48.5791	347.579	329.507	176.777	166.583	175.605	171.094	64.2006	-153.727	127.201	-171.799	77.2006	-0.99775	4.68585	High	protein_coding	Other Genes		PAB2	Polyadenylate-binding protein [Source:UniProtKB/TrEMBL;Acc:A0A178UWB3]
AT1G56100	153.942	157.459	155.7	-239.935	-230.935	1582.07	-239.935	-154.569	135.294	166.406	166.406	166.406	386.636	310.269	-1426.36	395.636	395.636	20.4066	-10.7056	High	protein_coding	Other Genes			Plant invertase/pectin methylesterase inhibitor superfamily protein [Source:UniProtKB/TrEMBL;Acc:F4I3J6]
AT2G21330	172.008	173.219	172.613	389.338	255.338	370.338	-187.662	-77.5445	144.262	178.242	157.229	167.735	-82.7245	250.158	-197.725	360.275	-216.725	28.3519	4.8782	Low	protein_coding	Other Genes		FBA1	Fructose-bisphosphate aldolase 1, chloroplastic [Source:UniProtKB/Swiss-Prot;Acc:Q9SJU4]
AT5G52650	171.161	168.167	169.664	15.0703	165.07	30.0703	179.07	724.273	208.225	217.378	130.48	173.929	4.59395	-554.609	139.594	-9.40605	154.594	-38.5609	-4.2648	Low_Mid	protein_coding	Other Genes		RPS10C	40S ribosomal protein S10-3 [Source:UniProtKB/Swiss-Prot;Acc:Q9LTF2]
AT5G22880	172.167	170.927	171.547	-116.677	180.323	-51.6771	-142.677	1672.3	280.406	187.808	171.654	179.731	-8.776	-1500.76	223.224	314.224	288.224	-108.859	-8.1843	Low	protein_coding	Other Genes		H2B	Histone H2B [Source:UniProtKB/TrEMBL;Acc:Q1H5F7]
AT3G07880	173.088	176.369	174.729	115.092	226.092	127.092	184.092	225.75	193.96	155.329	200.205	177.767	-51.3629	-51.0211	47.6371	-9.3629	59.6371	-19.2315	-3.0385	Mid_High	protein_coding	Other Genes		GDI1	Putative RHO GDP-dissociation inhibitor 1 [Source:UniProtKB/TrEMBL;Acc:Q541X0]
AT2G05520	425.136	37.0658	231.101	878.748	-126.252	-128.252	-86.252	444.542	182.349	170.577	169.226	169.902	357.353	-213.441	359.353	317.353	-647.647	48.752	61.1995	High	protein_coding	Other Genes		GRP3	Glycine-rich protein 3 [Source:UniProtKB/Swiss-Prot;Acc:Q9SL15]
AT3G63410	178.956	152.672	165.814	350.363	178.363	209.363	-57.6365	181.233	167.358	297.393	42.2003	169.797	-12.5494	-15.4185	-43.5494	223.451	-184.549	-1.54345	-3.98247	High	protein_coding	Other Genes		VTE3	2-methyl-6-phytyl-1,4-hydroquinone methyltransferase, chloroplastic [Source:UniProtKB/Swiss-Prot;Acc:Q9LY74]
AT4G09649	-307.379	433.13	62.8756	183.794	183.894	184.594	184.594	78.1245	155.432	167.701	167.701	167.701	-121.019	-15.2489	-121.719	-121.719	-120.919	-92.5561	-104.825	High	protein_coding	Other Genes			unknown protein; Ha. [Source:TAIR;Acc:AT4G09649]
AT1G55670	160.582	173.516	167.049	703.887	11.8869	250.887	-181.113	-16.4516	147.358	189.561	143.124	166.343	155.162	183.501	-83.8378	348.162	-536.838	19.6914	0.7065	Mid_High	protein_coding	Other Genes		PSAG	Photosystem I reaction center subunit V, chloroplastic [Source:UniProtKB/Swiss-Prot;Acc:Q9S7N7]
AT3G41762	129.037	179.752	154.394	183.491	183.291	183.291	183.391	78.3104	155.399	170.136	164.264	167.2	-28.8963	76.084	-28.8963	-28.9963	-29.0963	-1.0048	-12.8056	High	protein_coding	Other Genes			unknown protein. [Source:TAIR;Acc:AT3G41762]
AT1G64750	264.532	151.383	207.957	103.135	155.135	128.135	197.135	345.997	192.899	141.179	207.737	174.458	52.822	-138.04	79.822	10.822	104.822	15.0585	33.4992	High	protein_coding	Other Genes		ATDSS1(I)	Deletion of SUV3 suppressor 1(I) [Source:UniProtKB/TrEMBL;Acc:F4I886]
AT2G42220	167.849	176.647	172.248	691.785	102.785	157.785	-183.215	12.2907	149.667	191.935	141	166.467	69.4633	159.957	14.4633	355.463	-519.537	22.5805	5.7806	Low_Mid	protein_coding	Other Genes		STR9	Rhodanese-like domain-containing protein 9, chloroplastic [Source:UniProtKB/Swiss-Prot;Acc:O48529]
AT3G61260	158.645	164.796	161.72	287.808	93.8075	115.808	214.808	108.505	178.527	175.621	172.559	174.09	67.9128	53.2155	45.9128	-53.0872	-126.087	-16.807	-12.37	Mid_High	protein_coding	Other Genes			Uncharacterized protein At3g61260 [Source:UniProtKB/Swiss-Prot;Acc:Q9M2D8]
AT1G53450	163.138	172.693	167.915	182.018	180.018	178.018	175.018	104.268	174.329	197.12	148.41	172.765	-12.1021	63.6476	-10.1021	-7.1021	-14.1021	-6.4135	-4.84965	Mid_High	protein_coding	Other Genes	Highly Expressed in Tapetum (Dan-Dan Li et al.)		unknown protein; BEST Arabidopsis thaliana protein match is: unknown protein (TAIR:AT3G14830.2); Ha. [Source:TAIR;Acc:AT1G53450]
AT5G25460	167.079	173.502	170.291	160.113	450.113	69.1133	144.113	-88.574	140.158	151.836	178.27	165.053	-279.823	258.865	101.177	26.1773	10.1773	30.1325	5.23765	Mid_High	protein_coding	Other Genes			At5g25460 [Source:UniProtKB/TrEMBL;Acc:Q94F20]
AT4G37483	168.983	168.983	168.983	179.123	180.123	175.123	180.123	101.719	173.471	333.893	10.5557	172.224	-11.1397	67.2647	-6.1397	-11.1397	-10.1397	-4.4873	-3.24106	Low	protein_coding	Other Genes			unknown protein; Ha. [Source:TAIR;Acc:AT4G37483]
AT4G04930	174.346	172.957	173.652	146.923	211.923	152.923	147.823	190.078	203.355	170.03	190.047	180.038	-38.2709	-16.4261	20.7291	25.8291	26.7291	-29.7035	-6.38645	Mid_High	protein_coding	Other Genes		DES-1-LIKE	Sphingolipid delta(4)-desaturase DES1-like [Source:UniProtKB/Swiss-Prot;Acc:Q9ZPH4]
AT5G19760	181.961	163.972	172.967	92.8847	198.885	160.885	218.885	179.779	167.677	108.4	228.636	168.518	-25.918	-6.81225	12.082	-45.918	80.0819	5.28945	4.44865	Mid_High	protein_coding	Other Genes		DTC	Mitochondrial dicarboxylate/tricarboxylate transporter DTC [Source:UniProtKB/Swiss-Prot;Acc:Q9C5M0]
AT4G02890	169.08	169.08	169.08	100.584	206.584	206.584	133.584	222.871	172.827	231.554	107.17	169.362	-37.504	-53.7908	-37.504	35.496	68.496	-3.7472	-0.28175	Low	protein_coding	Other Genes		UBQ14	Polyubiquitin 14 [Source:UniProtKB/Swiss-Prot;Acc:Q3E7T8]
AT5G47030	166.687	166.511	166.599	74.5049	162.505	95.5049	274.505	289.189	174.854	150.161	186.076	168.118	4.094	-122.59	71.094	-107.906	92.094	-8.2553	-1.51935	Low	protein_coding	Other Genes			ATP synthase subunit delta', mitochondrial [Source:UniProtKB/Swiss-Prot;Acc:Q96252]
AT4G29030	216.115	142.892	179.504	-240.006	69.9941	-296.006	-303.706	2812.49	367.682	185.816	183.941	184.878	109.51	-2632.98	475.51	483.21	419.51	-188.178	-5.37465	High	protein_coding	Other Genes			Glycine-rich protein like [Source:UniProtKB/TrEMBL;Acc:Q9SZD3]
AT3G22440	157.847	202.574	180.211	40.7822	160.782	43.7822	336.782	336.682	172.52	177.458	155.478	166.468	19.4283	-156.471	136.428	-156.572	139.428	7.6905	13.7429	High	protein_coding	Other Genes		FRL4A	FRIGIDA-like protein 4a [Source:UniProtKB/Swiss-Prot;Acc:Q9LUV4]
AT1G34030	160.532	183.903	172.217	10.0886	185.089	39.0886	234.089	542.976	189.699	194.946	141.376	168.161	-12.8713	-370.758	133.129	-61.8713	162.129	-17.4813	4.0562	Mid_High	protein_coding	Other Genes		RPS18C	40S ribosomal protein S18 [Source:UniProtKB/Swiss-Prot;Acc:P34788]
AT4G14320	161.023	172.804	166.914	20.5315	163.531	20.5315	149.531	751.123	207.31	185.829	154.274	170.052	3.3822	-584.209	146.382	17.3822	146.382	-40.3968	-3.1382	Mid_High	protein_coding	Other Genes			Zinc-binding ribosomal protein family protein [Source:UniProtKB/TrEMBL;Acc:F4JUQ4]
ATMG00720	-277.333	531.898	127.282	180.322	180.422	180.222	180.322	76.1316	152.084	164.111	164.111	164.111	-53.1392	51.1509	-52.9392	-53.0392	-53.0392	-24.8019	-36.8288	High	protein_coding	Other Genes		ORF107D	Uncharacterized mitochondrial protein AtMg00720 [Source:UniProtKB/Swiss-Prot;Acc:P92513]
AT4G30190	164.918	168.404	166.661	-116.905	-136.905	-144.905	1219.1	-105.379	134.965	156.968	166.557	161.762	303.565	272.04	311.565	-1052.43	283.565	31.6953	4.89855	Mid_High	protein_coding	Other Genes		HA2	Plasma membrane ATPase [Source:UniProtKB/TrEMBL;Acc:F4JPJ7]
AT1G27400	167.828	165.077	166.453	13.7826	169.783	51.7826	237.783	528.336	190.074	201.19	135.058	168.124	-3.33	-361.883	114.67	-71.33	152.67	-23.6216	-1.6711	Low_Mid	protein_coding	Other Genes		RPL17A	60S ribosomal protein L17-1 [Source:UniProtKB/Swiss-Prot;Acc:Q93VI3]
AT5G46020	235.118	132.109	183.614	110.137	183.137	85.137	230.137	278.578	171.85	219.896	113.395	166.646	0.4767	-94.9645	98.4767	-46.5233	73.4767	11.7639	16.9681	High	protein_coding	Other Genes			28 kDa heat/acid-stable phosphoprotein-like protein [Source:UniProtKB/TrEMBL;Acc:Q9FNM0]
AT2G07180	163.816	172.852	168.334	164.258	180.258	135.258	162.258	197.229	195.838	129.248	221.201	175.225	-11.9238	-28.8954	33.0762	6.07615	4.07615	-27.5046	-6.891	Mid_High	protein_coding	Other Genes	Highly Expressed in Pollen (Loraine et al)	PBL17	Probable serine/threonine-protein kinase PBL17 [Source:UniProtKB/Swiss-Prot;Acc:Q8H1E3]
AT2G38140	151.946	153.869	152.907	529.052	135.052	141.052	-127.948	142.602	155.25	167.715	157.745	162.73	17.8552	10.305	11.8552	280.855	-376.145	-2.3431	-9.82265	High	protein_coding	Other Genes		RPS31	30S ribosomal protein S31, chloroplastic [Source:UniProtKB/Swiss-Prot;Acc:O80439]
AT3G19930	165.616	165.169	165.393	146.094	138.094	135.094	299.094	59.3227	163.125	-374.049	707.254	166.603	27.299	106.07	30.299	-133.701	19.299	2.26775	-1.21	Low	protein_coding	Other Genes		STP4	STP4 [Source:UniProtKB/TrEMBL;Acc:A0A178V5Z0]
AT2G35370	265.032	108.139	186.585	311.992	211.992	376.992	-154.008	11.4069	144.762	181.361	141.493	161.427	-25.4061	175.179	-190.406	340.594	-125.406	41.8236	25.1582	High	protein_coding	Other Genes		GDH1	Glycine cleavage system H protein [Source:UniProtKB/TrEMBL;Acc:A0A178VV72]
ATCG00520	577.69	38.1742	307.932	176.651	176.651	180.651	176.051	76.8664	150.046	161.779	161.779	161.779	131.281	231.066	127.281	131.881	131.281	157.886	146.153	High	protein_coding	Other Genes		YCF4	Photosystem I assembly protein Ycf4 [Source:UniProtKB/Swiss-Prot;Acc:P56788]
AT4G13930	164.161	166.592	165.376	-41.3448	166.655	339.655	234.655	92.0232	152.406	122.059	201.935	161.997	-1.27895	73.3531	-174.279	-69.279	206.721	12.9699	3.37915	Mid_High	protein_coding	Other Genes		SHM4	Serine hydroxymethyltransferase 4 [Source:UniProtKB/Swiss-Prot;Acc:O23254]
AT3G16420	162.894	162.104	162.499	8.08011	-240.02	-237.92	1270.08	-94.0122	132.926	158.446	159.078	158.762	402.519	256.512	400.419	-1107.58	154.419	29.5735	3.7378	Low	protein_coding	Other Genes		PBP1	PYK10-binding protein 1 [Source:UniProtKB/Swiss-Prot;Acc:O04314]
AT5G59910	158.438	164.209	161.323	-42.7876	180.212	71.2124	24.2124	936.416	215.201	174.235	157.971	166.103	-18.8889	-775.092	90.111	137.111	204.111	-53.8773	-4.77995	Mid_High	protein_coding	Other Genes		HTB4	HTB4 [Source:UniProtKB/TrEMBL;Acc:A0A384KCB6]
AT2G42680	160.77	160.432	160.601	88.7097	157.71	171.71	176.71	268.924	171.683	204.229	123.781	164.005	2.89155	-108.322	-11.1085	-16.1085	71.8916	-11.0821	-3.40375	Mid_High	protein_coding	Other Genes		MBF1A	MBF1A [Source:UniProtKB/TrEMBL;Acc:A0A178VSD5]
AT3G04710	162.673	162.723	162.698	148.505	156.505	151.505	161.505	213.441	199.092	176.185	171.468	173.826	6.1932	-50.7435	11.1932	1.1932	14.1932	-36.3945	-11.1284	Low	protein_coding	Other Genes		TPR10	Ankyrin repeat family protein [Source:UniProtKB/TrEMBL;Acc:F4J4V1]
AT3G10860	168.066	150.484	159.275	42.7485	147.749	122.749	190.749	428.63	180.196	252.98	73.4463	163.213	11.5263	-269.355	36.5263	-31.4737	116.526	-20.921	-3.93824	Mid_High	protein_coding	Other Genes			At3g10860 [Source:UniProtKB/TrEMBL;Acc:Q9SG91]
AT3G23810	171.442	158.059	164.75	-85.1505	276.849	647.85	-61.1505	-72.4305	135.235	117.235	198.101	157.668	-112.099	237.181	-483.099	225.901	249.901	29.5155	7.08285	Mid_High	protein_coding	Other Genes		SAHH2	Adenosylhomocysteinase [Source:UniProtKB/TrEMBL;Acc:A0A178VEP9]
AT2G19000	165.101	159.82	162.46	141.8	202.8	142.8	141.8	185.67	195.851	171.608	173.718	172.663	-40.3396	-23.2097	19.6604	20.6604	20.6604	-33.3912	-10.2031	Low_Mid	protein_coding	Other Genes			At2g19000 [Source:UniProtKB/TrEMBL;Acc:O65920]
AT1G04470	165.715	157.019	161.367	146.918	181.918	150.918	146.918	189.76	196.511	172.771	172.771	172.771	-20.5508	-28.3926	10.4492	14.4492	14.4492	-35.1441	-11.4032	Mid_High	protein_coding	Other Genes			F19P19.6 protein [Source:UniProtKB/TrEMBL;Acc:P93812]
AT1G56340	181.962	151.414	166.688	-78.3534	194.647	319.647	122.647	327.805	166.08	143.356	177.059	160.207	-27.9585	-161.117	-152.958	44.0415	245.042	0.6082	6.48065	Mid_High	protein_coding	Other Genes		CRT1	Calreticulin-1 [Source:UniProtKB/Swiss-Prot;Acc:O04151]
ATMG00130	-312	57.2176	-127.391	173.991	174.291	174.191	174.391	73.3988	146.905	158.534	158.534	158.534	-301.682	-200.79	-301.582	-301.782	-301.382	-274.296	-285.926	High	protein_coding	Other Genes		ORF121A	Uncharacterized mitochondrial protein AtMg00130 [Source:UniProtKB/Swiss-Prot;Acc:P93282]
AT1G35680	179.495	156.967	168.231	535.617	163.617	147.617	-169.383	107.912	147.624	159.388	156.613	158.001	4.6144	60.3194	20.6144	337.614	-367.386	20.6071	10.2307	High	protein_coding	Other Genes		RPL21	50S ribosomal protein L21, chloroplastic [Source:UniProtKB/Swiss-Prot;Acc:P51412]
AT3G52010	159.238	159.368	159.303	147.181	178.081	151.081	147.081	190.455	196.241	172.24	172.24	172.24	-18.7781	-31.1525	8.2219	12.2219	12.1219	-36.9377	-12.9371	Low	protein_coding	Other Genes		SCPL37	Scpl37 [Source:UniProtKB/TrEMBL;Acc:A0A178VEH9]
AT3G05560	161.049	160.774	160.911	7.44647	125.447	24.4465	159.446	764.663	201.358	184.419	142.134	163.277	35.4647	-603.752	136.465	1.4647	153.465	-40.447	-2.36545	Low	protein_coding	Other Genes		RPL22B	60S ribosomal protein L22-2 [Source:UniProtKB/Swiss-Prot;Acc:Q9M9W1]
AT5G59690	159.857	162.641	161.249	-7.04821	164.952	-1.04821	-0.0482151	1056.82	225.041	248.585	82.643	165.614	-3.70285	-895.569	162.297	161.297	168.297	-63.7917	-4.36514	Low	protein_coding	Other Genes			Histone H4 [Source:UniProtKB/TrEMBL;Acc:Q6NR90]
AT1G13448	159.404	162.213	160.808	169.597	166.497	171.597	167.597	98.8664	165.144	315.446	11.2727	163.359	-5.6882	61.942	-10.7882	-6.7882	-8.7882	-4.3356	-2.55078	Low	lncRNA	Other Genes			other RNA [Source:TAIR;Acc:AT1G13448]
AT3G56020	151.211	161.741	156.476	-31.6238	80.3762	-48.6238	121.376	1118.66	229.17	218.572	112.596	165.584	76.1	-962.18	205.1	35.1	188.1	-72.6935	-9.1081	Mid_High	protein_coding	Other Genes		RPL41G	60S ribosomal protein L41 [Source:UniProtKB/Swiss-Prot;Acc:P62120]
AT1G41880	161.866	163.135	162.5	44.1032	198.103	76.1032	136.103	506.366	185.26	225.86	98.877	162.369	-35.603	-343.866	86.397	26.397	118.397	-22.7593	0.13153	Mid_High	protein_coding	Other Genes	Highly Expressed in Tapetum (Dan-Dan Li et al.)	RPL35AB	60S ribosomal protein L35a-2 [Source:UniProtKB/Swiss-Prot;Acc:Q9FZH0]
AT5G65520	231.391	143.766	187.578	162.394	169.394	165.394	169.394	109.08	163.188	163.85	160.143	161.996	18.1848	78.4988	22.1848	18.1848	25.1848	24.3907	25.5821	High	protein_coding	Other Genes	Highly Expressed in Tapetum (Dan-Dan Li et al.)		Tetratricopeptide repeat (TPR)-like superfamily protein [Source:UniProtKB/TrEMBL;Acc:Q9LSM3]
AT4G03520	134.316	131.09	132.703	231.675	166.675	206.675	52.6754	128.609	155.41	227.877	90.32	159.098	-33.9723	4.0936	-73.9723	80.0277	-98.9723	-22.7072	-26.3953	High	protein_coding	Other Genes		ATHM2	Thioredoxin M2, chloroplastic [Source:UniProtKB/Swiss-Prot;Acc:Q9SEU8]
AT5G62690	158.96	156.963	157.961	37.0468	252.047	64.0469	151.047	409.185	172.665	151.183	167.645	159.414	-94.0853	-251.224	93.9146	6.91465	120.915	-14.7036	-1.4525	Low_Mid	protein_coding	Other Genes		TUBB3	Tubulin beta-2 chain [Source:UniProtKB/Swiss-Prot;Acc:Q56YW9]
AT3G05725	158.101	158.792	158.446	142.061	187.061	147.061	142.061	185.52	193.528	170.226	170.226	170.226	-28.6149	-27.0735	11.3851	16.3851	16.3851	-35.0821	-11.7796	Low	protein_coding	Other Genes			Putative uncharacterized protein [Source:UniProtKB/TrEMBL;Acc:Q5XVC1]
AT5G38480	123.784	220.542	172.163	61.0523	162.052	146.052	199.052	289.182	163.289	185.242	131.42	158.331	10.111	-117.019	26.111	-26.889	111.111	8.87465	13.8322	High	protein_coding	Other Genes		GRF3	RCI1 [Source:UniProtKB/TrEMBL;Acc:A0A178UA42]
AT5G54600	158.296	169.558	163.927	469.259	160.259	184.259	-129.741	76.2354	144.864	190.81	121.39	156.1	3.66845	87.6916	-20.3315	293.668	-305.332	19.0631	7.82675	Mid_High	protein_coding	Other Genes		RPL24	SVR8 [Source:UniProtKB/TrEMBL;Acc:A0A178U954]
AT2G02720	158.914	158.914	158.914	149.063	162.063	151.063	149.063	191.755	194.155	169.795	169.795	169.795	-3.1488	-32.8402	7.8512	9.8512	9.8512	-35.2409	-10.8806	Low	protein_coding	Other Genes			Probable pectate lyase 6 [Source:UniProtKB/Swiss-Prot;Acc:O64510]
AT5G19940	144.414	148.764	146.589	719.808	32.8075	104.808	-125.192	-16.7932	137.685	182.89	127.275	155.082	113.781	163.382	41.7815	271.781	-573.218	8.9042	-8.4934	Mid_High	protein_coding	Other Genes		PAP8	Probable plastid-lipid-associated protein 8, chloroplastic [Source:UniProtKB/Swiss-Prot;Acc:Q941D3]
AT1G07770	152.094	170.039	161.067	70.5545	142.554	14.5545	236.554	468.911	176.442	269.754	47.1462	158.45	18.5123	-307.844	146.512	-75.4877	90.5123	-15.3752	2.61651	Mid_High	protein_coding	Other Genes		RPS15AF	40S ribosomal protein S15a-1 [Source:UniProtKB/Swiss-Prot;Acc:P42798]
ATCG00080	293.517	277.967	285.742	174.019	164.019	181.019	158.719	75.4701	143.551	154.673	154.673	154.673	121.722	210.272	104.722	127.022	111.722	142.191	131.069	High	protein_coding	Other Genes		PSBI	Photosystem II reaction center protein I [Source:UniProtKB/TrEMBL;Acc:A0A1B1W4S2]
AT5G01410	143.432	167.776	155.604	148.079	189.079	174.079	106.079	176.996	168.811	68.9004	252.728	160.814	-33.4755	-21.3925	-18.4755	49.5245	7.52445	-13.207	-5.21042	High	protein_coding	Other Genes		PDX13	Pyridoxal 5'-phosphate synthase subunit PDX1.3 [Source:UniProtKB/Swiss-Prot;Acc:Q8L940]
AT5G13450	156.766	158.437	157.602	10.9805	150.981	104.981	279.981	312.863	160.686	192.042	119.353	155.697	6.6214	-155.262	52.6214	-122.379	146.621	-3.0838	1.9044	Low	protein_coding	Other Genes		ATP5	ATP synthase subunit O, mitochondrial [Source:UniProtKB/Swiss-Prot;Acc:Q96251]
AT5G08670	140.808	154.021	147.415	49.3989	104.399	81.3989	407.399	135.012	147.923	142.399	166.822	154.61	43.0156	12.4029	66.0156	-259.984	98.0156	-0.509	-7.19595	High	protein_coding	Other Genes			ATP synthase alpha/beta family protein [Source:TAIR;Acc:AT5G08670]
AT1G23490	145.4	182.274	163.837	81.5894	140.589	245.589	121.589	229.987	159.718	133.707	179.579	156.643	23.2478	-66.1497	-81.7522	42.2478	82.2478	4.1195	7.1942	Mid_High	protein_coding	Other Genes		ARF2-A	ADP-ribosylation factor 2-B [Source:UniProtKB/Swiss-Prot;Acc:P0DH91]
AT3G14100	156.138	157.234	156.686	144.014	178.014	137.014	160.014	172.406	162.964	277.497	39.947	158.722	-21.3281	-15.7199	19.6719	-3.3281	12.6719	-6.2783	-2.03589	Low_Mid	protein_coding	Other Genes	Highly Expressed in Tapetum (Dan-Dan Li et al.)	UBP1C	Oligouridylate-binding protein 1C [Source:UniProtKB/Swiss-Prot;Acc:Q9LJH8]
ATCG00350	156.979	304.168	230.574	166.668	167.668	182.668	157.668	75.1257	142.889	153.963	153.963	153.963	62.9056	155.448	47.9056	72.9056	63.9056	87.6848	76.6111	High	protein_coding	Other Genes		PSAA	Photosystem I P700 chlorophyll a apoprotein A1 [Source:UniProtKB/Swiss-Prot;Acc:P56766]
AT5G43830	124.141	198.695	161.418	106.14	136.14	119.14	250.14	187.223	156.644	185.085	127.44	156.263	25.2776	-25.8048	42.2776	-88.7224	55.2776	4.77345	5.15515	High	protein_coding	Other Genes			Aluminum induced protein with YGL and LRDR motifs [Source:UniProtKB/TrEMBL;Acc:Q9FG81]
AT3G15730	152.864	160.941	156.902	29.4906	100.491	157.491	356.491	130.268	145.289	149.917	157.272	153.594	56.4119	26.634	-0.5881	-199.588	127.412	11.6131	3.30835	Mid_High	protein_coding	Other Genes		PLDALPHA1	Phospholipase D alpha 1 [Source:UniProtKB/Swiss-Prot;Acc:Q38882]
AT2G46260	154.147	157.126	155.637	139.251	173.251	129.251	171.251	173.824	183.074	158.603	171.506	165.054	-17.6144	-18.1872	26.3856	-15.6144	16.3856	-27.4373	-9.41765	Mid_High	protein_coding	Other Genes			BTB/POZ domain-containing protein At2g46260 [Source:UniProtKB/Swiss-Prot;Acc:O82343]
AT3G02480	151.327	167.703	159.515	110.125	299.125	110.125	112.125	139.571	178.634	83.9294	244.375	164.152	-139.61	19.9438	49.3904	47.3904	49.3904	-19.1188	-4.63671	Mid_High	protein_coding	Other Genes			AT3g02480/F16B3_11 [Source:UniProtKB/TrEMBL;Acc:Q9M892]
AT2G17360	148.857	163.442	156.15	34.789	147.789	21.789	216.789	533.914	178.034	169.52	143.624	156.572	8.36055	-377.764	134.361	-60.6394	121.361	-21.8843	-0.4225	Mid_High	protein_coding	Other Genes		RPS4A	40S ribosomal protein S4-1 [Source:UniProtKB/Swiss-Prot;Acc:Q93VH9]
AT3G06260	152.469	160.654	156.561	142.888	172.688	146.688	143.288	181.65	189.059	153.382	179.72	166.551	-16.1261	-25.0882	9.8739	13.2739	13.6739	-32.497	-9.98955	Mid_High	protein_coding	Other Genes		GATL4	Probable galacturonosyltransferase-like 4 [Source:UniProtKB/Swiss-Prot;Acc:Q9M8J2]
AT3G43120	155.353	157.99	156.671	142.349	175.349	145.349	142.349	181.361	189.022	150.632	182.364	166.498	-18.6772	-24.6895	11.3228	14.3228	14.3228	-32.3507	-9.8267	Mid_High	protein_coding	Other Genes			Auxin-responsive protein-like protein [Source:UniProtKB/TrEMBL;Acc:Q9M249]
AT2G20890	149.302	158.185	153.743	381.514	184.514	233.514	-116.486	52.1032	140.266	149.824	155.958	152.891	-30.7705	101.64	-79.7705	270.23	-227.77	13.4777	0.85215	Mid_High	protein_coding	Other Genes		THF1	THF1 [Source:UniProtKB/TrEMBL;Acc:A0A178VVV5]
AT3G32980	153.067	158.876	155.972	-198.971	-222.971	-225.971	1437.03	-143.736	121.784	150.227	150.227	150.227	378.943	299.708	381.943	-1281.06	354.943	34.1873	5.7444	Low_Mid	protein_coding	Other Genes		PER32	Peroxidase 32 [Source:UniProtKB/Swiss-Prot;Acc:Q9LHB9]
AT1G05190	153.853	154.329	154.091	554.028	159.028	118.028	-188.972	123.294	143.576	158.555	146.047	152.301	-4.93751	30.7972	36.0625	343.062	-399.938	10.5146	1.78976	Low_Mid	protein_coding	Other Genes		RPL6	50S ribosomal protein L6, chloroplastic [Source:UniProtKB/Swiss-Prot;Acc:O23049]
AT4G30010	154.906	155.935	155.421	46.9131	136.913	101.913	261.913	293.093	164.055	111.628	200.022	155.825	18.5076	-137.672	53.5075	-106.492	108.508	-8.63465	-0.4043	Low_Mid	protein_coding	Other Genes			AT4g30010/F6G3_40 [Source:UniProtKB/TrEMBL;Acc:Q9SZV4]
AT1G72150	136.602	171.126	153.864	319.978	-39.0215	248.978	228.978	-93.9198	125.565	146.446	153.767	150.106	192.886	247.784	-95.1143	-75.1143	-166.114	28.299	3.75775	High	protein_coding	Other Genes		PATL1	Patellin-1 [Source:UniProtKB/Swiss-Prot;Acc:Q56WK6]
AT3G46780	153.11	155.06	154.085	669.423	47.4229	257.423	-214.577	-96.0833	125.443	156.86	143.237	150.048	106.662	250.169	-103.338	368.662	-515.338	28.642	4.03685	Low	protein_coding	Other Genes		PTAC16	Protein PLASTID TRANSCRIPTIONALLY ACTIVE 16, chloroplastic [Source:UniProtKB/Swiss-Prot;Acc:Q9STF2]
AT1G19910	144.438	148.747	146.593	87.7879	94.7879	111.788	357.788	92.6566	155.461	136.186	176.148	156.167	51.8047	53.936	34.8047	-211.195	58.8047	-8.8682	-9.5741	Mid_High	protein_coding	Other Genes		VHA-C2	V-type proton ATPase proteolipid subunit [Source:UniProtKB/TrEMBL;Acc:Q24JM2]
ATCG00410	652.948	-250.796	201.076	165.451	166.151	167.151	165.151	75.3314	140.944	151.708	151.708	151.708	34.9249	125.745	33.9249	35.9249	35.6249	60.1327	49.3684	High	tRNA	Other Genes		TRNF	chloroplast TRNF [Source:TAIR;Acc:ATCG00410]
AT3G19820	156.209	155.587	155.898	106.186	221.186	33.1864	203.186	256.142	153.307	165.418	138.926	152.172	-65.2886	-100.244	122.711	-47.2886	49.7114	2.5909	3.72555	Mid_High	protein_coding	Other Genes		DIM	Delta(24)-sterol reductase [Source:UniProtKB/Swiss-Prot;Acc:Q39085]
AT4G03210	181.471	146.183	163.827	-77.7171	279.283	-62.7171	-204.717	1407.65	245.42	202.154	120.016	161.085	-115.456	-1243.82	226.544	368.544	241.544	-81.593	2.74165	High	protein_coding	Other Genes		XTH9	Xyloglucan endotransglucosylase/hydrolase (Fragment) [Source:UniProtKB/TrEMBL;Acc:C0SVH2]
AT4G15470	143.986	147.622	145.804	56.5337	134.534	230.534	210.534	124.359	151.433	141.089	166.292	153.691	11.2704	21.4446	-84.7296	-64.7296	89.2704	-5.6289	-7.8865	High	protein_coding	Other Genes		LFG5	BI1-like protein [Source:UniProtKB/Swiss-Prot;Acc:Q94A20]
AT2G18470	146.294	146.902	146.598	140.026	173.726	143.726	140.726	175.196	184.188	163.363	163.363	163.363	-27.1276	-28.5976	2.87235	5.87235	6.57235	-37.5893	-16.7652	High	protein_coding	Other Genes		PERK4	Proline-rich receptor-like protein kinase PERK4 [Source:UniProtKB/Swiss-Prot;Acc:Q9ZNQ8]
AT3G28780	151.772	153.45	152.611	101.435	313.435	102.335	101.435	136.93	176.43	113.617	209.043	161.33	-160.824	15.6812	50.2755	51.1756	51.1756	-23.8191	-8.71915	Mid_High	protein_coding	Other Genes			Transmembrane protein, putative (DUF1216) [Source:UniProtKB/TrEMBL;Acc:F4J0E6]
AT1G22300	153.939	154.262	154.1	7.08037	141.08	84.0804	290.08	323.545	161.165	167.485	138.314	152.9	13.02	-169.444	70.0201	-135.98	147.02	-7.06425	1.2009	Mid_High	protein_coding	Other Genes		GRF10	GRF10 [Source:UniProtKB/TrEMBL;Acc:A0A178W0Z4]
AT5G08690	148.522	157.286	152.904	29.7752	132.775	103.775	351.775	147.756	146.87	125.822	176.992	151.407	20.1285	5.1481	49.1285	-198.872	123.129	6.0341	1.49695	Mid_High	protein_coding	Other Genes			ATP synthase subunit beta-2, mitochondrial [Source:UniProtKB/Swiss-Prot;Acc:P83484]
AT3G12145	156.47	187.376	171.923	-148.144	692.856	-95.1442	-154.144	738.207	192.924	147.865	163.302	155.584	-520.933	-566.284	267.067	326.067	320.067	-21.0015	16.3392	High	protein_coding	Other Genes		FLR1	FTM4 [Source:UniProtKB/TrEMBL;Acc:A0A178V9V7]
ATCG00480	232.668	151.785	192.227	184.105	162.105	172.105	145.105	64.5784	138.736	150.215	150.215	150.215	30.1212	127.648	20.1212	47.1212	8.1212	53.4902	42.0117	High	protein_coding	Other Genes		ATPB	ATP synthase subunit beta, chloroplastic [Source:UniProtKB/Swiss-Prot;Acc:P19366]
AT1G10960	154.874	150.765	152.82	160.819	204.819	246.819	4.81857	145.633	153.591	303.166	3.92231	153.544	-51.999	7.18659	-93.999	148.001	-7.99904	-0.771285	-0.724631	Low_Mid	protein_coding	Other Genes		FD1	Ferredoxin-1, chloroplastic [Source:UniProtKB/Swiss-Prot;Acc:O04090]
AT1G64510	156.891	153.061	154.976	470.211	147.211	159.211	-127.789	88.3275	141.385	164.498	136.364	150.431	7.76515	66.6483	-4.23485	282.765	-315.235	13.5909	4.5448	Mid_High	protein_coding	Other Genes			Translation elongation factor EF1B/ribosomal protein S6 family protein [Source:TAIR;Acc:AT1G64510]
ATCG00150	390.554	52.7142	221.634	165.653	164.653	166.653	161.353	69.9046	138.856	149.825	149.825	149.825	56.9815	151.73	54.9815	60.2815	55.9815	82.7785	71.8089	High	protein_coding	Other Genes		ATPI	ATP synthase subunit a, chloroplastic [Source:UniProtKB/TrEMBL;Acc:A0A1B1W4S9]
ATCG00200	39.7858	409.924	224.855	165.173	163.973	165.173	163.373	70.5687	138.878	149.782	149.782	149.782	60.8814	154.286	59.6814	61.4814	59.6814	85.9767	75.0724	High	tRNA	Other Genes		TRNC	a chloroplast-encoded tRNA for cysteine [Source:TAIR;Acc:ATCG00200]
AT5G09660	150.097	153.704	151.901	701.587	80.587	162.587	-190.413	-107.06	123.4	172.032	123.746	147.889	71.3139	258.961	-10.6862	342.314	-549.686	28.5007	4.01215	Low_Mid	protein_coding	Other Genes		PMDH2	Malate dehydrogenase [Source:UniProtKB/TrEMBL;Acc:B3H560]
AT1G73230	152.13	152.889	152.51	55.4108	83.4108	53.4108	235.411	488.929	173.085	164.739	141.446	153.093	69.0987	-336.42	99.0987	-82.9013	97.0987	-20.5752	-0.58315	Low	protein_coding	Other Genes			Nascent polypeptide-associated complex subunit beta [Source:UniProtKB/Swiss-Prot;Acc:Q9CAT7]
AT3G15353	155.216	151.196	153.206	344.071	117.071	71.0713	-130.929	536.315	174.35	170.539	134.457	152.498	36.135	-383.108	82.1349	284.135	-190.865	-21.1433	0.7086	Low	protein_coding	Other Genes		MT3	Metallothionein-like protein 3 [Source:UniProtKB/Swiss-Prot;Acc:O22433]
AT4G15210	148.682	153.06	150.871	-210.416	58.4841	1128.48	-210.516	-132.185	120.096	142.91	150.96	146.935	92.387	283.056	-977.613	361.387	361.287	30.7748	3.93605	Low_Mid	protein_coding	Other Genes		BAM5	Beta-amylase 5 [Source:UniProtKB/Swiss-Prot;Acc:P25853]
AT4G24770	128.377	171.043	149.71	489.622	149.622	151.622	-149.378	93.2894	137.953	143.614	153.248	148.431	0.08855	56.421	-1.91145	299.089	-339.911	11.7572	1.27925	High	protein_coding	Other Genes		CP31A	31 kDa ribonucleoprotein, chloroplastic [Source:UniProtKB/Swiss-Prot;Acc:Q04836]
AT5G21090	151.842	151.491	151.666	28.3995	158.399	102.399	254.399	269.396	154.451	190.905	109.926	150.416	-6.7331	-117.73	49.2669	-102.733	123.267	-2.7851	1.2508	Low	protein_coding	Other Genes		LRR1	Leucine-rich repeat protein 1 [Source:UniProtKB/Swiss-Prot;Acc:Q9FPJ5]
AT4G29410	152.441	153.544	152.992	-8.09918	123.901	-8.09918	193.901	708.551	187.868	183.07	122.794	152.932	29.0915	-555.558	161.091	-40.9085	161.091	-34.8755	0.0601	Low_Mid	protein_coding	Other Genes		RPL28C	60S ribosomal protein L28-2 [Source:UniProtKB/Swiss-Prot;Acc:Q9M0E2]
AT2G19750	143.356	157.413	150.384	75.3807	154.381	95.3807	142.381	399.663	171.891	185.083	121.325	153.204	-3.99655	-249.279	55.0035	8.00345	75.0035	-21.5067	-2.8198	Mid_High	protein_coding	Other Genes		RPS30A	40S ribosomal protein S30 [Source:UniProtKB/Swiss-Prot;Acc:P49689]
AT5G02160	148.382	148.121	148.252	789.194	-83.8057	190.194	-198.806	-20.1508	127.344	147.788	144.256	146.022	232.057	168.403	-41.9425	347.058	-640.942	20.9073	2.22945	Mid_High	protein_coding	Other Genes			AT5g02160 [Source:UniProtKB/TrEMBL;Acc:Q9FPH2]
AT2G28910	286.288	70.1023	178.195	138.456	112.456	57.456	291.456	153.559	146.921	110.162	188.025	149.093	65.739	24.6358	120.739	-113.261	39.739	31.2742	29.1017	High	protein_coding	Other Genes		CXIP4	CXIP4 [Source:UniProtKB/TrEMBL;Acc:A0A178VV16]
AT1G70830	140.549	165.515	153.032	-38.4783	504.522	122.522	-194.478	532.155	171.63	159.812	140.651	150.231	-351.49	-379.123	30.5104	347.51	191.51	-18.5984	2.80055	Mid_High	protein_coding	Other Genes		MLP28	MLP-like protein 28 [Source:UniProtKB/Swiss-Prot;Acc:Q9SSK9]
AT1G17880	145.94	152.048	148.994	49.6144	146.614	31.6144	133.614	590.274	177.257	152.914	148.894	150.904	2.3797	-441.28	117.38	15.3797	99.3797	-28.2634	-1.9096	Mid_High	protein_coding	Other Genes		BTF3	Basic transcription factor 3 [Source:UniProtKB/Swiss-Prot;Acc:Q9SMW7]
AT4G00350	178.727	116.945	147.836	135.874	174.874	137.874	135.974	168.085	178.989	159.104	159.104	159.104	-27.0388	-20.2499	9.96125	11.8612	11.9612	-31.1539	-11.2686	High	protein_coding	Other Genes		DTX34	Protein DETOXIFICATION 34 [Source:UniProtKB/Swiss-Prot;Acc:F4JH46]
AT2G43970	63.8592	194.547	129.203	180.818	32.8179	25.8179	418.818	45.6196	132.412	153.384	138.796	146.09	96.385	83.5833	103.385	-289.615	-51.615	-3.20918	-16.8872	High	protein_coding	Other Genes		LARP6B	La-related protein 6B [Source:UniProtKB/Swiss-Prot;Acc:O80567]
AT3G09820	147.021	152.241	149.631	24.7665	165.767	165.767	199.767	230.221	152.807	124.533	174.126	149.33	-16.1356	-80.5905	-16.1356	-50.1356	124.864	-3.1764	0.30115	Low_Mid	protein_coding	Other Genes		ADK1	Adenosine kinase 1 [Source:UniProtKB/Swiss-Prot;Acc:Q9SF85]
AT4G26400	63.2534	137.798	100.526	138.885	159.885	138.885	156.885	149.746	169.478	150.327	161.864	156.096	-59.359	-49.2201	-38.359	-56.359	-38.359	-68.9528	-55.57	High	protein_coding	Other Genes			AT4G26400 protein [Source:UniProtKB/TrEMBL;Acc:Q8L5Z3]
AT1G34095	151.415	153.957	152.686	116.705	231.705	125.705	116.705	152.439	175.544	159.263	156.463	157.863	-79.0186	0.24715	26.9814	35.9814	35.9814	-22.8576	-5.1766	High	protein_coding	Other Genes			unknown protein; BEST Arabidopsis thaliana protein match is: unknown protein (TAIR:AT2G45403.1); Ha. [Source:TAIR;Acc:AT1G34095]
AT1G11910	145.027	155.981	150.504	101.668	96.6677	126.668	292.668	113.3	138.339	144.443	148.095	146.269	53.8361	37.2041	23.8362	-142.164	48.8362	12.1652	4.23445	Mid_High	protein_coding	Other Genes		APA1	aspartic proteinase A1 [Source:TAIR;Acc:AT1G11910]
AT3G62400	-74.1753	538.276	232.051	89.5146	167.515	145.515	186.515	164.16	144.569	229.552	65.0729	147.312	64.5359	67.8906	86.5359	45.5359	142.536	87.4815	84.7382	High	protein_coding	Other Genes			unknown protein; Ha. [Source:TAIR;Acc:AT3G62400]
AT2G24940	154.034	151.645	152.84	12.465	53.465	97.465	278.465	435.077	162.128	146.954	149.219	148.087	99.3747	-282.238	55.3747	-125.625	140.375	-9.2884	4.75285	Mid_High	protein_coding	Other Genes		MP3	MAPR2 [Source:UniProtKB/TrEMBL;Acc:A0A178VV33]
AT3G16370	150.339	147.271	148.805	293.156	124.156	391.156	-107.844	-40.3958	128.099	177.695	113.606	145.65	24.6487	189.201	-242.351	256.649	-144.351	20.7065	3.1549	Low	protein_coding	Other Genes		APG	GDSL esterase/lipase APG [Source:UniProtKB/Swiss-Prot;Acc:Q9LU14]
AT1G74050	138.627	133.981	136.304	72.1816	145.182	36.1816	202.182	405.535	162.37	203.307	93.5879	148.447	-8.87735	-269.231	100.123	-65.8774	64.1226	-26.0654	-12.1432	Mid_High	protein_coding	Other Genes		RPL6C	60S ribosomal protein L6-3 [Source:UniProtKB/Swiss-Prot;Acc:Q9C9C5]
AT1G79550	155.882	143.551	149.717	-40.9635	137.036	120.037	332.036	236.561	146.472	147.416	145.182	146.299	12.6801	-86.8446	29.6801	-182.32	190.68	3.2444	3.4174	Mid_High	protein_coding	Other Genes		PGK3	Phosphoglycerate kinase [Source:UniProtKB/TrEMBL;Acc:A0A178WHC3]
AT4G37870	154.051	135.688	144.87	-52.7161	-5.71607	3.28393	558.284	318.308	152.907	140.131	153.568	146.849	150.586	-173.439	141.586	-413.414	197.586	-8.03755	-1.9795	High	protein_coding	Other Genes		PCKA	Phosphoenolpyruvate carboxykinase (ATP)-like protein [Source:UniProtKB/TrEMBL;Acc:Q0WWL8]
AT3G54050	113.678	108.19	110.934	524.554	87.5543	269.554	-156.446	-88.7251	121.157	162.329	125.504	143.917	23.3795	199.659	-158.621	267.38	-413.62	-10.2232	-32.9827	High	protein_coding	Other Genes		CFBP1	Fructose-1,6-bisphosphatase 1, chloroplastic [Source:UniProtKB/Swiss-Prot;Acc:P25851]
AT2G02130	150.606	146.188	148.397	-17.4502	138.55	-13.4502	349.55	400.475	162.927	211.468	85.6522	148.56	9.84705	-252.078	161.847	-201.153	165.847	-14.5299	-0.16311	Low	protein_coding	Other Genes		PDF2.3	Defensin-like protein 1 [Source:UniProtKB/Swiss-Prot;Acc:Q9ZUL7]
AT2G01450	156.63	143.124	149.877	108.105	182.105	115.105	198.105	124.659	161.826	151.228	155.152	153.19	-32.2277	25.2176	34.7723	-48.2277	41.7723	-11.9492	-3.3133	Mid_High	protein_coding	Other Genes		MPK17	Mitogen-activated protein kinase 17 [Source:UniProtKB/Swiss-Prot;Acc:Q84M93]
AT4G20150	129.514	152.075	140.794	82.9246	145.925	110.925	199.925	247.94	153.444	225.115	71.3088	148.212	-5.1305	-107.146	29.8695	-59.1305	57.8695	-12.6502	-7.41783	High	protein_coding	Other Genes			Excitatory amino acid transporter [Source:UniProtKB/TrEMBL;Acc:Q94AL6]
AT1G09210	144.747	150.423	147.585	-7.84986	228.15	185.15	206.15	113.746	141.937	25.0955	268.272	146.684	-80.5652	33.8392	-37.5652	-58.5652	155.435	5.6478	0.901311	Mid_High	protein_coding	Other Genes		CRT2	Calreticulin-2 [Source:UniProtKB/Swiss-Prot;Acc:Q38858]
AT5G53820	146.921	151.959	149.44	59.199	471.099	61.099	59.899	37.7336	144.239	-232.98	530.572	148.796	-321.659	111.706	88.3409	89.5409	90.2409	5.2004	0.6438	Low_Mid	protein_coding	Other Genes			ABA-inducible protein-like [Source:UniProtKB/TrEMBL;Acc:Q9FHZ4]
AT5G25340	142.828	146.593	144.71	140.704	163.704	142.704	141.004	146.258	170.46	134.658	175.934	155.296	-18.9939	-1.5477	2.0061	3.7061	4.0061	-25.7491	-10.5857	Mid_High	protein_coding	Other Genes			Ubiquitin-like superfamily protein [Source:UniProtKB/TrEMBL;Acc:Q8GXI1]
AT5G25610	145.826	147.397	146.611	-11.6778	245.322	662.322	-182.678	-73.8212	121.269	135.449	150.741	143.095	-98.7109	220.432	-515.711	329.289	158.289	25.342	3.5161	Low	protein_coding	Other Genes		RD22	BURP domain protein RD22 [Source:UniProtKB/Swiss-Prot;Acc:Q08298]
AT1G53240	155.157	139.184	147.17	36.9304	138.93	96.9304	246.93	276.288	150.631	149.051	142.895	145.973	8.24005	-129.118	50.2401	-99.7599	110.24	-3.46015	1.1975	Mid_High	protein_coding	Other Genes		mMDH1	Malate dehydrogenase 1, mitochondrial [Source:UniProtKB/Swiss-Prot;Acc:Q9ZP06]
AT5G60360	147.547	148.834	148.191	152.64	161.64	115.64	270.64	-54.6771	122.072	138.98	146.327	142.654	-13.4494	202.868	32.5506	-122.449	-4.44945	26.1194	5.53715	Mid_High	protein_coding	Other Genes		AALP	Aleurain-like protease [Source:UniProtKB/TrEMBL;Acc:A8MQZ1]
AT1G54780	222.678	113.243	167.96	462.761	128.761	239.761	-143.239	-32.6065	124.203	154.437	131.34	142.888	39.1991	200.567	-71.8009	311.199	-294.801	43.7574	25.0716	High	protein_coding	Other Genes		TLP18.3	TLP18.3 [Source:UniProtKB/TrEMBL;Acc:A0A178WHT4]
AT2G21170	132.685	142.712	137.699	251.879	173.879	221.879	-14.1209	65.9635	131.57	162.198	124.553	143.375	-36.1805	71.7351	-84.1805	151.819	-114.181	6.12855	-5.67665	Mid_High	protein_coding	Other Genes		TIM	TIM [Source:UniProtKB/TrEMBL;Acc:A0A178VN28]
AT1G07320	95.2305	267.321	181.276	391.269	136.269	142.269	-63.7313	114.396	136.793	165.644	122.532	144.088	45.0073	66.8797	39.0073	245.007	-209.993	44.4827	37.1879	High	protein_coding	Other Genes		RPL4	RPL4 [Source:UniProtKB/TrEMBL;Acc:A0A384KN11]
ATCG00340	352.818	9.21303	181.016	155.075	155.075	174.075	145.075	70.4551	133.336	143.651	143.651	143.651	25.9401	110.56	6.94011	35.9401	25.9401	47.6798	37.3642	High	protein_coding	Other Genes		PSAB	Photosystem I P700 chlorophyll a apoprotein A2 [Source:UniProtKB/TrEMBL;Acc:A0A1B1W4U2]
AT5G33370	141.938	151.936	146.937	-78.6083	696.392	169.392	-92.6083	-53.2657	126.637	76.2552	210.704	143.479	-549.455	200.203	-22.4546	239.545	225.545	20.3003	3.45769	Mid_High	protein_coding	Other Genes			GDSL esterase/lipase At5g33370 [Source:UniProtKB/Swiss-Prot;Acc:Q8LB81]
AT3G22960	173.419	150.982	162.2	203.653	145.653	81.6532	162.653	132.441	138.251	142.57	145.135	143.853	16.5472	29.7596	80.5472	-0.4528	-41.4528	23.9491	18.3476	High	protein_coding	Other Genes		PKP1	Plastidial pyruvate kinase 1, chloroplastic [Source:UniProtKB/Swiss-Prot;Acc:Q9LIK0]
AT4G23680	153.562	141.473	147.517	47.1608	488.161	32.1608	87.1607	16.9229	137.971	346.57	-54.9189	145.825	-340.643	130.594	115.357	60.3567	100.357	9.5465	1.69204	Mid_High	protein_coding	Other Genes			AT4g23680/F9D16_150 [Source:UniProtKB/TrEMBL;Acc:Q9SUQ9]
AT5G30510	143.575	149.045	146.31	432.971	178.971	174.971	-154.029	60.4184	130.432	142.309	142.79	142.549	-32.6609	85.8917	-28.6609	300.339	-286.661	15.8781	3.76085	Mid_High	protein_coding	Other Genes		RPS1	30S ribosomal protein S1, chloroplastic [Source:UniProtKB/Swiss-Prot;Acc:Q93VC7]
AT5G65360	163.645	136.887	150.266	-83.9002	77.0998	-26.9002	-23.9002	1323.69	230.581	155.125	148.959	152.042	73.166	-1173.43	177.166	174.166	234.166	-80.3156	-1.77605	Mid_High	protein_coding	Other Genes		HTR2	Histone H3 [Source:UniProtKB/TrEMBL;Acc:Q0WRA9]
AT3G52090	138.36	148.05	143.205	106.955	166.955	135.955	132.955	219.008	155.337	199.295	95.9468	147.621	-23.7497	-75.8031	7.25035	10.2503	36.2503	-12.1324	-4.41595	Mid_High	protein_coding	Other Genes		NRPB11	DNA-directed RNA polymerase, RBP11-like protein [Source:UniProtKB/TrEMBL;Acc:F4J5R0]
AT1G78900	150.916	143.266	147.091	82.7791	125.779	132.779	267.779	101.964	133.853	140.534	144.969	142.751	21.3114	45.1268	14.3114	-120.689	64.3114	13.2375	4.33905	Mid_High	protein_coding	Other Genes		VHA-A	VHA-A [Source:UniProtKB/TrEMBL;Acc:A0A384LM33]
AT1G78370	128.276	183.699	155.988	182.885	-51.1155	-173.115	-207.115	1671.89	257.581	153.225	155.503	154.364	207.103	-1515.9	329.103	363.103	-26.8971	-101.594	1.62335	High	protein_coding	Other Genes		GSTU20	Glutathione S-transferase U20 [Source:UniProtKB/Swiss-Prot;Acc:Q8L7C9]
AT2G37270	243.137	106.465	174.801	27.7064	155.706	70.7064	189.706	396.971	159.985	192.911	97.7878	145.349	19.0944	-222.17	104.094	-14.9056	147.094	14.816	29.4513	High	protein_coding	Other Genes		RPS5A	40S ribosomal protein S5-1 [Source:UniProtKB/Swiss-Prot;Acc:Q9ZUT9]
AT3G42050	143.292	148.422	145.857	123.304	148.304	141.304	197.304	89.8433	138.606	184.225	103.532	143.879	-2.44725	56.0136	4.55275	-51.4473	22.5527	7.25095	1.97835	Low_Mid	protein_coding	Other Genes		VHA-H	V-type proton ATPase subunit H [Source:UniProtKB/Swiss-Prot;Acc:Q9LX65]
AT1G74060	144.475	144.499	144.487	47.617	156.617	69.617	148.617	431.235	165.266	154.415	137.849	146.132	-12.1298	-286.748	74.8701	-4.1298	96.8701	-20.7791	-1.64485	Low	protein_coding	Other Genes		RPL6B	60S ribosomal protein L6-2 [Source:UniProtKB/Swiss-Prot;Acc:Q9C9C6]
AT5G54160	137.323	171.271	154.297	81.2885	184.288	153.288	238.288	2.04489	128.173	160.173	123.493	141.833	-29.9914	152.252	1.0086	-83.9914	73.0086	26.1246	12.4646	High	protein_coding	Other Genes		OMT1	Flavone 3'-O-methyltransferase 1 [Source:UniProtKB/Swiss-Prot;Acc:Q9FK25]
AT1G57720	143.805	135.672	139.739	54.3235	128.323	19.3235	289.324	306.442	149.974	155.637	131.101	143.369	11.4152	-166.703	120.415	-149.585	85.4152	-10.2349	-3.63015	Mid_High	protein_coding	Other Genes			Probable elongation factor 1-gamma 2 [Source:UniProtKB/Swiss-Prot;Acc:Q9FVT2]
AT4G18480	158.664	139.528	149.096	513.932	131.932	163.932	-169.068	31.6885	126.737	147.44	133.919	140.679	17.1643	117.408	-14.8357	318.164	-364.836	22.3588	8.4166	Mid_High	protein_coding	Other Genes		CHLI1	Magnesium-chelatase subunit ChlI-1, chloroplastic [Source:UniProtKB/Swiss-Prot;Acc:P16127]
AT1G54580	127.575	174.318	150.947	-16.5667	220.433	142.433	174.433	249.818	147.194	81.4403	205.217	143.329	-69.4866	-98.8716	8.5134	-23.4866	167.513	3.753	7.61809	High	protein_coding	Other Genes		ACP2	Acyl carrier protein 2, chloroplastic [Source:UniProtKB/Swiss-Prot;Acc:P25701]
AT1G11780	129.747	171.607	150.677	143.689	143.689	143.689	147.689	133.861	160.091	-162.67	461.689	149.51	6.98815	16.8156	6.98815	2.98815	6.98815	-9.41455	1.16715	Mid_High	protein_coding	Other Genes			Alpha-ketoglutarate-dependent dioxygenase alkB [Source:UniProtKB/Swiss-Prot;Acc:Q9SA98]
AT3G17390	141.073	144.293	142.683	-0.547191	62.4528	302.453	222.453	125.453	134.639	149.537	132.783	141.16	80.2307	17.2309	-159.769	-79.7693	143.231	8.044	1.52345	High	protein_coding	Other Genes		METK4	S-adenosylmethionine synthase [Source:UniProtKB/TrEMBL;Acc:A0A178VIP8]
AT1G73885	146.109	142.888	144.499	493.553	93.5532	138.553	-87.4468	31.3761	126.412	148.443	131.911	140.177	50.9455	113.123	5.9455	231.945	-349.055	18.0867	4.32135	Low	protein_coding	Other Genes			unknown protein; FUNCTIONS IN: molecular_function unknown; INVOLVED IN: biological_process unknown; LOCATED IN: chloroplast thylakoid membrane, chloroplast; Ha. [Source:TAIR;Acc:AT1G73885]
AT5G24490	140.716	144.983	142.849	643.772	-0.228151	94.7719	-75.2281	-14.11	122.215	137.172	142.083	139.628	143.077	156.959	48.0774	218.077	-500.923	20.6343	3.22155	Mid_High	protein_coding	Other Genes			30S ribosomal protein [Source:UniProtKB/TrEMBL;Acc:Q94K97]
AT5G44540	-50.2921	117.491	33.5996	75.2553	412.255	74.7553	74.7553	29.9981	132.468	332.914	-48.7746	142.07	-378.656	3.60152	-41.1556	-41.1556	-41.6556	-98.8686	-108.47	High	protein_coding	Other Genes			Similarity to tapetum-specific protein [Source:UniProtKB/TrEMBL;Acc:Q9FI11]
ATCG01090	228.511	98.1003	163.306	154.212	153.912	156.212	153.312	65.2081	130.227	140.53	140.53	140.53	9.39361	98.0977	7.09361	9.99362	9.09361	33.0787	22.7757	High	protein_coding	Other Genes		NDHI	NAD(P)H-quinone oxidoreductase subunit I, chloroplastic [Source:UniProtKB/Swiss-Prot;Acc:P56755]
AT3G20300	140.656	142.15	141.403	144.197	154.197	134.197	126.197	160.131	172.197	147.919	156.964	152.442	-12.794	-18.7279	7.20595	15.206	-2.79405	-30.7945	-11.039	Low_Mid	protein_coding	Other Genes			AT3g20300/MQC12_5 [Source:UniProtKB/TrEMBL;Acc:Q8VXV8]
AT1G75350	145.517	133.969	139.743	474.644	120.644	154.644	-155.356	107.694	132.164	160.972	119.755	140.363	19.0985	32.049	-14.9015	295.099	-334.901	7.5788	-0.6208	Mid_High	protein_coding	Other Genes		RPL31	50S ribosomal protein L31, chloroplastic [Source:UniProtKB/Swiss-Prot;Acc:Q9FWS4]
AT4G27790	142.878	141.958	142.418	129.582	161.582	132.582	129.682	168.517	174.018	152.802	152.802	152.802	-19.1643	-26.0988	9.83565	12.7357	12.8357	-31.6005	-10.3837	Low	protein_coding	Other Genes			Calcium-binding EF hand family protein [Source:UniProtKB/TrEMBL;Acc:Q9STP7]
AT4G36940	179.438	131.536	155.487	139.65	147.65	154.65	153.65	94.8059	144.997	257.821	30.7796	144.3	7.8374	60.6814	0.8374	1.8374	15.8374	10.49	11.187	High	protein_coding	Other Genes		NAPRT1	NAPRT1 [Source:UniProtKB/TrEMBL;Acc:A0A178V5W0]
AT2G28790	156.225	135.496	145.861	-133.238	113.762	-52.2377	-99.2377	1501.92	245.651	247.488	55.2743	151.381	32.0984	-1356.06	198.098	245.098	279.098	-99.7906	-5.52033	Mid_High	protein_coding	Other Genes			Pathogenesis-related thaumatin superfamily protein [Source:TAIR;Acc:AT2G28790]
AT1G11640	-368.224	730.831	181.303	153.385	153.485	153.685	153.385	65.1368	129.511	139.728	139.728	139.728	27.8187	116.167	27.6187	27.9187	27.9187	51.792	41.5748	High	tRNA	Other Genes			pre-tRNA [Source:TAIR;Acc:AT1G11640]
AT3G22230	142.057	144.768	143.413	-17.2089	138.791	4.79107	146.791	686.426	178.438	186.019	102.195	144.107	4.6216	-543.014	138.622	-3.3784	160.622	-35.0251	-0.6941	Mid_High	protein_coding	Other Genes		RPL27B	60S ribosomal protein L27-2 [Source:UniProtKB/Swiss-Prot;Acc:Q8LCL3]
AT2G28000	123.491	144.02	133.756	267.331	199.331	112.331	-18.6694	160.403	136.05	151.185	128.531	139.858	-65.575	-26.6477	21.425	152.425	-133.575	-2.2941	-6.10275	High	protein_coding	Other Genes		CPN60A1	SLP [Source:UniProtKB/TrEMBL;Acc:A0A178VZW6]
AT1G13970	144.616	140.319	142.467	112.261	188.261	121.261	136.261	151.478	168.921	138.176	163.137	150.656	-45.7936	-9.01055	21.2064	6.20635	30.2064	-26.454	-8.18915	Low	protein_coding	Other Genes			Beta-hexosaminidase (DUF1336) [Source:UniProtKB/TrEMBL;Acc:Q9XI89]
AT4G16190	137.144	149.335	143.239	40.4549	145.455	60.4549	433.455	-61.6388	117.495	128.497	146.661	137.579	-2.2154	204.878	82.7846	-290.215	102.785	25.7443	5.66065	Mid_High	protein_coding	Other Genes		RD19C	Probable cysteine protease RD19C [Source:UniProtKB/Swiss-Prot;Acc:Q9SUL1]
AT1G20130	140.799	147.425	144.112	70.5365	409.536	70.5365	70.6365	38.1258	137.334	-193.434	477.372	141.969	-265.425	105.986	73.5753	73.4753	73.5753	6.7777	2.14305	Mid_High	protein_coding	Other Genes		APG	Anther-specific proline-rich protein APG [Source:UniProtKB/Swiss-Prot;Acc:P40602]
AT2G27860	152.375	146.7	149.538	115.764	139.764	153.764	180.764	97.1822	134.456	105.609	174.171	139.89	9.77315	52.3554	-4.22685	-31.2269	33.7731	15.0818	9.6475	High	protein_coding	Other Genes		AXS1	UDP-D-apiose/UDP-D-xylose synthase 1 [Source:UniProtKB/Swiss-Prot;Acc:Q9ZUY6]
AT5G48810	129.192	136.361	132.776	19.1087	132.109	140.109	155.109	358.82	153.078	143.837	138.191	141.014	0.6677	-226.044	-7.3323	-22.3323	113.668	-20.302	-8.2376	Mid_High	protein_coding	Other Genes		CYTB5-D	Cytochrome B5 isoform D [Source:UniProtKB/Swiss-Prot;Acc:Q9ZWT2]
AT3G58610	128.948	121.323	125.136	195.755	93.7545	1.75455	189.755	296.163	145.918	162.917	116.712	139.814	31.3813	-171.027	123.381	-64.6188	-70.6188	-20.7825	-14.6786	High	protein_coding	Other Genes			Ketol-acid reductoisomerase, chloroplastic [Source:UniProtKB/Swiss-Prot;Acc:Q05758]
AT3G04360	127.403	150.481	138.942	130.822	156.622	133.622	135.622	144.031	162.082	147.589	147.589	147.589	-17.6802	-5.0892	5.3198	3.3198	8.1198	-23.14	-8.6469	High	protein_coding	Other Genes			Calcium-dependent lipid-binding (CaLB domain) family protein [Source:UniProtKB/TrEMBL;Acc:F4J3N4]
AT2G07675	-155.38	165.872	5.2456	151.166	151.266	151.966	151.266	63.8287	127.736	140.069	135.549	137.809	-146.02	-58.5831	-146.72	-146.02	-145.92	-122.491	-132.564	High	protein_coding	Other Genes			Ribosomal protein S12/S23 family protein [Source:TAIR;Acc:AT2G07675]
AT5G23900	124.351	126.73	125.54	64.3707	146.371	65.3707	200.371	299.806	147.776	134.205	145.847	140.026	-20.8304	-174.266	60.1696	-74.8304	61.1696	-22.2358	-14.4855	High	protein_coding	Other Genes		RPL13D	60S ribosomal protein L13 [Source:UniProtKB/TrEMBL;Acc:A0A178UBD6]
AT5G64350	129.761	141.365	135.563	15.3488	117.349	74.3488	156.349	506.252	163.615	189.384	93.3235	141.354	18.2141	-370.69	61.2141	-20.786	120.214	-28.0521	-5.79076	Mid_High	protein_coding	Other Genes		FKBP12	Peptidyl-prolyl cis-trans isomerase FKBP12 [Source:UniProtKB/Swiss-Prot;Acc:Q8LGG0]
AT3G08730	139.781	141.862	140.822	126.181	163.181	130.181	133.181	149.599	162.343	134.657	160.206	147.431	-22.359	-8.77745	10.641	7.64095	14.641	-21.5212	-6.6099	Low_Mid	protein_coding	Other Genes	Highly Expressed in Pollen (Loraine et al)	ATPK1	Non-specific serine/threonine protein kinase [Source:UniProtKB/TrEMBL;Acc:A0A178VLF0]
AT2G40060	136.068	147.687	141.877	85.7166	167.717	153.717	123.717	195.632	143.706	125.547	155.162	140.355	-25.8391	-53.7542	-11.8391	18.1609	56.1609	-1.828	1.523	Low_Mid	protein_coding	Other Genes		CLC2	Clathrin light chain [Source:UniProtKB/TrEMBL;Acc:A0A178W0Q3]
AT5G20010	195.978	109.411	152.694	48.6108	172.611	140.611	81.6108	356.048	153.904	166.701	114.707	140.704	-19.9166	-203.354	12.0834	71.0834	104.083	-1.2097	11.9902	High	protein_coding	Other Genes		RAN1	GTP-binding nuclear protein [Source:UniProtKB/TrEMBL;Acc:A0A178UC18]
ATMG00980	-155.813	165.439	4.8133	150.633	150.933	151.533	150.733	63.595	127.291	137.369	137.369	137.369	-146.119	-58.7817	-146.72	-145.919	-145.82	-122.478	-132.556	High	protein_coding	Other Genes		RPSL2	Ribosomal protein S12/S23 family protein [Source:TAIR;Acc:ATMG00980]
AT1G79790	132.287	151.234	141.76	181.637	141.637	142.637	128.637	74.7552	140.767	-248.332	531.24	141.454	0.1234	67.0052	-0.8766	13.1234	-39.8766	0.9934	0.30655	Mid_High	protein_coding	Other Genes			Haloacid dehalogenase-like hydrolase (HAD) superfamily protein [Source:UniProtKB/TrEMBL;Acc:F4HQA8]
AT2G25080	140.854	138.624	139.739	672.813	49.813	70.813	-119.187	-70.1717	113.863	137.381	132.554	134.968	89.9261	209.911	68.9261	258.926	-533.074	25.8763	4.77145	Low	protein_coding	Other Genes		GPX1	Phospholipid hydroperoxide glutathione peroxidase 1, chloroplastic [Source:UniProtKB/Swiss-Prot;Acc:P52032]
AT4G01050	148.326	136.1	142.213	432.734	164.734	169.734	-135.266	5.21554	121.795	136.295	135.835	136.065	-22.5207	136.997	-27.5207	277.479	-290.521	20.4181	6.1479	Mid_High	protein_coding	Other Genes		TROL	thylakoid rhodanese-like [Source:TAIR;Acc:AT4G01050]
AT2G46000	148.011	130.275	139.143	129.982	149.982	142.982	152.982	102.329	143.445	227.574	55.0577	141.316	-10.8392	36.8147	-3.8392	-13.8392	9.1608	-4.3016	-2.1728	Mid_High	protein_coding	Other Genes			At2g46000 [Source:UniProtKB/TrEMBL;Acc:O82812]
AT5G28540	131.482	146.014	138.748	-32.7625	182.238	236.238	175.238	133.429	131.747	116.703	156.938	136.821	-43.4897	5.3184	-97.4897	-36.4897	171.51	7.0009	1.92725	High	protein_coding	Other Genes		MED37A	Mediator of RNA polymerase II transcription subunit 37a [Source:UniProtKB/Swiss-Prot;Acc:Q9LKR3]
AT5G61790	121.015	167.114	144.065	-56.0992	132.901	232.901	182.901	257.444	141.546	98.9609	176.356	137.658	11.1639	-113.379	-88.8361	-38.8361	200.164	2.51905	6.40628	High	protein_coding	Other Genes		CNX1	Calnexin homolog 1 [Source:UniProtKB/Swiss-Prot;Acc:P29402]
AT4G22240	140.212	138.234	139.223	15.2838	641.284	112.284	-110.716	-45.4963	116.781	122.182	148.036	135.109	-502.061	184.719	26.939	249.939	123.939	22.4421	4.1136	Low	protein_coding	Other Genes		PAP2	Probable plastid-lipid-associated protein 2, chloroplastic [Source:UniProtKB/Swiss-Prot;Acc:O49629]
AT5G57800	120.056	144.968	132.512	-51.2385	293.762	512.761	-108.239	-29.9242	119.246	141.657	128.913	135.285	-161.25	162.436	-380.25	240.75	183.75	13.2663	-2.77335	High	protein_coding	Other Genes		CER3	Protein ECERIFERUM 3 [Source:UniProtKB/Swiss-Prot;Acc:Q8H1Z0]
AT1G23150	120.435	158.434	139.435	113.855	171.855	120.855	141.855	139.453	161.632	135.786	156.106	145.946	-32.4203	-0.01805	18.5798	-2.42025	25.5798	-22.197	-6.51145	High	protein_coding	Other Genes			Uncharacterized protein At1g23150 [Source:UniProtKB/TrEMBL;Acc:Q84JS3]
AT5G58170	138.795	135.632	137.213	124.659	156.66	128.66	124.659	161.842	167.758	147.432	147.432	147.432	-19.4461	-24.6286	8.5539	12.5539	12.5539	-30.5446	-10.2186	Low_Mid	protein_coding	Other Genes		GDPDL7	Glycerophosphodiester phosphodiesterase GDPDL7 [Source:UniProtKB/Swiss-Prot;Acc:Q9LVN0]
AT2G21540	138.146	136.15	137.148	126.958	157.958	131.958	119.958	158.042	166.171	145.834	148.095	146.964	-20.8101	-20.8942	5.18985	17.1899	10.1899	-29.0229	-9.8165	Low_Mid	protein_coding	Other Genes		SFH3	Phosphatidylinositol/phosphatidylcholine transfer protein SFH3 [Source:UniProtKB/Swiss-Prot;Acc:Q93ZE9]
AT3G27090	288.062	111.616	199.839	131.531	157.531	102.531	201.531	66.4266	126.741	141.868	129.68	135.774	42.3081	133.412	97.3081	-1.6919	68.3081	73.0974	64.0647	High	protein_coding	Other Genes			AT3g27090/MOJ10_18 [Source:UniProtKB/TrEMBL;Acc:Q9LSC7]
AT4G02450	216.597	125.441	171.019	0.179783	104.18	42.1798	118.18	666.922	173.063	161.116	118.491	139.804	66.8392	-495.903	128.839	52.8392	170.839	-2.04355	31.2152	High	protein_coding	Other Genes		P23-1	Co-chaperone protein p23-1 [Source:UniProtKB/Swiss-Prot;Acc:Q8L7U4]
AT4G25050	130.385	137.568	133.976	413.668	158.668	138.668	-134.332	95.4874	127.205	131.679	138.834	135.257	-24.6917	38.489	-4.6917	268.308	-279.692	6.7718	-1.28015	High	protein_coding	Other Genes		ACP4	Acyl carrier protein 4 [Source:UniProtKB/TrEMBL;Acc:F4JRT7]
AT2G37660	138.144	119.735	128.94	380.437	115.437	149.437	-111.563	172.617	134.039	167.004	104.955	135.979	13.503	-43.677	-20.4971	240.503	-251.497	-5.09945	-7.0394	High	protein_coding	Other Genes			Uncharacterized protein At2g37660, chloroplastic [Source:UniProtKB/Swiss-Prot;Acc:O80934]
ATCG00370	1019.62	-314.676	352.473	147.441	148.441	151.441	145.041	63.6135	125.075	134.905	134.905	134.905	204.033	288.86	201.033	207.433	205.033	227.398	217.569	High	tRNA	Other Genes		TRNS.3	tRNA-Ser [Source:TAIR;Acc:ATCG00370]
AT2G25450	141.81	138.974	140.392	319.225	-78.7753	104.225	281.225	-0.671611	117.257	133.184	133.259	133.221	219.167	141.063	36.1671	-140.833	-178.833	23.1343	7.17025	Mid_High	protein_coding	Other Genes		GSL-OH	Probable 2-oxoacid dependent dioxygenase [Source:UniProtKB/Swiss-Prot;Acc:Q9SKK4]
AT1G78630	136.228	136.516	136.372	426.87	113.87	144.87	-127.13	120.093	128.685	140.031	129.129	134.58	22.5022	16.2784	-8.49775	263.502	-290.498	7.68695	1.7921	Low	protein_coding	Other Genes		RPL13	50S ribosomal protein L13, chloroplastic [Source:UniProtKB/Swiss-Prot;Acc:Q9SYL9]
AT1G76965	136.718	138.008	137.363	128.123	141.123	128.823	128.323	164.748	167.016	146.133	146.133	146.133	-3.7593	-27.3846	8.5407	9.0407	9.2407	-29.6524	-8.7702	Low	protein_coding	Other Genes			Encodes a Protease inhibitor/seed storage/LTP family protein [Source:TAIR;Acc:AT1G76965]
AT1G47420	120.294	123.558	121.926	45.5728	159.573	95.5728	220.573	185.717	137.079	178.663	93.3606	136.012	-37.6471	-63.7913	26.3529	-98.6471	76.3529	-15.1529	-14.0862	High	protein_coding	Other Genes		SDH5	Succinate dehydrogenase subunit 5, mitochondrial [Source:UniProtKB/Swiss-Prot;Acc:Q9SX77]
AT2G42005	136.299	132.065	134.182	123.22	155.92	127.92	123.22	157.719	164.728	132.699	158.249	145.474	-21.7383	-23.5368	6.2617	10.9617	10.9617	-30.5458	-11.2918	Mid_High	protein_coding	Other Genes		AVT3B	Amino acid transporter AVT3B [Source:UniProtKB/Swiss-Prot;Acc:F4ILY9]
AT3G18490	131.475	125.743	128.609	-0.962392	246.038	481.038	-141.962	71.0855	122.985	123.6	143.209	133.404	-117.428	57.5236	-352.428	270.572	129.571	5.6237	-4.79535	Mid_High	protein_coding	Other Genes		ASPG1	Protein ASPARTIC PROTEASE IN GUARD CELL 1 [Source:UniProtKB/Swiss-Prot;Acc:Q9LS40]
AT2G32060	164.959	132.543	148.751	-23.3291	119.671	12.6709	179.671	610.378	167.242	200.042	75.7332	137.888	29.0806	-461.627	136.081	-30.9194	172.081	-18.49	10.8639	High	protein_coding	Other Genes		RPS12C	40S ribosomal protein S12 [Source:UniProtKB/TrEMBL;Acc:A0A178VU31]
AT1G30710	158.946	122.079	140.513	124.505	148.505	131.505	124.505	157.805	164.605	145.251	145.251	145.251	-7.99235	-17.2919	9.00765	16.0076	16.0076	-24.0921	-4.73785	Mid_High	protein_coding	Other Genes			Berberine bridge enzyme-like 9 [Source:UniProtKB/Swiss-Prot;Acc:Q9SA86]
AT2G04270	134.65	139.021	136.835	155.078	144.078	141.078	134.078	81.7347	139.35	70.6934	206.111	138.402	-7.2423	55.1007	-4.2423	2.7577	-18.2423	-2.515	-1.56697	Mid_High	protein_coding	Other Genes		RNE	Ribonuclease E/G-like protein, chloroplastic [Source:UniProtKB/Swiss-Prot;Acc:F4IV66]
AT1G33140	145.453	135.872	140.663	65.5857	136.586	88.5857	187.586	261.581	141.295	107.338	164.116	135.727	4.077	-120.918	52.077	-46.923	75.077	-0.6322	4.9357	High	protein_coding	Other Genes		RPL9B	60S ribosomal protein L9-1 [Source:UniProtKB/Swiss-Prot;Acc:P49209]
AT1G24020	133.944	137.18	135.562	-101.663	774.337	84.3372	-158.463	41.2987	121.894	145.643	121.068	133.355	-638.775	94.2631	51.2246	294.025	237.225	13.6681	2.2064	Mid_High	protein_coding	Other Genes		MLP423	MLP-like protein 423 [Source:UniProtKB/Swiss-Prot;Acc:Q93VR4]
AT3G58490	138.364	135.254	136.809	145.597	142.597	114.597	133.597	143.246	159.708	143.936	143.518	143.727	-5.78855	-6.43765	22.2114	3.21145	-8.78855	-22.8996	-6.91855	Low	protein_coding	Other Genes		LPPD	SPP1 [Source:UniProtKB/TrEMBL;Acc:A0A178VD76]
AT2G46490	134.178	134.369	134.274	95.1858	118.186	117.186	192.186	169.561	154.479	118.615	164.261	141.438	16.0879	-35.2873	17.0879	-57.9121	39.0879	-20.2055	-7.16405	Low	protein_coding	Other Genes			Uncharacterized protein At2g46490 [Source:UniProtKB/TrEMBL;Acc:Q9ZPZ0]
AT5G43940	161.887	127.011	144.449	66.9343	190.934	78.9343	98.9343	337.37	144.557	140.91	129.388	135.149	-46.4848	-192.92	65.5151	45.5151	77.5151	-0.10775	9.30015	High	protein_coding	Other Genes		HOT5	S-(hydroxymethyl)glutathione dehydrogenase [Source:UniProtKB/TrEMBL;Acc:F4K7D6]
AT1G20440	134.841	138.989	136.915	-5.9914	135.009	-2.9914	553.009	-108.637	107.892	121.347	141.18	131.263	1.90645	245.552	139.906	-416.094	142.906	29.0235	5.65165	Low_Mid	protein_coding	Other Genes		COR47	RD17 [Source:UniProtKB/TrEMBL;Acc:A0A384KK16]
AT3G20390	130.899	148.252	139.576	27.8628	124.863	140.863	129.863	357.871	147.909	90.1505	181.365	135.758	14.7128	-218.295	-1.28725	9.71275	111.713	-8.33365	3.81783	Mid_High	protein_coding	Other Genes			Endoribonuclease L-PSP family protein [Source:UniProtKB/TrEMBL;Acc:A0A1I9LS34]
AT5G08680	136.092	115.821	125.956	68.9904	133.99	108.99	257.99	87.3424	131.363	51.3738	219.156	135.265	-8.03415	38.6139	16.9659	-132.034	56.9659	-5.40655	-9.30868	High	protein_coding	Other Genes			ATP synthase subunit beta-3, mitochondrial [Source:UniProtKB/Swiss-Prot;Acc:Q9C5A9]
AT5G14320	150.717	152.771	151.744	350.367	127.367	144.367	-59.6326	102.397	128.311	166.451	101.508	133.98	24.3768	49.347	7.3768	211.377	-198.623	23.4328	17.7643	High	protein_coding	Other Genes		RPS13	30S ribosomal protein S13, chloroplastic [Source:UniProtKB/Swiss-Prot;Acc:P42732]
AT3G44310	133.262	139.702	136.482	160.99	348.99	225.99	-96.0097	-39.2996	113.621	161.924	101.466	131.695	-212.508	175.782	-89.5082	232.492	-24.5082	22.8606	4.78695	Low_Mid	protein_coding	Other Genes		NIT1	NITI [Source:UniProtKB/TrEMBL;Acc:A0A384KJ08]
AT5G19473	133.002	136.231	134.616	122.621	152.521	125.521	122.721	158.898	164.395	144.416	144.416	144.416	-17.9051	-24.2816	9.09485	11.8949	11.9949	-29.779	-9.79985	Low_Mid	protein_coding	Other Genes			RPM1-interacting protein 4 (RIN4) family protein [Source:TAIR;Acc:AT5G19473]
AT5G49720	116.319	148.148	132.233	60.0908	50.0908	239.091	258.091	15.3323	117.664	138.885	124.32	131.602	82.1424	116.901	-106.858	-125.858	72.1424	14.5695	0.6309	High	protein_coding	Other Genes		KOR	Endoglucanase 25 [Source:UniProtKB/Swiss-Prot;Acc:Q38890]
AT3G07110	137.328	133.145	135.237	-17.7209	118.279	8.27913	198.279	562.752	162.443	121.776	150.332	136.054	16.9574	-427.515	126.957	-63.0426	152.957	-27.2061	-0.81725	Low_Mid	protein_coding	Other Genes			Ribosomal protein L13 family protein [Source:UniProtKB/TrEMBL;Acc:F4JD96]
AT5G12180	136.527	143.981	140.254	121.05	156.95	124.95	121.25	153.094	161.858	143.291	143.291	143.291	-16.696	-12.8402	15.304	19.004	19.204	-21.6042	-3.03635	High	protein_coding	Other Genes		CPK17	CPK17 [Source:UniProtKB/TrEMBL;Acc:A0A178URQ6]
AT1G66850	135.173	134.507	134.84	-18.0997	674.9	-17.6997	-18.0997	-15.803	122.732	128.143	138.952	133.547	-540.06	150.643	152.54	152.94	152.94	12.1077	1.29265	Low	protein_coding	Other Genes			At1g66850 [Source:UniProtKB/TrEMBL;Acc:Q9C9N7]
AT4G10480	117.8	119.332	118.566	16.7321	142.732	24.7321	129.732	548.808	160.227	138.383	132.49	135.437	-24.1663	-430.242	93.8338	-11.1663	101.834	-41.6613	-16.8708	High	protein_coding	Other Genes			Putative alpha NAC [Source:UniProtKB/TrEMBL;Acc:Q0WWN5]
AT5G20020	132.389	127.59	129.989	8.24356	99.2436	87.2436	181.244	434.047	153.501	122.466	148.167	135.316	30.7458	-304.057	42.7458	-51.2542	121.746	-23.5118	-5.3268	High	protein_coding	Other Genes		RAN2	GTP-binding nuclear protein [Source:UniProtKB/TrEMBL;Acc:A0A178UQ77]
AT3G04090	111.751	115.298	113.525	102.687	133.687	137.687	174.687	113	138.266	205.08	67.184	136.132	-20.1622	0.5251	-24.1622	-61.1622	10.8378	-24.7409	-22.6074	High	protein_coding	Other Genes		SIP1-1	SIP1A [Source:UniProtKB/TrEMBL;Acc:A0A178V5Y6]
AT1G09340	134.381	131.385	132.883	456.902	100.902	256.902	-158.098	-79.9595	110.06	138.401	122.505	130.453	31.9807	212.842	-124.019	290.981	-324.019	22.8228	2.4299	Mid_High	protein_coding	Other Genes		CRB	chloroplast RNA binding [Source:TAIR;Acc:AT1G09340]
AT1G67480	95.087	103.037	99.0619	113.444	111.444	80.4442	228.444	135.166	150.497	139.649	139.544	139.597	-12.3823	-36.1044	18.6178	-129.382	-14.3823	-51.4353	-40.5346	High	protein_coding	Other Genes			F-box/kelch-repeat protein At1g67480 [Source:UniProtKB/Swiss-Prot;Acc:Q9CAG8]
AT3G16040	128.483	148.086	138.285	117.687	164.587	122.587	117.787	151.361	161.295	135.966	149.554	142.76	-26.302	-13.0757	15.6981	20.4981	20.5981	-23.0103	-4.4753	Mid_High	protein_coding	Other Genes			At3g16040 [Source:UniProtKB/TrEMBL;Acc:Q1EBS5]
AT3G61440	133.464	112.164	122.814	270.302	57.3023	159.302	129.302	-8.98492	114.251	136.376	124.108	130.242	65.5115	131.799	-36.4885	-6.4885	-147.488	8.5626	-7.42795	High	protein_coding	Other Genes		CYSC1	Bifunctional L-3-cyanoalanine synthase/cysteine synthase C1, mitochondrial [Source:UniProtKB/Swiss-Prot;Acc:Q9S757]
AT1G26100	133.153	135.546	134.35	131.646	142.646	138.646	139.646	101.412	138.525	295.998	-23.8033	136.097	-8.2963	32.9375	-4.2963	-5.2963	2.7037	-4.1751	-1.74746	Low	protein_coding	Other Genes		CYB561D	Probable transmembrane ascorbate ferrireductase 4 [Source:UniProtKB/Swiss-Prot;Acc:Q9C540]
AT2G24270	124.915	156.46	140.688	218.585	318.586	263.586	-158.415	-58.8004	110.772	137.252	122.495	129.874	-177.898	199.488	-122.898	299.102	-77.898	29.9159	10.8138	High	protein_coding	Other Genes		ALDH11A3	aldehyde dehydrogenase 11A3 [Source:TAIR;Acc:AT2G24270]
AT2G24090	127.414	112.247	119.831	388.216	115.216	148.216	-93.7835	94.8593	124.594	158.876	104.202	131.539	4.6141	24.9713	-28.3859	213.614	-268.386	-4.7637	-11.7084	High	protein_coding	Other Genes		RPL35	50S ribosomal protein L35, chloroplastic [Source:UniProtKB/Swiss-Prot;Acc:Q8VZ55]
AT5G24930	169.412	117.8	143.606	419.259	177.259	86.2592	-122.741	91.4911	122.454	139.717	122.078	130.897	-33.6532	52.1149	57.3468	266.347	-275.653	21.1524	12.7088	High	protein_coding	Other Genes		COL4	Zinc finger protein CONSTANS-LIKE 4 [Source:UniProtKB/Swiss-Prot;Acc:Q940T9]
AT5G41700	130.925	129.934	130.43	109.857	-20.1429	-8.14291	473.857	98.9694	124.331	133.692	128.974	131.333	150.573	31.4605	138.573	-343.427	20.5728	6.0986	-0.90305	Low_Mid	protein_coding	Other Genes		UBC8	ubiquitin conjugating enzyme 8 [Source:TAIR;Acc:AT5G41700]
AT5G53740	131.69	133.008	132.349	138.787	139.787	138.787	140.787	88.6227	137.978	23.1365	248.78	135.958	-7.438	43.7265	-6.438	-8.438	-6.438	-5.6292	-3.60898	Low_Mid	protein_coding	Other Genes			Putative uncharacterized protein [Source:UniProtKB/TrEMBL;Acc:Q9FI02]
AT4G30140	135.353	129.026	132.19	146.482	150.482	68.482	94.482	263.209	164.756	141.451	141.451	141.451	-18.2925	-131.02	63.7076	37.7076	-14.2925	-32.5667	-9.26095	Mid_High	protein_coding	Other Genes		CDEF1	CDEF1 [Source:UniProtKB/TrEMBL;Acc:A0A178V2L8]
AT4G01310	140.229	128.491	134.36	417.803	120.803	139.803	-116.197	84.249	123.066	147.01	114.996	131.003	13.5566	50.1109	-5.4434	250.557	-283.443	11.2935	3.3569	Mid_High	protein_coding	Other Genes		RPL5	50S ribosomal protein L5, chloroplastic [Source:UniProtKB/Swiss-Prot;Acc:O04603]
AT5G59870	135.033	133.22	134.127	-64.2323	81.7677	-30.2323	-0.232304	1137.38	205.69	152.694	124.665	138.68	52.359	-1003.26	164.359	134.359	198.359	-71.5631	-4.55295	Low	protein_coding	Other Genes		HTA6	Probable histone H2A.7 [Source:UniProtKB/Swiss-Prot;Acc:Q9FJE8]
AT2G44060	138.284	105.058	121.671	18.1701	137.17	196.17	206.17	90.624	121.875	131.164	129.426	130.295	-15.4992	31.0468	-74.4992	-84.4992	103.501	-0.2041	-8.62445	High	protein_coding	Other Genes			At2g44060 [Source:UniProtKB/TrEMBL;Acc:O80576]
AT1G09560	118.141	140.767	129.454	-98.8289	-61.8289	-47.8289	856.171	-76.2517	108.977	140.435	117.529	128.982	191.283	205.706	177.283	-726.717	228.283	20.4777	0.472217	High	protein_coding	Other Genes		GLP4	Germin-like protein subfamily 2 member 1 [Source:UniProtKB/Swiss-Prot;Acc:P94014]
AT2G17560	321.511	58.7683	190.14	23.8718	90.8718	44.8718	164.872	512.924	156.248	148.742	118.135	133.439	99.2678	-322.785	145.268	25.2678	166.268	33.8914	56.7009	High	protein_coding	Other Genes		HMGB4	High mobility group B protein 4 [Source:UniProtKB/Swiss-Prot;Acc:Q42344]
AT2G36170	146.936	124.11	135.523	4.11559	124.116	6.11559	186.116	518.015	158.108	157.108	110.515	133.812	11.4075	-382.491	129.408	-50.5925	131.408	-22.5852	1.71145	Mid_High	protein_coding	Other Genes		RPL40B	Ubiquitin-60S ribosomal protein L40-1 [Source:UniProtKB/Swiss-Prot;Acc:B9DHA6]
AT2G26410	126.514	138.013	132.264	116.827	155.727	120.727	120.727	151.867	159.9	141.03	141.03	141.03	-23.4633	-19.6035	11.5367	11.5367	15.4367	-27.6362	-8.76635	Mid_High	protein_coding	Other Genes		Iqd4	IQ-domain 4 [Source:UniProtKB/TrEMBL;Acc:F4IUJ7]
AT3G01085	127.685	145.26	136.472	120.422	147.422	123.422	120.422	153.953	159.936	138.462	143.191	140.827	-10.9498	-17.4807	13.0502	16.0502	16.0502	-23.4634	-4.35465	Mid_High	protein_coding	Other Genes			Protein kinase superfamily protein [Source:UniProtKB/TrEMBL;Acc:A0A1I9LLS7]
AT2G30950	117.155	149.383	133.269	457.354	115.354	152.354	-99.6462	-45.3256	110.057	131.542	124.342	127.942	17.915	178.594	-19.085	232.915	-324.085	23.2122	5.3268	High	protein_coding	Other Genes		VAR2	FtsH extracellular protease family [Source:TAIR;Acc:AT2G30950]
AT5G26280	131.913	129.327	130.62	-160.039	-190.939	-191.039	1208.96	-121.389	102.977	128.063	125.919	126.991	321.559	252.009	321.659	-1078.34	290.659	27.6431	3.6286	Low_Mid	protein_coding	Other Genes			TRAF-like family protein [Source:TAIR;Acc:AT5G26280]
AT1G48830	189.367	77.6397	133.503	37.3365	159.337	67.3365	98.3365	429.914	149.489	145.77	117.532	131.651	-25.8334	-296.411	66.1666	35.1666	96.1666	-15.9857	1.85182	High	protein_coding	Other Genes		RPS7A	40S ribosomal protein S7 [Source:UniProtKB/TrEMBL;Acc:A0A178WGF0]
ATMG00710	327.176	-13.5056	156.835	141.06	141.16	141.16	141.26	59.5059	119.038	128.459	128.459	128.459	15.675	97.3295	15.675	15.575	15.775	37.7969	28.3764	High	protein_coding	Other Genes		ORF120	Uncharacterized mitochondrial protein AtMg00710 [Source:UniProtKB/Swiss-Prot;Acc:P92512]
AT1G02205	128.976	121.93	125.453	-74.2185	386.782	414.782	-101.518	-53.6773	111.468	169.074	86.9389	128.007	-261.328	179.13	-289.328	226.972	199.672	13.9851	-2.5534	High	protein_coding	Other Genes		CER1	Fatty acid hydroxylase superfamily [Source:TAIR;Acc:AT1G02205]
AT5G22430	116.332	156.647	136.489	-63.3877	796.612	-57.3877	-62.8877	-31.794	115.267	137.206	120.332	128.769	-660.123	168.283	193.877	199.377	199.877	21.222	7.71995	Mid_High	protein_coding	Other Genes			Pollen Ole e 1 allergen and extensin family protein [Source:UniProtKB/TrEMBL;Acc:Q9FMQ8]
AT1G74670	131.394	130.256	130.825	408.082	127.082	282.082	-163.917	-104.692	104.681	152.41	100.779	126.595	3.74245	235.516	-151.258	294.742	-277.258	26.1439	4.2304	Low	protein_coding	Other Genes		GASA6	Gibberellin-regulated protein 6 [Source:UniProtKB/Swiss-Prot;Acc:Q6NMQ7]
AT3G46030	131.936	129.885	130.91	-14.2613	87.7387	1.73871	135.739	703.162	168.923	124.167	141.064	132.615	43.1717	-572.251	129.172	-4.8283	145.172	-38.0126	-1.70505	Low	protein_coding	Other Genes		HTB11	HTB11 [Source:UniProtKB/TrEMBL;Acc:A0A384L1F0]
AT2G34250	123.634	136.902	130.268	-9.20226	97.7977	98.7977	277.798	237.155	132.807	125.008	133.668	129.338	32.4703	-106.887	31.4703	-147.53	139.47	-2.5394	0.93005	Mid_High	protein_coding	Other Genes			AT2G34250 protein [Source:UniProtKB/TrEMBL;Acc:O80774]
AT4G30270	131.77	122.962	127.366	-1.56089	371.439	294.439	-21.5609	-87.3672	105.409	111.69	140.978	126.334	-244.073	214.733	-167.073	148.927	128.927	21.9567	1.03195	High	protein_coding	Other Genes		XTH24	Xyloglucan endotransglucosylase/hydrolase protein 24 [Source:UniProtKB/Swiss-Prot;Acc:P24806]
AT2G27385	123.854	133.468	128.661	434.048	133.048	-37.9525	-82.9525	269.501	138.378	163.086	97.8219	130.454	-4.38615	-140.84	166.614	211.614	-305.386	-9.71655	-1.79274	Mid_High	protein_coding	Other Genes			Pollen Ole e 1 allergen and extensin family protein [Source:UniProtKB/TrEMBL;Acc:F4IFT4]
AT3G55280	131.713	129.218	130.465	-35.7157	162.284	56.2843	199.284	387.574	144.409	128.258	132.204	130.231	-31.819	-257.109	74.181	-68.819	166.181	-13.9438	0.23425	Low	protein_coding	Other Genes		RPL23AB	60S ribosomal protein L23a-2 [Source:UniProtKB/Swiss-Prot;Acc:Q9M3C3]
AT4G34720	111.193	109.786	110.489	107.781	157.781	129.781	136.781	109.019	130.364	130.202	131.113	130.658	-47.2914	1.47085	-19.2914	-26.2914	2.70855	-19.8748	-20.1682	High	protein_coding	Other Genes		VHA-c3	V-type proton ATPase subunit c1 [Source:UniProtKB/Swiss-Prot;Acc:P0DH92]
AT1G52740	125.573	128.942	127.258	41.1565	127.156	20.1565	143.156	479.178	150.662	137.555	123.438	130.497	0.10105	-351.921	107.101	-15.8989	86.101	-23.4044	-3.239	Mid_High	protein_coding	Other Genes		HTA9	Probable histone H2A variant 3 [Source:UniProtKB/Swiss-Prot;Acc:Q9C944]
AT5G39400	130.927	129.357	130.142	116.37	150.37	120.37	116.37	152.018	157.904	138.789	138.789	138.789	-20.228	-21.8761	9.77195	13.7719	13.7719	-27.7619	-8.64715	Low	protein_coding	Other Genes		PTEN1	Phosphatidylinositol 3,4,5-trisphosphate 3-phosphatase and protein-tyrosine-phosphatase PTEN1 [Source:UniProtKB/Swiss-Prot;Acc:Q9FLZ5]
AT4G26840	119.021	124.654	121.838	5.63902	163.639	55.639	28.639	620.536	165.051	199.913	65.2262	132.57	-41.8012	-498.698	66.1988	93.1988	116.199	-43.2131	-10.7319	Mid_High	protein_coding	Other Genes		SUMO1	Small ubiquitin-related modifier 1 [Source:UniProtKB/Swiss-Prot;Acc:P55852]
AT1G07930	133.424	128.077	130.751	3.9484	127.948	75.9484	217.948	306.42	136.72	148.99	109.156	129.073	2.80216	-175.669	54.8022	-87.1978	126.802	-5.96982	1.6773	Low_Mid	protein_coding	Other Genes		A1	Elongation factor 1-alpha 4 [Source:UniProtKB/Swiss-Prot;Acc:Q8GTY0]
AT4G01935	123.7	119.287	121.493	146.857	136.857	135.857	126.857	79.5765	132.807	260.502	3.23727	131.869	-15.3642	41.9166	-14.3642	-5.36425	-25.3642	-11.3139	-10.3764	Mid_High	protein_coding	Other Genes			unknown protein; FUNCTIONS IN: molecular_function unknown; INVOLVED IN: biological_process unknown; LOCATED IN: chloroplast; Ha. [Source:TAIR;Acc:AT4G01935]
AT2G39390	140.784	135.358	138.071	-2.12574	96.8743	27.8743	211.874	469.686	151.314	188.5	72.6679	130.584	41.1963	-331.616	110.196	-73.8038	140.196	-13.2432	7.48642	High	protein_coding	Other Genes		RPL35B	60S ribosomal protein L35-2 [Source:UniProtKB/Swiss-Prot;Acc:O80626]
AT5G15970	129.305	130.23	129.768	21.5726	234.573	139.573	-51.4274	450.638	152.48	104.719	157.881	131.3	-104.805	-320.87	-9.80505	181.195	108.195	-22.7124	-1.5325	Low	protein_coding	Other Genes		KIN2	KIN2 [Source:UniProtKB/TrEMBL;Acc:A0A384KRF8]
AT5G11670	126.985	125.329	126.157	-66.0329	-102.033	-84.0329	856.967	-27.1244	108.854	128.64	122.536	125.588	228.19	153.281	210.189	-730.81	192.189	17.3025	0.5685	Mid_High	protein_coding	Other Genes		NADP-ME2	NADP-dependent malic enzyme 2 [Source:UniProtKB/Swiss-Prot;Acc:Q9LYG3]
AT3G62530	129.302	129.512	129.407	220.236	165.236	40.2356	-28.7644	351.654	140.956	126.427	131.652	129.039	-35.8287	-222.247	89.1713	158.171	-90.8287	-11.5495	0.36755	Low	protein_coding	Other Genes			ARM repeat superfamily protein [Source:UniProtKB/TrEMBL;Acc:Q94K48]
AT1G06700	128.389	129.123	128.756	112.917	143.917	107.917	152.917	122.729	143.757	99.4274	168.786	134.107	-15.161	6.02714	20.839	-24.161	15.839	-15.0008	-5.35099	Mid_High	protein_coding	Other Genes		PTI11	PTI1-like tyrosine-protein kinase 1 [Source:UniProtKB/Swiss-Prot;Acc:Q8H1G6]
AT1G22840	129.66	129.157	129.409	2.30126	131.301	88.3013	184.301	332.891	141.873	133.878	125.334	129.606	-1.89245	-203.483	41.1076	-54.8924	127.108	-12.4642	-0.19715	Low	protein_coding	Other Genes		CYTC-1	CYTC-1 [Source:UniProtKB/TrEMBL;Acc:A0A178W284]
AT3G05880	129.045	129.043	129.044	-30.8053	-123.805	110.195	610.195	41.4238	114.165	119.45	132.194	125.822	252.849	87.6204	18.8495	-481.151	159.849	14.8792	3.22235	Low	protein_coding	Other Genes		RCI2A	RCI2A [Source:UniProtKB/TrEMBL;Acc:A0A178V7D5]
AT5G58950	122.681	147.681	135.181	142.8	119.8	98.8001	155.8	121.702	140.465	130.807	134.813	132.81	15.3807	13.4785	36.3807	-20.6192	-7.61925	-5.28465	2.37105	Mid_High	protein_coding	Other Genes			At5g58950 [Source:UniProtKB/TrEMBL;Acc:Q9FIL6]
AT5G55190	128.005	136.284	132.145	53.2582	112.258	57.2582	167.258	359.166	143.237	147.163	111.403	129.283	19.8864	-227.022	74.8864	-35.1136	78.8864	-11.0927	2.86135	High	protein_coding	Other Genes		RAN3	GTP-binding nuclear protein [Source:UniProtKB/TrEMBL;Acc:A0A178UD71]
AT2G33150	111.56	116.656	114.108	39.3007	147.301	99.3007	270.301	53.2084	116.059	112.546	139.038	125.792	-33.1925	60.8998	14.8076	-156.192	74.8076	-1.95075	-11.6835	Mid_High	protein_coding	Other Genes		PED1	PKT3 [Source:UniProtKB/TrEMBL;Acc:A0A178VRP9]
AT2G42540	130.203	128.401	129.302	91.2738	268.274	140.274	61.3738	37.4057	124.719	93.853	163.459	128.656	-138.972	91.8965	-10.9716	67.9284	38.0284	4.5828	0.645955	Low_Mid	protein_coding	Other Genes		COR15A	Protein COLD-REGULATED 15A, chloroplastic [Source:UniProtKB/Swiss-Prot;Acc:Q42512]
AT3G15360	128.14	127.993	128.066	412.116	65.1162	148.116	-45.8838	6.11429	115.419	169.166	83.1783	126.172	62.95	121.952	-20.05	173.95	-284.05	12.6471	1.89377	Low	protein_coding	Other Genes		ATHM4	TRX-M4 [Source:UniProtKB/TrEMBL;Acc:A0A178VJ83]
AT3G63490	135.673	124.6	130.137	461.314	109.314	129.314	-137.686	39.0538	113.192	138.091	111.548	124.82	20.8226	91.0828	0.82255	267.823	-331.177	16.9447	5.31675	Mid_High	protein_coding	Other Genes		RPL1	50S ribosomal protein L1, chloroplastic [Source:UniProtKB/Swiss-Prot;Acc:Q9LY66]
AT4G32510	131.18	125.606	128.393	114.207	151.107	117.107	114.107	145.95	154.042	121.369	150.711	136.04	-22.7137	-17.5566	11.2863	14.2863	14.1863	-25.6486	-7.6468	Low_Mid	protein_coding	Other Genes			HCO3- transporter family [Source:TAIR;Acc:AT4G32510]
AT5G37780	141.486	120.855	131.171	-57.8272	21.1728	64.1727	231.173	592.062	158.009	119.314	138.948	129.131	109.998	-460.891	66.9978	-100.002	188.998	-26.8384	2.03945	Mid_High	protein_coding	Other Genes		CAM1	Calmodulin 1 [Source:UniProtKB/TrEMBL;Acc:F4K8M2]
AT5G58710	124.432	127.248	125.84	3.3862	124.386	212.386	92.3862	270.878	135.849	124.447	130.834	127.64	1.4539	-145.038	-86.5461	33.4539	122.454	-10.0089	-1.80035	Low_Mid	protein_coding	Other Genes		CYP20-1	Peptidyl-prolyl cis-trans isomerase [Source:UniProtKB/TrEMBL;Acc:A0A178UBF4]
AT3G26060	139.202	137.242	138.222	241.232	160.232	296.233	-143.768	49.2379	113.547	138.877	109.786	124.332	-22.0108	88.9839	-158.011	281.989	-103.011	24.6749	13.8901	High	protein_coding	Other Genes		ATPRX Q	Thioredoxin superfamily protein [Source:UniProtKB/TrEMBL;Acc:F4JBC9]
AT1G75750	124.094	122.68	123.387	54.8522	-72.1478	388.852	267.852	-109.246	100.248	124.444	120.98	122.712	195.535	232.634	-265.465	-144.465	68.5352	23.1394	0.675	Low_Mid	protein_coding	Other Genes		GASA1	GASA1 [Source:UniProtKB/TrEMBL;Acc:A0A178W4S5]
AT4G30960	90.8544	101.348	96.1013	94.1677	195.168	157.168	152.168	-35.4683	106.279	126.546	119.996	123.271	-99.0664	131.57	-61.0664	-56.0664	1.93363	-10.1782	-27.1699	High	protein_coding	Other Genes		CIPK6	CBL-interacting serine/threonine-protein kinase 6 [Source:UniProtKB/Swiss-Prot;Acc:O65554]
AT5G12250	125.705	139.022	132.363	60.0366	81.0366	307.037	102.037	52.6296	114.657	98.7774	149.969	124.373	51.3269	79.7339	-174.673	30.3268	72.3269	17.7065	7.99044	High	protein_coding	Other Genes		TUBB6	Tubulin beta chain [Source:UniProtKB/TrEMBL;Acc:A0A178UPR2]
AT3G44110	120.654	157.062	138.858	11.1558	145.156	93.1558	176.156	280.579	132.405	130.862	121.102	125.982	-6.2976	-141.721	45.7024	-37.2976	127.702	6.4531	12.8766	High	protein_coding	Other Genes		ATJ3	DnaJ protein homolog atj3 [Source:UniProtKB/TrEMBL;Acc:Q0WW92]
AT3G56180	127.084	125.556	126.32	114.809	141.809	117.809	114.809	149.02	153.871	135.094	135.094	135.094	-15.4892	-22.6997	8.5108	11.5108	11.5108	-27.5514	-8.7743	Low	protein_coding	Other Genes			LURP-one-like protein (DUF567) [Source:UniProtKB/TrEMBL;Acc:A0A1I9LQL5]
AT1G20450	126.297	122.155	124.226	-36.7609	244.239	185.239	176.239	13.8471	110.743	121.03	125.838	123.434	-120.013	110.379	-61.0129	-52.0129	160.987	13.4836	0.7923	Mid_High	protein_coding	Other Genes		ERD10	Dehydrin ERD10 [Source:UniProtKB/Swiss-Prot;Acc:P42759]
AT3G52460	114.392	133.65	124.021	115.832	132.232	117.233	124.233	146.074	152.222	136.177	132.577	134.377	-8.21145	-22.0528	6.78855	-0.21145	8.18855	-28.2005	-10.3558	Mid_High	protein_coding	Other Genes			Hydroxyproline-rich glycoprotein family protein [Source:UniProtKB/TrEMBL;Acc:Q9SVC7]
AT5G59613	119.227	137.866	128.546	40.3341	115.334	59.3341	194.334	302.539	135.666	159.196	92.921	126.059	13.2123	-173.992	69.2124	-65.7877	88.2124	-7.11995	2.48788	Mid_High	protein_coding	Other Genes			AT3g46430/F18L15_150 [Source:UniProtKB/TrEMBL;Acc:Q9SN96]
AT4G14880	123.407	127.869	125.638	159.628	64.6278	36.6278	203.628	200.489	124.842	129.207	119.26	124.233	61.0101	-74.8515	89.0101	-77.9899	-33.9899	0.796	1.4046	Mid_High	protein_coding	Other Genes		OASA1	Cysteine synthase 1 [Source:UniProtKB/Swiss-Prot;Acc:P47998]
AT1G47270	115.113	150.342	132.727	119.738	139.738	108.738	117.738	148.774	150.196	131.679	134.911	133.295	-7.01105	-16.0466	23.989	14.989	12.989	-17.4684	-0.56755	Mid_High	protein_coding	Other Genes		TULP6	Tubby-like F-box protein 6 [Source:UniProtKB/Swiss-Prot;Acc:Q0WPY0]
ATCG00450	255.57	-16.6329	119.469	134.597	130.597	133.597	129.197	81.9509	116.109	123.386	123.386	123.386	-11.1285	37.5177	-14.1285	-9.72849	-15.1285	3.35952	-3.91729	High	tRNA	Other Genes		TRNV.1	tRNA-Val [Source:TAIR;Acc:ATCG00450]
AT5G18910	123.092	123.631	123.361	112.799	143.799	115.799	113.799	145.578	151.855	133.729	133.729	133.729	-20.4375	-22.2163	7.5625	9.5625	10.5625	-28.4933	-10.3675	Mid_High	protein_coding	Other Genes	Highly Expressed in Pollen (Loraine et al)		At5g18910 [Source:UniProtKB/TrEMBL;Acc:Q8GXZ5]
AT4G19200	123.52	124.977	124.249	67.22	47.22	281.22	104.22	126.201	129.336	118.44	134.744	126.592	77.0285	-1.9522	-156.972	20.0285	57.0285	-5.0871	-2.34345	Low_Mid	protein_coding	Other Genes			At4g19200 [Source:UniProtKB/TrEMBL;Acc:Q9M0L8]
AT2G47470	132.29	128.942	130.616	-74.0402	153.96	229.96	124.96	246.669	127.167	122.931	123.983	123.457	-23.3439	-116.053	-99.3439	5.65615	204.656	3.44905	7.1586	High	protein_coding	Other Genes		PDIL2-1	UNE5 [Source:UniProtKB/TrEMBL;Acc:A0A178W1F8]
AT1G68610	122.269	129.108	125.689	114.223	138.123	116.123	114.123	147.109	151.705	133.239	133.239	133.239	-12.4344	-21.4204	9.56555	11.5656	11.4655	-26.0163	-7.55055	Low_Mid	protein_coding	Other Genes		PCR11	Protein PLANT CADMIUM RESISTANCE 11 [Source:UniProtKB/Swiss-Prot;Acc:Q9SX24]
AT2G41120	133.871	114.321	124.096	135.733	130.733	130.733	127.734	74.9636	128.152	185.025	68.5666	126.796	-6.63745	49.1324	-6.63745	-3.63745	-11.6375	-4.05575	-2.69984	Mid_High	protein_coding	Other Genes			At2g41120 [Source:UniProtKB/TrEMBL;Acc:O80675]
AT5G45390	139.663	152.567	146.115	242.427	157.427	120.427	-40.5726	162.264	120.882	135.535	110.029	122.782	-11.3124	-16.1494	25.6876	186.688	-96.3124	25.2333	23.3328	High	protein_coding	Other Genes		CLPP4	ATP-dependent Clp protease proteolytic subunit 4, chloroplastic [Source:UniProtKB/Swiss-Prot;Acc:Q94B60]
AT5G64130	72.7394	183.593	128.166	34.4438	88.4438	76.4438	301.444	121.069	123.641	134.252	114.543	124.398	39.7222	7.09726	51.7222	-173.278	93.7222	4.52527	3.76837	High	protein_coding	Other Genes			AT5G64130 protein [Source:UniProtKB/TrEMBL;Acc:A8MS32]
AT2G20700	123.218	125.228	124.223	82.9133	121.113	211.113	82.4133	117.591	145.095	122.243	140.419	131.331	3.10965	6.63175	-86.8904	41.8097	41.3097	-20.8725	-7.10785	Low	protein_coding	Other Genes		LLG2	GPI-anchored protein LLG2 [Source:UniProtKB/Swiss-Prot;Acc:Q6NLF4]
AT2G21160	123.059	125.575	124.317	-33.0726	90.9274	73.9274	271.927	298.255	131.706	90.7981	156.352	123.575	33.3899	-173.938	50.3899	-147.61	157.39	-7.3889	0.742345	Low	protein_coding	Other Genes			Translocon-associated protein subunit alpha [Source:UniProtKB/Swiss-Prot;Acc:P45434]
AT1G70490	124.71	123.199	123.955	54.1709	133.171	161.171	90.1709	232.16	131.299	138.058	111.19	124.624	-9.21615	-108.205	-37.2161	33.7839	69.7839	-7.34445	-0.66935	Mid_High	protein_coding	Other Genes		ARF2-A	ADP-ribosylation factor 2-B [Source:UniProtKB/Swiss-Prot;Acc:P0DH91]
AT1G29070	132.361	116.697	124.529	404.537	98.5366	127.537	-117.463	95.6136	115.204	131.153	112.254	121.703	25.9927	28.9157	-3.0073	241.993	-280.007	9.3251	2.82595	Mid_High	protein_coding	Other Genes		RPL34	50S ribosomal protein L34, chloroplastic [Source:UniProtKB/Swiss-Prot;Acc:Q9LP37]
AT4G29905	123.766	124.576	124.171	408.104	-144.896	-171.896	524.104	-91.3502	98.8798	118.718	120.837	119.777	269.067	215.521	296.067	-399.933	-283.933	25.2913	4.3941	Low	protein_coding	Other Genes			Putative uncharacterized protein [Source:UniProtKB/TrEMBL;Acc:Q940I1]
AT3G02030	108.23	98.1722	103.201	121.442	158.442	121.442	121.442	73.0894	125.945	3.15437	248.015	125.585	-55.2414	30.1117	-18.2414	-18.2414	-18.2414	-22.7435	-22.3834	High	protein_coding	Other Genes			Transferase [Source:UniProtKB/TrEMBL;Acc:A0A1I9LSS3]
AT2G46860	140.546	115.703	128.124	96.4523	194.452	98.4523	103.452	122.239	144.648	87.7991	173.708	130.753	-66.3279	5.8854	29.6721	24.6721	31.6721	-16.5232	-2.62906	Mid_High	protein_coding	Other Genes		PPA3	PPa3 [Source:UniProtKB/TrEMBL;Acc:A0A178VZ15]
AT1G79710	127.603	122.121	124.862	126.941	125.941	124.941	140.941	78.4272	126.698	324.03	-72.8651	125.582	-1.0789	46.4346	-0.0789	-16.0789	-2.0789	-1.8364	-0.72048	Mid_High	protein_coding	Other Genes			Probable folate-biopterin transporter 3 [Source:UniProtKB/Swiss-Prot;Acc:Q9SQN2]
AT1G37130	124.118	122.911	123.515	816.423	-147.577	-148.577	97.4232	-97.5892	98.3003	116.712	122.356	119.534	271.091	221.104	272.091	26.0915	-692.909	25.2144	3.98075	Low	protein_coding	Other Genes		NIA2	Nitrate reductase [NADH] 2 [Source:UniProtKB/Swiss-Prot;Acc:P11035]
AT2G33420	112.332	127.287	119.809	111.739	140.738	115.739	111.739	142.648	149.289	131.73	131.73	131.73	-20.9293	-22.839	4.0707	8.0707	8.0707	-29.4795	-11.9212	Mid_High	protein_coding	Other Genes			Uncharacterized protein At2g33420 [Source:UniProtKB/TrEMBL;Acc:O22792]
AT1G23820	80.6793	212.727	146.703	70.9692	136.969	96.9692	157.969	180.093	127.076	155.968	91.1809	123.574	9.73414	-33.3899	49.7342	-11.2659	75.7342	19.6271	23.129	High	protein_coding	Other Genes		SPDSYN1	Spermidine synthase 1 [Source:UniProtKB/Swiss-Prot;Acc:Q9ZUB3]
AT1G56220	114.15	132.594	123.372	349.81	63.8099	15.8099	122.81	18.6715	108.187	138.611	102.121	120.366	59.5622	104.701	107.562	0.56215	-226.438	15.1848	3.00605	Mid_High	protein_coding	Other Genes			Dormancy/auxin associated family protein [Source:TAIR;Acc:AT1G56220]
AT4G14090	107.218	204.497	155.858	129.421	129.421	128.221	127.621	82.7495	125.079	275.976	-26.6421	124.667	26.4369	73.108	27.6369	28.2369	26.4369	30.7787	31.1904	High	protein_coding	Other Genes		UGT75C1	UDP-glycosyltransferase 75C1 [Source:UniProtKB/Swiss-Prot;Acc:Q0WW21]
ATCG00620	73.278	203.501	138.389	133.463	132.463	135.463	128.463	59.0148	112.259	120.93	120.93	120.93	5.92607	79.3747	2.92607	9.92607	4.92607	26.1307	17.4596	High	tRNA	Other Genes		TRNP	tRNA-Pro [Source:TAIR;Acc:ATCG00620]
AT3G30390	141.769	103.414	122.592	51.0376	14.0376	24.0376	489.038	-29.665	104.871	120.135	120.087	120.111	108.554	152.257	98.5542	-366.446	71.5542	17.7212	2.48075	High	protein_coding	Other Genes		AVT6A	Amino acid transporter AVT6A [Source:UniProtKB/Swiss-Prot;Acc:Q9LI61]
AT2G42210	407.797	-64.0027	171.897	90.0407	121.041	110.041	144.041	176.629	122.612	127.573	116.666	122.119	50.8566	-4.7314	61.8566	27.8566	81.8566	49.2858	49.778	High	protein_coding	Other Genes		ATOEP16-3	Mitochondrial import inner membrane translocase subunit Tim17/Tim22/Tim23 family protein [Source:TAIR;Acc:AT2G42210]
AT3G19310	118.663	111.68	115.172	111.797	138.397	114.397	111.797	142.272	148.302	130.836	130.836	130.836	-23.2253	-27.1001	0.77465	3.37465	3.37465	-33.1302	-15.6641	Mid_High	protein_coding	Other Genes			MAP3K protein kinase-like protein [Source:UniProtKB/TrEMBL;Acc:Q9LT86]
AT2G23940	110.785	114.684	112.735	117.717	128.717	123.717	133.717	95.8345	125.553	589.379	-341.32	124.029	-15.9821	16.9002	-10.9821	-20.9821	-4.98205	-12.8188	-11.2946	Mid_High	protein_coding	Other Genes			Expressed protein [Source:UniProtKB/TrEMBL;Acc:O82222]
AT1G10670	116.452	122.634	119.543	14.3761	190.376	246.376	58.3761	87.6392	113.815	150.972	89.4338	120.203	-70.8331	31.9039	-126.833	61.1669	105.167	5.72854	-0.659982	Mid_High	protein_coding	Other Genes		ACLA-1	ATP-citrate lyase A-1 [Source:UniProtKB/TrEMBL;Acc:F4I5V8]
AT3G55840	124.49	118.561	121.526	128.901	126.901	127.901	129.901	72.9923	124.933	395.629	-147.875	123.877	-5.37495	48.5333	-6.37495	-8.37495	-7.37495	-3.40685	-2.3514	Mid_High	protein_coding	Other Genes		HSPRO1	Nematode resistance protein-like HSPRO1 [Source:UniProtKB/Swiss-Prot;Acc:Q9LY61]
AT5G66140	118.42	131.395	124.908	112.238	118.238	121.238	133.238	126.327	126.76	-63.0941	310.094	123.5	6.6694	-1.4192	3.6694	-8.3306	12.6694	-1.8527	1.40783	Mid_High	protein_coding	Other Genes	Highly Expressed in Tapetum (Dan-Dan Li et al.)	PAD2	Proteasome subunit alpha type-7-B [Source:UniProtKB/Swiss-Prot;Acc:O24616]
AT4G35090	121.94	122.897	122.419	352.803	124.803	66.8031	56.8031	-82.6159	98.9854	111.509	124.998	118.253	-2.3844	205.035	55.6156	65.6156	-230.384	23.4333	4.16525	Low	protein_coding	Other Genes		CAT2	catalase 2 [Source:TAIR;Acc:AT4G35090]
AT2G29550	122.776	104.704	113.74	-2.44861	148.551	76.5514	51.5514	512.639	148.013	139.816	106.457	123.136	-34.8111	-398.898	37.1889	62.1889	116.189	-34.273	-9.39625	High	protein_coding	Other Genes		TUBB7	Tubulin beta-7 chain [Source:UniProtKB/Swiss-Prot;Acc:P29515]
AT3G18035	107.617	100.615	104.116	117.4	136.4	105.4	121.4	130.751	124.634	88.7803	155.962	122.371	-32.2836	-26.6351	-1.28355	-17.2836	-13.2836	-20.5179	-18.2546	High	protein_coding	Other Genes	Highly Expressed in Tapetum (Dan-Dan Li et al.)	HON4	At3g18035 [Source:UniProtKB/TrEMBL;Acc:Q9LSK7]
AT5G47200	124.012	120.147	122.08	10.8451	136.845	115.845	204.845	154.658	122.158	111.783	130.465	121.124	-14.7654	-32.5784	6.2346	-82.7654	111.235	-0.0785	0.95585	Low	protein_coding	Other Genes		RABD2B	Ras-related protein RABD2b [Source:UniProtKB/Swiss-Prot;Acc:Q9FPJ4]
AT1G68010	123.299	120.714	122.006	479.059	113.059	145.059	-148.941	-66.4473	98.863	111.488	123.053	117.271	8.9471	188.453	-23.0529	270.947	-357.053	23.1432	4.7355	Mid_High	protein_coding	Other Genes		HPR	hydroxypyruvate reductase [Source:TAIR;Acc:AT1G68010]
AT5G65530	114.918	130.536	122.727	92.0777	127.078	117.078	142.078	123.981	141.712	126.131	129.253	127.692	-4.35105	-1.25405	5.64895	-19.3511	30.6489	-18.9858	-4.9657	High	protein_coding	Other Genes			Protein kinase superfamily protein [Source:UniProtKB/TrEMBL;Acc:F4KI00]
AT4G22890	121.356	119.904	120.63	460.979	67.9788	205.979	-151.021	-60.002	98.7316	120.295	113.653	116.974	52.6509	180.632	-85.3492	271.651	-340.349	21.8981	3.65535	Low	protein_coding	Other Genes		PGRL1A	PGR5-LIKE A [Source:UniProtKB/TrEMBL;Acc:A0A178UU76]
AT5G47110	175.748	99.9654	137.857	331.455	141.455	84.4549	-59.5451	97.0665	112.622	124.391	112.867	118.629	-3.59837	40.7901	53.4016	197.402	-193.598	25.2341	19.2274	High	protein_coding	Other Genes		LIL3.2	Light-harvesting complex-like protein 3 isotype 2, chloroplastic [Source:UniProtKB/Swiss-Prot;Acc:Q6NKS4]
AT1G51550	112.855	131.332	122.093	127.886	125.886	126.886	126.886	73.9022	123.572	28.9035	216.219	122.561	-3.79245	48.1909	-4.79245	-4.79245	-5.79245	-1.47895	-0.46791	Mid_High	protein_coding	Other Genes	Highly Expressed in Tapetum (Dan-Dan Li et al.)		F-box/kelch-repeat protein At1g51550 [Source:UniProtKB/Swiss-Prot;Acc:Q9C8K7]
AT3G46430	122.7	117.346	120.023	53.8417	134.842	91.8417	145.842	224.537	128.128	95.2709	147.214	121.242	-14.8188	-104.514	28.1811	-25.8188	66.1811	-8.10525	-1.2194	Low_Mid	protein_coding	Other Genes			AT3g46430/F18L15_150 [Source:UniProtKB/TrEMBL;Acc:Q9SN96]
AT5G42020	65.7433	158.532	112.137	-57.2448	152.755	183.755	218.755	95.0772	112.111	110.484	126.234	118.359	-40.6178	17.0603	-71.6178	-106.618	169.382	0.02634	-6.22151	High	protein_coding	Other Genes		BIP	Heat shock protein 70 (Hsp 70) family protein [Source:TAIR;Acc:AT5G42020]
AT3G54880	119.851	120.333	120.092	96.6869	104.687	81.6869	201.687	110.442	133.697	126.299	123.674	124.987	15.4052	9.6506	38.4052	-81.5948	23.4052	-13.605	-4.89455	Low	protein_coding	Other Genes			At3g54880 [Source:UniProtKB/TrEMBL;Acc:Q9SV37]
AT4G11320	121.686	120.006	120.846	-129.489	-75.489	-141.489	905.511	-23.1091	101.631	130.688	102.419	116.553	196.335	143.955	262.335	-784.665	250.335	19.2148	4.29275	Mid_High	protein_coding	Other Genes		RDL5	Probable cysteine protease RDL5 [Source:UniProtKB/Swiss-Prot;Acc:Q9SUS9]
AT3G02560	120.711	121.678	121.194	29.276	90.276	-4.72399	196.276	430.648	137.57	117.391	122.533	119.962	30.9182	-309.454	125.918	-75.0818	91.9182	-16.3756	1.2322	Mid_High	protein_coding	Other Genes		RPS7B	40S ribosomal protein S7-2 [Source:UniProtKB/Swiss-Prot;Acc:Q9M885]
AT5G57655	124.295	126.625	125.46	87.7004	110.7	176.7	150.7	36.6296	108.379	152.336	82.9231	117.63	14.7596	88.8304	-51.2404	-25.2404	37.7597	17.0811	7.83047	Mid_High	protein_coding	Other Genes		XYLA	Xylose isomerase [Source:UniProtKB/TrEMBL;Acc:A0A178UDJ9]
AT5G17870	115.131	108.791	111.961	234.803	132.803	108.803	-61.1972	238.822	124.932	163.001	75.6461	119.324	-20.842	-126.861	3.158	173.158	-122.842	-12.9712	-7.36284	High	protein_coding	Other Genes		PSRP6	plastid-specific 50S ribosomal protein 6 [Source:TAIR;Acc:AT5G17870]
AT5G14570	109.022	126.162	117.592	136.393	119.393	137.393	114.393	65.7294	121.329	10.218	232.349	121.284	-1.801	51.8622	-19.801	3.199	-18.801	-3.7377	-3.69213	Mid_High	protein_coding	Other Genes		NRT2.7	NRT2.7 [Source:UniProtKB/TrEMBL;Acc:A0A178UKX9]
AT4G32470	117.218	123.56	120.389	35.7254	108.725	107.725	174.725	216.824	123.828	77.2583	161.415	119.337	11.6637	-96.4346	12.6637	-54.3363	84.6637	-3.439	1.05248	Low_Mid	protein_coding	Other Genes		QCR7-1	Cytochrome b-c1 complex subunit 7-1 [Source:UniProtKB/Swiss-Prot;Acc:Q9SUU5]
AT4G37830	150.093	103.831	126.962	47.3128	98.3128	56.3128	210.313	243.73	125.242	103.74	134.844	119.292	28.649	-116.768	70.649	-83.351	79.649	1.7198	7.66995	Mid_High	protein_coding	Other Genes			cytochrome c oxidase-related [Source:TAIR;Acc:AT4G37830]
AT2G33460	117.401	120.346	118.874	110.094	127.993	111.993	111.993	141.754	145.574	127.741	127.741	127.741	-9.1198	-22.8798	6.8802	6.8802	8.7802	-26.7001	-8.8671	Low_Mid	protein_coding	Other Genes		RIC1	CRIB domain-containing protein RIC1 [Source:UniProtKB/Swiss-Prot;Acc:F4IVV0]
AT2G06850	112.701	134.747	123.724	120.15	392.15	-27.8503	-28.8503	164.945	116.375	124.852	110.772	117.812	-268.426	-41.2218	151.574	152.574	3.57395	7.34825	5.91175	Mid_High	protein_coding	Other Genes		XTH4	Xyloglucan endotransglucosylase/hydrolase protein 4 [Source:UniProtKB/Swiss-Prot;Acc:Q39099]
AT5G08400	110.791	115.528	113.159	126.858	127.858	122.858	119.858	82.7164	122.955	285.057	-42.2854	121.386	-14.6989	30.4431	-9.69885	-6.69885	-13.6989	-9.79565	-8.2261	Mid_High	protein_coding	Other Genes			At5g08400/F8L15_130 [Source:UniProtKB/TrEMBL;Acc:Q8VZD1]
AT1G48350	117.699	110.028	113.863	307.598	112.598	123.598	-78.4018	143.538	116.68	162.54	73.6237	118.082	1.26495	-29.6749	-9.73505	192.265	-193.735	-2.81645	-4.21864	Mid_High	protein_coding	Other Genes		RPL18	Uncharacterized protein At1g48350 [Source:UniProtKB/TrEMBL;Acc:Q0WWC5]
AT1G58290	124.668	106.053	115.361	271.431	139.431	235.431	-81.5687	-41.8983	100.779	119.855	112.078	115.966	-24.0707	157.259	-120.071	196.929	-156.071	14.5813	-0.60575	Mid_High	protein_coding	Other Genes		HEMA1	Glutamyl-tRNA reductase 1, chloroplastic [Source:UniProtKB/Swiss-Prot;Acc:P42804]
AT5G02240	170.009	98.3227	134.166	76.8326	134.833	266.833	-53.1674	212.914	121.704	139.703	96.5378	118.12	-0.666535	-78.7482	-132.667	187.333	57.3335	12.4624	16.0456	High	protein_coding	Other Genes			Uncharacterized protein At5g02240 [Source:UniProtKB/Swiss-Prot;Acc:Q94EG6]
AT2G04410	124.871	111.305	118.088	95.6593	107.659	96.6593	139.659	182.331	130.62	120.615	122.508	121.561	10.4288	-64.2431	21.4289	-21.5712	22.4289	-12.5321	-3.47325	Mid_High	protein_coding	Other Genes			RPM1-interacting protein 4 (RIN4) family protein [Source:UniProtKB/TrEMBL;Acc:F4IV84]
AT3G12490	57.7205	50.4523	54.0864	13.3335	78.3335	99.3335	216.333	245.324	123.522	139.071	97.0409	118.056	-24.2471	-191.238	-45.2471	-162.247	40.7529	-69.4354	-63.9698	High	protein_coding	Other Genes		CYS6	Cysteine proteinase inhibitor 6 [Source:UniProtKB/Swiss-Prot;Acc:Q8H0X6]
AT5G03760	121.153	121.844	121.498	103.338	126.338	164.338	88.3378	98.9312	134.352	124.605	123.763	124.184	-4.83935	22.5672	-42.8393	33.1606	18.1607	-12.854	-2.6857	Mid_High	protein_coding	Other Genes		CSLA9	Glucomannan 4-beta-mannosyltransferase 9 [Source:UniProtKB/Swiss-Prot;Acc:Q9LZR3]
AT5G50850	124.608	115.239	119.923	72.8393	86.8393	77.8393	240.839	111.679	115.589	108.479	126.921	117.7	33.0841	8.2448	42.0841	-120.916	47.0841	4.3343	2.2234	Mid_High	protein_coding	Other Genes		PDH2	Pyruvate dehydrogenase E1 component subunit beta [Source:UniProtKB/TrEMBL;Acc:A0A178UM82]
AT3G52880	110.024	124.712	117.368	70.3484	196.348	181.348	57.3484	62.7688	107.521	116.586	115.194	115.89	-78.9804	54.5992	-63.9804	60.0195	47.0195	9.84735	1.47805	Mid_High	protein_coding	Other Genes		ATMDAR1	Monodehydroascorbate reductase 1 [Source:UniProtKB/TrEMBL;Acc:F4J849]
AT3G52960	117.763	119.259	118.511	197.278	123.278	105.278	16.2782	174.923	118.929	134.337	100.334	117.336	-4.7676	-56.4127	13.2324	102.232	-78.7676	-0.4181	1.17485	High	protein_coding	Other Genes		PRXIIE	Peroxiredoxin-2E, chloroplastic [Source:UniProtKB/Swiss-Prot;Acc:Q949U7]
AT3G16080	91.3416	140.441	115.891	3.05481	117.055	38.0548	120.055	474.771	142.325	132.194	106.717	119.456	-1.16339	-358.88	77.8366	-4.16339	112.837	-26.4336	-3.56419	High	protein_coding	Other Genes		RPL37C	60S ribosomal protein L37-3 [Source:UniProtKB/Swiss-Prot;Acc:Q8LEM8]
AT5G22650	128.724	112.976	120.85	-55.5781	141.422	53.4219	142.422	468.892	138.832	127.18	109.57	118.375	-20.5717	-348.042	67.4282	-21.5717	176.428	-17.9815	2.4754	Mid_High	protein_coding	Other Genes		HDT2	Histone deacetylase HDT2 [Source:UniProtKB/Swiss-Prot;Acc:Q56WH4]
AT1G76370	117.812	117.041	117.426	106.203	134.203	109.203	106.203	138.215	143.165	125.759	125.759	125.759	-16.777	-20.7887	8.223	11.223	11.223	-25.7388	-8.3327	Low	protein_coding	Other Genes	Highly Expressed in Pollen (Loraine et al)	PBL22	Probable serine/threonine-protein kinase PBL22 [Source:UniProtKB/Swiss-Prot;Acc:Q9SFX0]
AT1G21750	117.143	118.659	117.901	-44.2965	106.704	56.7035	336.704	148.123	114.996	87.0739	145.634	116.354	11.1977	-30.2216	61.1978	-218.802	162.198	2.90555	1.54723	Low	protein_coding	Other Genes		PDIL1-1	Protein disulfide isomerase-like 1-1 [Source:UniProtKB/Swiss-Prot;Acc:Q9XI01]
AT2G30870	112.706	120.562	116.634	15.1025	-62.8975	1.10249	531.102	95.7009	108.735	108.165	122.245	115.205	179.532	20.9331	115.532	-414.468	101.532	7.8994	1.4291	Mid_High	protein_coding	Other Genes		GSTF10	Glutathione S-transferase F10 [Source:UniProtKB/Swiss-Prot;Acc:P42761]
AT1G55490	116.647	122.728	119.688	295.56	189.56	138.56	-111.44	44.104	104.138	114.743	114.423	114.583	-69.8726	75.5837	-18.8726	231.127	-175.873	15.5502	5.10455	Mid_High	protein_coding	Other Genes		CPN60B1	LEN1 [Source:UniProtKB/TrEMBL;Acc:A0A178W724]
AT5G43060	115.671	121.725	118.698	-7.998	45.002	131.002	264.002	185.729	129.399	122.201	118.224	120.213	73.696	-67.0312	-12.304	-145.304	126.696	-10.7005	-1.51465	Low_Mid	protein_coding	Other Genes		RD21B	Probable cysteine protease RD21B [Source:UniProtKB/Swiss-Prot;Acc:Q9FMH8]
AT1G18990	121.091	116.011	118.551	106.413	134.413	108.413	106.413	135.755	142.01	125.179	125.179	125.179	-15.8621	-17.2036	10.1379	12.1379	12.1379	-23.4589	-6.6284	Mid_High	protein_coding	Other Genes		MYOB5	Probable myosin-binding protein 5 [Source:UniProtKB/Swiss-Prot;Acc:Q9LMC8]
AT1G17840	101.383	145.258	123.321	88.7445	166.744	228.744	28.7445	38.4489	112.677	137.372	97.397	117.385	-43.4239	84.8717	-105.424	94.5761	34.5761	10.6436	5.936	High	protein_coding	Other Genes		ABCG11	ABC transporter G family member 11 [Source:UniProtKB/Swiss-Prot;Acc:Q8RXN0]
ATCG01020	-186.121	-67.9844	-127.053	174.896	106.896	135.896	87.8961	53.803	106.377	114.979	114.979	114.979	-233.949	-180.856	-262.949	-214.949	-301.949	-233.429	-242.032	High	protein_coding	Other Genes		RPL32	50S ribosomal protein L32, chloroplastic [Source:UniProtKB/Swiss-Prot;Acc:P61847]
AT2G19760	124.82	114.061	119.44	56.7444	81.7444	87.7444	219.744	160.969	120.052	60.6804	174.262	117.471	37.6959	-41.5289	31.6959	-100.304	62.6959	-0.61205	1.96928	Mid_High	protein_coding	Other Genes		PRO1	Profilin-1 [Source:UniProtKB/Swiss-Prot;Acc:Q42449]
AT1G35310	119.414	112.856	116.135	-164.767	1022.23	-100.767	-165.967	-104.508	91.8157	115.394	110.354	112.874	-906.098	220.643	216.902	282.102	280.902	24.3192	3.26095	Mid_High	protein_coding	Other Genes		MLP168	MLP-like protein 168 [Source:UniProtKB/Swiss-Prot;Acc:Q9C7I3]
AT1G12080	199.096	100.848	149.972	-21.8972	416.103	60.1028	94.1028	-29.4734	99.4509	130.067	97.6214	113.844	-266.13	179.446	89.8696	55.8696	171.87	50.5215	36.128	High	protein_coding	Other Genes			At1g12080 [Source:UniProtKB/TrEMBL;Acc:O65370]
AT2G36320	114.588	118.506	116.547	48.8571	42.8571	42.8571	363.857	55.6173	122.725	119.085	120.593	119.839	73.69	60.9298	73.69	-247.31	67.69	-6.1784	-3.2921	Low_Mid	protein_coding	Other Genes		SAP4	Zinc finger A20 and AN1 domain-containing stress-associated protein 4 [Source:UniProtKB/Swiss-Prot;Acc:Q9SJM6]
AT3G14415	115.976	114.392	115.184	421.92	85.92	151.92	-89.08	-70.1381	94.968	129.669	96.5275	113.098	29.2638	185.322	-36.7361	204.264	-306.736	20.2158	2.08548	Mid_High	protein_coding	Other Genes			GOX2 [Source:UniProtKB/TrEMBL;Acc:A0A384L6X3]
AT3G46520	122.833	115.997	119.415	105.245	142.245	106.245	105.245	124.234	137.79	59.4231	187.547	123.485	-22.8304	-4.81895	13.1697	14.1697	14.1697	-18.3752	-4.07014	Mid_High	protein_coding	Other Genes		ACT12	Actin-12 [Source:UniProtKB/Swiss-Prot;Acc:P53497]
AT5G16540	119.384	116.806	118.095	120.203	142.203	111.203	86.2033	122.39	136.94	118.306	128.085	123.196	-24.1087	-4.295	6.8913	31.8913	-2.1087	-18.8458	-5.10125	Low_Mid	protein_coding	Other Genes		ZFN3	Zinc finger CCCH domain-containing protein 57 [Source:UniProtKB/Swiss-Prot;Acc:Q8L7N8]
AT5G62390	104.346	137.031	120.688	16.3221	145.322	12.3221	148.322	383.672	131.32	113.335	119.846	116.591	-24.6339	-262.984	108.366	-27.6339	104.366	-10.632	4.09745	High	protein_coding	Other Genes		BAG7	BAG family molecular chaperone regulator 7 [Source:UniProtKB/Swiss-Prot;Acc:Q9LVA0]
AT5G52360	94.5603	106.03	100.295	102.723	152.723	103.723	102.723	118.085	135.657	68.5599	177.019	122.789	-52.4281	-17.79	-3.42808	-2.42808	-2.42808	-35.3616	-22.494	High	protein_coding	Other Genes		ADF12	ADF10 [Source:UniProtKB/TrEMBL;Acc:A0A178UBW2]
AT1G35160	140.869	111.421	126.145	39.4267	124.427	94.4267	174.427	177.343	120.197	116.392	116.712	116.552	1.71855	-51.1972	31.7185	-48.2815	86.7185	5.94795	9.5931	High	protein_coding	Other Genes		GF14 PHI	GF14 protein phi chain [Source:UniProtKB/TrEMBL;Acc:F4HWQ5]
AT3G03800	104.938	125.941	115.439	107.14	128.14	109.14	107.34	133.845	139.995	121.781	125.781	123.781	-12.7003	-18.4052	6.2997	8.0997	8.2997	-24.5552	-8.34135	High	protein_coding	Other Genes		SYP131	Syntaxin of plants 131 [Source:UniProtKB/TrEMBL;Acc:A0A1I9LQP3]
AT3G13750	118.56	112.59	115.575	337.061	6.06069	179.061	-7.93931	28.8813	102.475	110.261	116.502	113.382	109.514	86.6937	-63.4857	123.514	-221.486	13.1001	2.1933	Mid_High	protein_coding	Other Genes		BGAL1	Beta-galactosidase 1 [Source:UniProtKB/Swiss-Prot;Acc:Q9SCW1]
AT1G24610	111.782	112.32	112.051	128.988	121.988	118.988	114.988	76.254	118.579	140.136	95.1065	117.621	-9.93735	35.7969	-6.93735	-2.93735	-16.9374	-6.52825	-5.57044	Mid_High	protein_coding	Other Genes			F21J9.27 [Source:UniProtKB/TrEMBL;Acc:Q9FYK3]
AT3G45980	116.043	116.043	116.043	58.4123	93.4123	46.4123	102.412	416.54	136.87	153.612	81.0758	117.344	22.6304	-300.497	69.6304	13.6304	57.6304	-20.8273	-1.30142	Low	protein_coding	Other Genes		H2B	Histone H2B.6 [Source:UniProtKB/Swiss-Prot;Acc:O23629]
AT5G05170	113.089	103.971	108.53	53.9082	53.9082	192.908	213.908	25.0889	102.432	107.511	118.886	113.198	54.6221	83.4414	-84.3779	-105.378	54.6221	6.09785	-4.66805	Mid_High	protein_coding	Other Genes		CESA3	Cellulose synthase A catalytic subunit 3 [UDP-forming] [Source:UniProtKB/Swiss-Prot;Acc:Q941L0]
AT3G20530	113.817	120.851	117.334	103.285	137.185	106.185	103.285	132.838	139.775	125.722	121.031	123.376	-19.8505	-15.504	11.1495	14.0495	14.0495	-22.4405	-6.0421	Low_Mid	protein_coding	Other Genes		PBL23	Probable serine/threonine-protein kinase PBL23 [Source:UniProtKB/Swiss-Prot;Acc:F4JEQ2]
AT4G16450	66.191	214.901	140.546	43.8916	96.8916	88.8916	155.892	260.306	123.451	134.878	96.589	115.734	43.6542	-119.761	51.6542	-15.3458	96.6542	17.0949	24.8121	High	protein_coding	Other Genes			At4g16450 [Source:UniProtKB/TrEMBL;Acc:Q84W12]
AT4G15560	124.947	111.021	117.984	384.322	118.322	89.3217	-75.6783	21.9055	101.445	114.109	111.693	112.901	-0.33795	96.0783	28.662	193.662	-266.338	16.5383	5.0825	Mid_High	protein_coding	Other Genes		DXS	DXS1 [Source:UniProtKB/TrEMBL;Acc:A0A178V5I0]
AT4G38770	116.344	118.693	117.518	244.839	157.839	202.839	-63.1611	-27.5109	101.666	90.6143	137.106	113.86	-40.3205	145.029	-85.3205	180.679	-127.321	15.8524	3.65817	Mid_High	protein_coding	Other Genes		PRP4	Proline-rich protein 4 [Source:UniProtKB/Swiss-Prot;Acc:Q9T0I5]
AT5G08530	103.119	75.3636	89.2414	56.8043	102.804	108.804	156.804	187.486	116.522	94.5765	134.932	114.754	-13.5629	-98.2447	-19.5629	-67.5629	32.4371	-27.2808	-25.5129	High	protein_coding	Other Genes		CI51	NADH dehydrogenase [ubiquinone] flavoprotein 1, mitochondrial [Source:UniProtKB/TrEMBL;Acc:A0A178UJ45]
AT2G20450	279.78	14.3594	147.07	24.0618	112.062	49.0618	138.062	373.902	130.485	114.721	116.988	115.854	35.0079	-226.833	98.0079	9.0079	123.008	16.5846	31.2154	High	protein_coding	Other Genes		RPL14A	60S ribosomal protein L14-1 [Source:UniProtKB/Swiss-Prot;Acc:Q9SIM4]
AT2G39740	97.0785	113.719	105.399	119.215	124.215	119.215	122.215	73.8812	117.665	85.6598	148.625	117.143	-18.8167	31.5175	-13.8167	-16.8167	-13.8167	-12.2667	-11.7439	High	protein_coding	Other Genes		HESO1	Protein HESO1 [Source:UniProtKB/Swiss-Prot;Acc:Q5XET5]
AT4G02650	114.473	109.695	112.084	103.975	132.975	106.975	104.875	133.291	139.639	122.232	124.145	123.188	-20.8907	-21.2067	5.10925	7.20925	8.10925	-27.5551	-11.1042	Mid_High	protein_coding	Other Genes			Putative clathrin assembly protein At4g02650 [Source:UniProtKB/Swiss-Prot;Acc:Q8GX47]
AT1G01780	111.045	111.057	111.051	96.54	139.54	98.54	130.54	104.971	132.366	71.0398	171.602	121.321	-28.489	6.08027	12.511	-19.489	14.511	-21.3151	-10.2698	Mid_High	protein_coding	Other Genes		PLIM2B	LIM domain-containing protein PLIM2b [Source:UniProtKB/Swiss-Prot;Acc:Q1ECF5]
AT2G44120	141.425	106.82	124.123	18.3981	117.398	26.3981	167.398	360.753	130.478	157.284	74.7148	115.999	6.72465	-236.631	97.7247	-43.2754	105.725	-6.35515	8.12333	High	protein_coding	Other Genes			Ribosomal protein L30/L7 family protein [Source:UniProtKB/TrEMBL;Acc:F4IT48]
AT3G36659	116.113	114.136	115.125	106.77	124.67	108.67	106.67	135.893	140.183	119.395	127.085	123.24	-9.54515	-20.7685	6.45485	8.45485	8.35485	-25.0588	-8.1155	Mid_High	protein_coding	Other Genes			Plant invertase/pectin methylesterase inhibitor superfamily protein [Source:UniProtKB/TrEMBL;Acc:F4JC28]
AT3G63375	574.887	-284.075	145.406	126.683	124.683	124.683	121.683	52.6303	104.937	113.248	113.248	113.248	20.7231	92.7755	20.7231	23.7231	18.7231	40.4692	32.1574	High	miRNA	Other Genes		MIR167B	MIR167B; miRNA [Source:TAIR;Acc:AT3G63375]
AT4G38680	113.561	118.409	115.985	-6.53269	70.4673	-25.5327	57.4673	786.552	164.734	180.948	57.5147	119.231	45.5175	-670.567	141.518	58.5175	122.518	-48.7489	-3.2466	Low	protein_coding	Other Genes		CSP2	GRP2 [Source:UniProtKB/TrEMBL;Acc:A0A178UYV3]
AT5G58570	115.432	115.25	115.341	118.69	124.69	124.69	117.69	68.0113	118.087	286.394	-52.244	117.075	-9.3489	47.3299	-9.3489	-2.3489	-3.3489	-2.7454	-1.73369	Low	protein_coding	Other Genes	Highly Expressed in Tapetum (Dan-Dan Li et al.)		Transmembrane protein [Source:UniProtKB/TrEMBL;Acc:Q94AT2]
AT5G52470	116.73	110.274	113.502	-11.871	132.129	4.12897	126.129	503.029	140.271	124.32	108.379	116.349	-18.627	-389.526	109.373	-12.627	125.373	-26.7687	-2.84715	Mid_High	protein_coding	Other Genes		MED36B	Probable mediator of RNA polymerase II transcription subunit 36b [Source:UniProtKB/Swiss-Prot;Acc:Q9FEF8]
AT3G18810	112.911	106.214	109.563	107.684	124.684	109.684	107.684	127.686	136.344	121.824	121.824	121.824	-15.1217	-18.1236	-0.12165	1.87835	1.87835	-26.7811	-12.2608	High	protein_coding	Other Genes	Highly Expressed in Pollen (Loraine et al)	PERK6	Putative proline-rich receptor-like protein kinase PERK6 [Source:UniProtKB/Swiss-Prot;Acc:Q9LS95]
AT1G68590	93.8477	150.784	122.316	321.632	132.632	181.632	-135.368	42.8383	102.215	112.953	111.268	112.11	-10.316	79.4773	-59.316	257.684	-199.316	20.1008	10.2054	High	protein_coding	Other Genes			30S ribosomal protein 3-1, chloroplastic [Source:UniProtKB/Swiss-Prot;Acc:Q9SX22]
AT1G53750	112.813	109.94	111.376	17.0423	151.042	119.042	159.042	140.918	112.789	124.992	102.469	113.731	-39.6662	-29.5414	-7.66615	-47.6662	94.3338	-1.41285	-2.35435	Mid_High	protein_coding	Other Genes		RPT1A	RPT1A [Source:UniProtKB/TrEMBL;Acc:A0A178W3N8]
AT2G13350	114.764	114.718	114.741	100.521	140.521	103.521	100.521	132.226	138.926	122.328	122.328	122.328	-25.7804	-17.485	11.2196	14.2196	14.2196	-24.1856	-7.5873	Low	protein_coding	Other Genes			At2g13350 [Source:UniProtKB/TrEMBL;Acc:Q9SI42]
AT5G15650	113.038	112.865	112.952	-51.3464	111.654	68.6536	312.654	147.495	113.545	83.4622	143.983	113.723	1.2979	-34.5439	44.2979	-199.702	164.298	-0.5939	-0.771265	Low_Mid	protein_coding	Other Genes		RGP2	UDP-arabinopyranose mutase 2 [Source:UniProtKB/Swiss-Prot;Acc:Q9LFW1]
AT4G12480	114.014	114.031	114.023	-31.2259	-167.126	-167.026	945.774	-106.737	89.3841	110.365	110.365	110.365	281.149	220.759	281.049	-831.751	145.249	24.6386	3.6576	Low	protein_coding	Other Genes		EARLI1	PEARLI 1 [Source:UniProtKB/TrEMBL;Acc:A0A178V1J0]
AT1G09640	112.595	113.803	113.199	21.1562	87.1562	44.1562	258.156	203.279	115.161	105.046	121.1	113.073	26.0425	-90.0807	69.0425	-144.958	92.0425	-1.96257	0.125551	Low	protein_coding	Other Genes			Probable elongation factor 1-gamma 1 [Source:UniProtKB/Swiss-Prot;Acc:O04487]
AT3G02090	122.595	110.367	116.481	21.0709	87.0709	75.0709	265.071	133.773	110.237	91.3224	134.098	112.71	29.4099	-17.2922	41.4099	-148.59	95.4099	6.2435	3.77061	Mid_High	protein_coding	Other Genes		MPPBETA	Insulinase (Peptidase family M16) protein [Source:TAIR;Acc:AT3G02090]
AT5G54780	113.151	113.291	113.221	95.4893	132.489	100.489	119.489	124.487	136.072	114.468	128.085	121.276	-19.2681	-11.266	12.7319	-6.2681	17.7319	-22.8512	-8.0551	Low	protein_coding	Other Genes			Ypt/Rab-GAP domain of gyp1p superfamily protein [Source:UniProtKB/TrEMBL;Acc:Q0WV47]
AT3G29180	139.217	106.981	123.099	70.7408	142.741	115.741	127.741	111.178	124.507	97.3739	138.028	117.701	-19.6414	11.9211	7.3586	-4.6414	52.3586	-1.4077	5.39836	High	protein_coding	Other Genes			AT3G29180 protein [Source:UniProtKB/TrEMBL;Acc:Q9LI95]
AT1G52220	113.84	114.78	114.31	384.743	90.7432	181.743	-130.257	-11.5961	98.2919	130.608	92.1045	111.356	23.5669	125.906	-67.4331	244.567	-270.433	16.0182	2.95395	Low	protein_coding	Other Genes		CURT1C	CURT1C [Source:UniProtKB/TrEMBL;Acc:A0A178WBD4]
AT1G68530	113.691	113.917	113.804	86.2148	232.215	360.215	-128.785	-54.0511	94.9189	101.19	120.786	110.988	-118.411	167.855	-246.411	242.589	27.5893	18.8852	2.8162	Low	protein_coding	Other Genes		CUT1	3-ketoacyl-CoA synthase [Source:UniProtKB/TrEMBL;Acc:A0A178WCX7]
AT4G05071	962.836	-319.085	321.876	123.223	122.223	122.223	124.223	51.2083	103.574	111.826	111.826	111.826	199.652	270.667	199.652	197.652	198.652	218.301	210.05	High	protein_coding	Other Genes			unknown protein; Ha. [Source:TAIR;Acc:AT4G05071]
AT1G17540	85.5045	158.253	121.879	103.391	132.391	106.391	103.491	126.193	135.5	120.839	120.839	120.839	-10.5123	-4.31476	15.4877	18.3877	18.4877	-13.6218	1.03974	High	protein_coding	Other Genes	Highly Expressed in Pollen (Loraine et al)		Kinase with adenine nucleotide alpha hydrolases-like domain-containing protein [Source:UniProtKB/TrEMBL;Acc:Q681A5]
AT5G19770	111.239	113.556	112.397	119.024	93.0242	74.0242	146.024	159.336	114.029	142.225	84.1839	113.204	19.3731	-46.9385	38.3731	-33.6268	-6.6268	-1.632	-0.80699	Mid_High	protein_coding	Other Genes		TUBA3	Tubulin alpha chain [Source:UniProtKB/TrEMBL;Acc:A0A178UTQ9]
AT3G13440	81.6756	165.422	123.549	105.89	112.89	103.89	142.89	94.9183	115.656	79.5849	150.122	114.854	10.6585	28.6304	19.6585	-19.3415	17.6585	7.89236	8.69499	High	protein_coding	Other Genes	Highly Expressed in Tapetum (Dan-Dan Li et al.)		AT3g13440/MRP15_7 [Source:UniProtKB/TrEMBL;Acc:Q8VXU9]
AT1G09200	113.34	114.749	114.044	-69.0423	65.9577	-7.04233	-32.0423	1026.34	180.534	158.417	79.329	118.873	48.0866	-912.293	121.087	146.087	183.087	-66.4896	-4.82869	Low	protein_coding	Other Genes		HTR2	Histone H3 [Source:UniProtKB/TrEMBL;Acc:Q0WRA9]
AT4G13850	115.977	84.1532	100.065	-7.87333	47.1267	11.1267	147.127	587.34	145.089	114.999	115.614	115.307	52.9384	-487.275	88.9384	-47.0616	107.938	-45.0242	-15.2415	High	protein_coding	Other Genes		RBG2	Glycine-rich RNA-binding protein 2, mitochondrial [Source:UniProtKB/Swiss-Prot;Acc:Q9SVM8]
AT4G20870	95.103	98.8295	96.9662	94.8406	133.841	115.841	101.841	122.584	129.951	112.791	124.725	118.758	-36.8744	-25.6175	-18.8744	-4.87436	2.1256	-32.9852	-21.7918	High	protein_coding	Other Genes		FAH2	Dihydroceramide fatty acyl 2-hydroxylase FAH2 [Source:UniProtKB/Swiss-Prot;Acc:Q9SUC5]
AT5G43460	113.869	113.028	113.448	66.3265	127.326	59.3265	162.327	183.708	120.236	92.6685	136.123	114.396	-13.8781	-70.2595	54.1219	-48.8782	47.1219	-6.78785	-0.947595	Low	protein_coding	Other Genes			AT5g43460/MWF20_18 [Source:UniProtKB/TrEMBL;Acc:Q9LSW5]
AT3G10630	89.6262	135.997	112.812	114.934	117.934	122.934	118.934	73.1852	115.34	184.613	44.9732	114.793	-5.12188	39.6265	-10.1219	-6.12188	-2.12188	-2.52858	-1.98162	High	protein_coding	Other Genes			Mannosyltransferase, putative [Source:UniProtKB/TrEMBL;Acc:Q9LPN6]
AT1G68560	110.963	119.878	115.42	136.673	219.673	54.6727	16.6727	162.643	111.172	124.065	99.419	111.742	-104.252	-47.2224	60.7477	98.7477	-21.2523	4.2487	3.67862	Mid_High	protein_coding	Other Genes		XYL1	Alpha-xylosidase 1 [Source:UniProtKB/Swiss-Prot;Acc:Q9S7Y7]
AT5G54940	183.036	76.2722	129.654	158.785	33.785	42.785	271.785	16.4077	100.27	108.902	112.734	110.818	95.8689	113.246	86.8689	-142.131	-29.1311	29.3841	18.8361	High	protein_coding	Other Genes			AT5g54940/MBG8_21 [Source:UniProtKB/TrEMBL;Acc:Q9FFT6]
AT3G12390	107.655	95.3741	101.514	35.7764	100.776	21.7764	201.776	285.242	120.158	115.221	109.416	112.319	0.738015	-183.727	79.738	-100.262	65.738	-18.6434	-10.8043	High	protein_coding	Other Genes			Nascent polypeptide-associated complex subunit alpha-like protein 1 [Source:UniProtKB/Swiss-Prot;Acc:Q9LHG9]
AT4G11600	113.828	108.075	110.951	11.3969	-7.60311	29.3969	440.397	77.1977	104.323	88.8755	133.035	110.955	118.555	33.7537	81.5545	-329.446	99.5545	6.6279	-0.003925	Mid_High	protein_coding	Other Genes		GPX6	Probable phospholipid hydroperoxide glutathione peroxidase 6, mitochondrial [Source:UniProtKB/Swiss-Prot;Acc:O48646]
AT3G45030	114.924	110.499	112.711	15.7085	91.7085	-34.2915	128.708	574.608	143.525	119.319	109.939	114.629	21.0029	-461.897	147.003	-15.9971	97.0029	-30.814	-1.9174	Low_Mid	protein_coding	Other Genes		RPS20C	40S ribosomal protein S20-1 [Source:UniProtKB/Swiss-Prot;Acc:P49200]
AT1G04480	113.71	112.856	113.283	-15.0604	102.94	26.9396	118.94	516.21	138.432	114.905	113.147	114.026	10.3436	-402.927	86.3436	-5.65638	128.344	-25.1484	-0.742819	Low	protein_coding	Other Genes		RPL23A	60S ribosomal protein L23 [Source:UniProtKB/Swiss-Prot;Acc:P49690]
AT5G63400	112.029	112.854	112.442	-7.10039	105.9	65.8996	202.9	268.78	120.715	93.3131	131.958	112.635	6.5419	-156.339	46.5419	-90.4581	119.542	-8.2737	-0.193895	Low_Mid	protein_coding	Other Genes		ADK1	ADK1 [Source:UniProtKB/TrEMBL;Acc:A0A178UAM7]
AT4G23630	113.157	124.159	118.658	-25.509	209.491	165.491	58.491	192.891	116.079	104.181	120.602	112.392	-90.8329	-74.2328	-46.8329	60.1671	144.167	2.5786	6.2663	High	protein_coding	Other Genes		RTNLB1	Reticulon-like protein [Source:UniProtKB/TrEMBL;Acc:A0A178V247]
AT4G34710	116.788	117.728	117.258	85.5582	177.558	43.5582	139.558	121.1	114.371	96.7742	129.472	113.123	-60.3003	-3.8416	73.6997	-22.3003	31.6997	2.887	4.13473	Mid_High	protein_coding	Other Genes		ADC2	Arginine decarboxylase 2 [Source:UniProtKB/Swiss-Prot;Acc:O23141]
AT1G03680	108.898	120.944	114.921	328.648	81.6478	175.648	-83.3522	19.8459	101.016	99.3511	121.89	110.621	33.2732	95.0751	-60.7268	198.273	-213.727	13.9055	4.30044	Mid_High	protein_coding	Other Genes		ATHM1	Thioredoxin M1, chloroplastic [Source:UniProtKB/Swiss-Prot;Acc:O48737]
AT1G32050	161.189	83.9959	122.592	52.9164	113.916	146.916	116.916	150.988	112.532	124.755	99.1795	111.967	8.67597	-28.3957	-24.324	5.67597	69.676	10.0602	10.6249	High	protein_coding	Other Genes		SCAMP4	Secretory carrier-associated membrane protein 4 [Source:UniProtKB/Swiss-Prot;Acc:Q9C6X2]
AT1G54270	116.447	107.99	112.219	60.2549	125.255	109.255	107.255	201.59	119.615	124.192	102.393	113.293	-13.0364	-89.3712	2.96365	4.96365	51.9637	-7.39665	-1.0741	Mid_High	protein_coding	Other Genes		TIF4A-2	eIF4A-2 [Source:UniProtKB/TrEMBL;Acc:A0A178W4U1]
AT1G15415	114.545	109.178	111.862	95.4207	159.921	95.5208	95.4207	113.246	131.38	71.873	165.523	118.698	-48.0593	-1.38425	16.3408	16.4408	16.4408	-19.5182	-6.83664	Mid_High	protein_coding	Other Genes			F9L1.37 [Source:UniProtKB/TrEMBL;Acc:Q9XI27]
AT4G34350	111.439	113.04	112.239	356.199	152.199	73.1994	-53.8006	-26.6535	94.9476	110.519	108.272	109.396	-39.9601	138.893	39.0399	166.04	-243.96	17.2917	2.8437	Mid_High	protein_coding	Other Genes		ISPH	4-hydroxy-3-methylbut-2-enyl diphosphate reductase, chloroplastic [Source:UniProtKB/Swiss-Prot;Acc:Q94B35]
AT2G36120	76.7827	77.0378	76.9102	-50.9337	-128.934	-131.934	855.066	-56.6018	91.7246	108.737	108.737	108.737	205.844	133.512	208.844	-778.156	127.844	-14.8143	-31.8272	High	protein_coding	Other Genes		DOT1	Glycine-rich protein DOT1 [Source:UniProtKB/Swiss-Prot;Acc:Q9SIH2]
AT2G15440	347.454	62.4169	204.935	113.678	121.678	119.678	125.678	56.514	102.532	114.142	106.126	110.134	83.2571	148.421	85.2571	79.2571	91.2571	102.403	94.8014	High	protein_coding	Other Genes			At2g15440 [Source:UniProtKB/TrEMBL;Acc:Q9SJN8]
AT2G37620	94.9146	152.591	123.753	86.3736	145.374	103.374	86.3736	156.457	131.967	102.696	132.994	117.845	-21.6209	-32.7041	20.3791	37.3791	37.3791	-8.21458	5.90812	High	protein_coding	Other Genes		ACT1	Actin-3 [Source:UniProtKB/Swiss-Prot;Acc:P0CJ47]
AT3G56910	110.338	113.599	111.968	278.666	89.6656	102.666	-37.3344	139.814	112.078	135.315	87.8475	111.581	22.3025	-27.846	9.30255	149.303	-166.697	-0.10955	0.387145	Low	protein_coding	Other Genes		PSRP5	50S ribosomal protein 5, chloroplastic [Source:UniProtKB/Swiss-Prot;Acc:Q9LER7]
AT2G44160	106.906	109.027	107.966	36.0062	128.006	190.006	119.006	66.615	105.786	125.38	96.1462	110.763	-20.0397	41.3514	-82.0397	-11.0397	71.9603	2.18015	-2.79644	Mid_High	protein_coding	Other Genes		MTHFR2	Methylenetetrahydrofolate reductase 2 [Source:UniProtKB/Swiss-Prot;Acc:O80585]
ATMG01220	201.137	-17.3567	91.8903	120.386	120.386	120.286	120.486	51.1278	101.587	109.6	109.6	109.6	-28.4953	40.7625	-28.3953	-28.5953	-28.4953	-9.69649	-17.7096	High	protein_coding	Other Genes		ORF113	Uncharacterized mitochondrial protein AtMg01220 [Source:UniProtKB/Swiss-Prot;Acc:P92552]
AT5G19780	105.691	119.542	112.617	25.7606	83.7606	69.7606	153.761	322.619	122.94	157.024	66.1034	111.564	28.8562	-210.003	42.8562	-41.1438	86.8562	-10.3231	1.05285	Mid_High	protein_coding	Other Genes		TUBA3	Tubulin alpha chain [Source:UniProtKB/TrEMBL;Acc:A0A178UTQ9]
AT3G01280	110.98	106.436	108.708	-6.23646	101.763	9.76354	242.763	294.737	120.889	88.8777	133.877	111.377	6.9443	-186.029	98.9443	-134.056	114.944	-12.1808	-2.66967	Mid_High	protein_coding	Other Genes		VDAC1	Mitochondrial outer membrane protein porin 1 [Source:UniProtKB/Swiss-Prot;Acc:Q9SRH5]
AT1G78300	107.896	116.102	111.999	32.9141	127.914	60.9141	172.914	206.668	120.654	126.516	99.2537	112.885	-15.9149	-94.669	51.0851	-60.9149	79.0851	-8.65505	-0.88557	Mid_High	protein_coding	Other Genes		GRF2	14-3-3-like protein GF14 omega [Source:UniProtKB/Swiss-Prot;Acc:Q01525]
AT5G15320	337.641	-1.58814	168.026	58.9751	106.975	90.975	133.975	214.388	117.905	129.941	93.6954	111.818	61.0513	-46.3621	77.0514	34.0513	109.051	50.121	56.2081	High	protein_coding	Other Genes			ATP synthase E chain [Source:UniProtKB/TrEMBL;Acc:Q8GXE7]
AT1G55260	107.787	116.426	112.107	-85.1088	336.891	430.891	-151.109	-42.0674	92.18	111.85	104.249	108.049	-224.784	154.174	-318.784	263.216	197.216	19.9268	4.0575	Low_Mid	protein_coding	Other Genes			Bifunctional inhibitor/lipid-transfer protein/seed storage 2S albumin superfamily protein [Source:UniProtKB/TrEMBL;Acc:F4I082]
AT3G27850	89.2964	157.065	123.181	328.727	140.727	94.7268	-104.273	88.3553	103.262	109.545	108.932	109.238	-17.546	34.8255	28.454	227.454	-205.546	19.9191	13.9425	High	protein_coding	Other Genes		RPL12C	50S ribosomal protein L12-3, chloroplastic [Source:UniProtKB/Swiss-Prot;Acc:P36212]
AT4G25080	90.9112	149.16	120.036	359.165	80.1654	105.165	-57.8346	37.6391	100.807	147.352	71.1899	109.271	39.8703	82.3966	14.8703	177.87	-239.13	19.229	10.7646	High	protein_coding	Other Genes		CHLM	magnesium-protoporphyrin IX methyltransferase [Source:TAIR;Acc:AT4G25080]
AT3G58680	108.307	107.14	107.724	107.649	48.6489	49.6489	176.649	227.902	115.514	120.88	100.234	110.557	59.0747	-120.178	58.0747	-68.9253	0.0747	-7.7908	-2.8334	Mid_High	protein_coding	Other Genes		MBF1B	Multiprotein-bridging factor 1b [Source:UniProtKB/Swiss-Prot;Acc:Q9LXT3]
AT4G30950	118.102	106.238	112.17	309.908	157.908	78.908	-61.092	37.4907	100.469	84.7993	133.184	108.992	-45.7383	74.679	33.2617	173.262	-197.738	11.7004	3.17784	Mid_High	protein_coding	Other Genes		FAD6	SFD4 [Source:UniProtKB/TrEMBL;Acc:A0A178V0M7]
AT3G09860	111.6	110.877	111.238	123.893	97.8928	109.893	18.8928	283.179	123.839	238.643	-14.431	112.106	13.3456	-171.94	1.3456	92.3456	-12.6544	-12.6002	-0.86734	Low	protein_coding	Other Genes			Actin T1-like protein [Source:UniProtKB/TrEMBL;Acc:Q6IDB3]
AT5G01881	-169.266	563.337	197.035	119.513	119.613	119.513	119.613	50.5409	100.852	108.822	108.822	108.822	77.4223	146.494	77.5223	77.4223	77.5223	96.1838	88.213	High	protein_coding	Other Genes			Transmembrane protein [Source:UniProtKB/TrEMBL;Acc:Q2V3A8]
AT4G35830	105.163	126.147	115.655	131.376	30.3759	84.3759	236.376	42.4848	99.4828	108.695	108.267	108.481	85.2789	73.17	31.2789	-120.721	-15.7211	16.172	7.17425	Mid_High	protein_coding	Other Genes		ACO1	Aconitate hydratase [Source:UniProtKB/TrEMBL;Acc:A0A178V2T4]
AT1G31258	645.338	-173.514	235.912	112.465	118.465	112.465	135.465	48.1656	100.694	108.714	108.714	108.714	117.447	187.746	123.447	100.446	123.447	135.218	127.197	High	ncRNA	Other Genes			other RNA [Source:TAIR;Acc:AT1G31258]
AT1G57660	147.444	96.0815	121.763	26.0851	124.085	50.0851	132.085	316.346	121.831	110.94	110.449	110.695	-2.32228	-194.583	71.6777	-10.3223	95.6777	-0.067975	11.068	High	protein_coding	Other Genes		RPL21E	60S ribosomal protein L21-2 [Source:UniProtKB/Swiss-Prot;Acc:Q9FDZ9]
AT1G42960	111.849	108.15	110	114.843	129.843	101.843	74.843	152.875	108.802	110.209	108.581	109.395	-19.8432	-42.8757	8.1568	35.1568	-4.8432	1.1981	0.60475	Low_Mid	protein_coding	Other Genes			Inner membrane localized protein [Source:UniProtKB/TrEMBL;Acc:Q9C7S3]
AT1G23720	-6.42727	121.696	57.6343	-16.3317	-15.6317	-16.6317	566.368	-24.1266	93.7049	107.637	107.637	107.637	73.266	81.7609	74.266	-508.734	73.966	-36.0706	-50.0025	High	protein_coding	Other Genes			Proline-rich extensin-like family protein [Source:TAIR;Acc:AT1G23720]
AT3G10985	112.192	112.842	112.517	-36.6176	37.3824	242.382	274.382	-26.2054	96.6936	88.7365	128.339	108.538	75.1344	138.722	-129.865	-161.866	149.134	15.8233	3.97893	Mid_High	protein_coding	Other Genes		SAG20	Senescence associated gene 20 [Source:UniProtKB/Swiss-Prot;Acc:Q94AK6]
AT2G37410	123.477	67.4322	95.4546	49.3721	96.3721	49.3721	176.372	241.126	117.939	128.305	92.8475	110.576	-0.917455	-145.672	46.0825	-80.9175	46.0825	-22.4839	-15.1218	High	protein_coding	Other Genes		TIM17-2	Mitochondrial import inner membrane translocase subunit TIM17-2 [Source:UniProtKB/Swiss-Prot;Acc:Q9SP35]
AT5G23940	105.989	131.246	118.618	-74.8691	388.131	197.131	-123.869	214.087	112.927	101.038	117.748	109.393	-269.513	-95.4696	-78.5134	242.487	193.487	5.6907	9.22435	High	protein_coding	Other Genes		DCR	BAHD acyltransferase DCR [Source:UniProtKB/Swiss-Prot;Acc:Q9FF86]
AT1G69460	115.915	130.77	123.343	73.4145	124.415	116.415	124.415	116.734	109.713	180.423	39.7814	110.102	-1.07195	6.60815	6.92805	-1.07195	49.9281	13.6294	13.2406	High	protein_coding	Other Genes			Transmembrane emp24 domain-containing protein p24delta10 [Source:UniProtKB/Swiss-Prot;Acc:Q8VY92]
AT4G25590	115.552	110.331	112.942	103.106	131.106	103.906	103.106	105.419	126.222	-14.5327	245.857	115.662	-18.1639	7.52275	9.03615	9.83615	9.83615	-13.2801	-2.72014	Mid_High	protein_coding	Other Genes		ADF7	Actin-depolymerizing factor 7 [Source:UniProtKB/Swiss-Prot;Acc:Q67ZM4]
AT2G22080	75.285	116.321	95.8029	63.984	139.984	78.984	110.984	198.299	114.801	164.581	55.8293	110.205	-44.1811	-102.496	16.819	-15.181	31.8189	-18.998	-14.4023	High	protein_coding	Other Genes			At2g22080 [Source:UniProtKB/TrEMBL;Acc:Q7XA71]
AT3G46040	169.986	77.6023	123.794	15.7728	126.773	-1.22721	107.773	464.185	132.148	131	90.9006	110.95	-2.97849	-340.39	125.022	16.0215	108.022	-8.35359	12.8442	High	protein_coding	Other Genes		RPS15AD	RPS15AD [Source:UniProtKB/TrEMBL;Acc:A0A178VIE3]
AT5G08290	100.243	130.267	115.255	75.1111	97.1111	106.111	121.111	185.36	115.719	191.024	30.1139	110.569	18.144	-70.1049	9.1439	-5.8561	40.144	-0.4642	4.68633	Mid_High	protein_coding	Other Genes		YLS8	Thioredoxin-like protein YLS8 [Source:UniProtKB/Swiss-Prot;Acc:Q9FE62]
AT4G05330	124.339	101.846	113.093	102.926	123.926	104.926	96.9264	124.587	130.376	112.026	120.858	116.442	-10.8338	-11.4946	8.16615	16.1661	10.1662	-17.2839	-3.3496	Mid_High	protein_coding	Other Genes		AGD13	AGD13 [Source:UniProtKB/TrEMBL;Acc:A0A178V602]
AT1G12780	344.357	-21.4536	161.452	73.7085	105.709	255.708	80.7085	-25.9617	94.0476	104.61	110.12	107.365	55.7432	187.413	-94.2568	80.7433	87.7433	67.4042	54.0864	High	protein_coding	Other Genes		UGE1	Bifunctional UDP-glucose 4-epimerase and UDP-xylose 4-epimerase 1 [Source:UniProtKB/Swiss-Prot;Acc:Q42605]
AT3G23450	192.572	69.2035	130.888	-28.2786	136.721	446.721	-55.2786	3.18395	96.1025	124.007	90.9753	107.491	-5.83379	127.704	-315.834	186.166	159.166	34.7852	23.3966	High	protein_coding	Other Genes			Transmembrane protein [Source:UniProtKB/TrEMBL;Acc:Q9LW52]
AT5G17770	108.95	112.515	110.732	-0.000193251	141	162	89.9998	198.289	112.753	124.508	94.1735	109.341	-30.2673	-87.5565	-51.2673	20.7326	110.733	-2.02065	1.39149	Low_Mid	protein_coding	Other Genes		CBR1	NADH-cytochrome b5 reductase [Source:UniProtKB/TrEMBL;Acc:A0A178US77]
AT1G67785	103.433	90.9176	97.1754	50.6202	111.62	93.6202	122.62	223.77	116.546	197.776	22.3735	110.075	-14.4448	-126.594	3.55517	-25.4448	46.5552	-19.3706	-12.8995	High	protein_coding	Other Genes			Putative uncharacterized protein [Source:UniProtKB/TrEMBL;Acc:Q8VZ65]
AT2G37170	110.777	109.555	110.166	-37.1836	-93.1836	-88.1836	769.816	-91.0681	87.0851	105.909	106.52	106.215	203.35	201.234	198.35	-659.65	147.35	23.0809	3.9514	Low	protein_coding	Other Genes		PIP2B	plasma membrane intrinsic protein 2 [Source:TAIR;Acc:AT2G37170]
AT5G58330	105.436	100.431	102.933	205.582	204.582	209.582	-127.418	16.3495	95.6659	103.834	110.19	107.012	-101.649	86.584	-106.649	230.351	-102.649	7.2675	-4.0784	Mid_High	protein_coding	Other Genes			Malate dehydrogenase [NADP], chloroplastic [Source:UniProtKB/Swiss-Prot;Acc:Q8H1E2]
ATMG00080	-214.37	494.432	140.031	115.47	118.47	118.47	119.47	52.2281	99.924	107.66	107.66	107.66	21.5612	87.8029	21.5612	20.5612	24.5612	40.107	32.3708	High	protein_coding	Other Genes		RPL16	Ribosomal protein L16 [Source:UniProtKB/TrEMBL;Acc:G1C2Q4]
AT3G10920	104.088	108.921	106.505	60.2991	107.299	72.2991	176.299	154.515	106.669	110.764	105.192	107.978	-0.79435	-48.0106	34.2057	-69.7944	46.2057	-0.16455	-1.47335	High	protein_coding	Other Genes		MSD1	Superoxide dismutase [Mn] 1, mitochondrial [Source:UniProtKB/Swiss-Prot;Acc:O81235]
AT5G38470	107.673	109.945	108.809	47.9481	141.948	96.9481	99.9481	206.359	114.65	145.845	73.3242	109.585	-33.139	-97.5497	11.8609	8.86092	60.8609	-5.84065	-0.775455	Mid_High	protein_coding	Other Genes		RAD23D	Ubiquitin receptor RAD23d [Source:UniProtKB/Swiss-Prot;Acc:Q84L30]
AT2G18960	111.592	107.991	109.791	71.6557	80.6557	90.6557	215.656	74.45	100.572	99.9369	114.602	107.27	29.1355	35.3412	19.1355	-105.864	38.1355	9.2191	2.52167	Mid_High	protein_coding	Other Genes		AHA1	Plasma membrane ATPase [Source:UniProtKB/TrEMBL;Acc:A0A178VSN5]
AT5G15090	139.113	86.8364	112.975	16.389	130.389	78.389	174.389	181.216	111.422	84.3517	133.277	108.814	-17.4144	-68.2412	34.5856	-61.4144	96.5856	1.55221	4.16026	High	protein_coding	Other Genes		VDAC3	Mitochondrial outer membrane protein porin 3 [Source:UniProtKB/Swiss-Prot;Acc:Q9SMX3]
AT5G47620	120.439	98.8729	109.656	94.791	131.791	100.791	104.791	113.695	126.921	114.076	116.075	115.075	-22.1351	-4.03912	8.86488	4.86488	14.8649	-17.2656	-5.41957	Mid_High	protein_coding	Other Genes			RNA-binding (RRM/RBD/RNP motifs) family protein [Source:UniProtKB/TrEMBL;Acc:F4JYK6]
AT4G35000	105.078	114.429	109.753	146.907	138.907	82.907	49.907	144.961	110.283	112.76	105.337	109.048	-29.1537	-35.2077	26.8463	59.8463	-37.1537	-0.5294	0.70505	Mid_High	protein_coding	Other Genes		APX3	L-ascorbate peroxidase 3 [Source:UniProtKB/Swiss-Prot;Acc:Q42564]
AT5G22440	109.383	109.993	109.688	-18.5701	97.4299	6.42993	220.43	351.05	124.064	106.157	113.145	109.651	12.2578	-241.362	103.258	-110.742	128.258	-14.3764	0.03655	Low	protein_coding	Other Genes		RPL10AC	60S ribosomal protein L10a-3 [Source:UniProtKB/Swiss-Prot;Acc:P59231]
AT2G33380	108.09	110.087	109.089	-139.622	571.378	267.378	-149.422	-95.0372	86.2765	90.3797	120.549	105.464	-462.289	204.126	-158.289	258.511	248.711	22.8121	3.62429	Low	protein_coding	Other Genes		PXG3	Probable peroxygenase 3 [Source:UniProtKB/Swiss-Prot;Acc:O22788]
AT2G46360	109.057	109.292	109.174	100.193	118.193	102.193	100.293	129.765	132.914	116.503	116.503	116.503	-9.01855	-20.5904	6.98145	8.88145	8.98145	-23.7391	-7.32825	Low	protein_coding	Other Genes			At2g46360/F11C10.5 [Source:UniProtKB/TrEMBL;Acc:Q9SKE3]
AT5G08540	107.989	111.128	109.558	105.707	207.707	81.7068	62.7068	68.5611	107.657	-24.3885	243.022	109.317	-98.1483	40.9973	27.8516	46.8516	3.85165	1.90145	0.2418	Low	protein_coding	Other Genes			Ribosomal RNA small subunit methyltransferase J [Source:UniProtKB/TrEMBL;Acc:Q93VT6]
AT3G12630	112.004	108.687	110.345	87.7275	106.728	81.7275	150.727	121.643	120.658	102.325	122.787	112.556	3.6179	-11.2979	28.6179	-40.3821	22.6179	-10.3122	-2.2107	Mid_High	protein_coding	Other Genes		SAP5	Zinc finger A20 and AN1 domain-containing stress-associated protein 5 [Source:UniProtKB/Swiss-Prot;Acc:Q9LHJ8]
AT2G21140	78.1193	148.466	113.293	-16.809	-49.809	695.191	-96.809	-64.2561	89.4326	118.126	93.4436	105.785	163.102	177.549	-581.898	210.102	130.102	23.8601	7.50764	High	protein_coding	Other Genes		PRP2	Proline-rich protein 2 [Source:UniProtKB/Swiss-Prot;Acc:Q9SKP9]
AT5G48880	99.7349	106.471	103.103	-21.3083	172.692	397.692	-42.3083	-22.4766	96.2602	195.641	18.4179	107.03	-69.5886	125.58	-294.589	145.411	124.411	6.84293	-3.9265	Mid_High	protein_coding	Other Genes		KAT5	PKT2 [Source:UniProtKB/TrEMBL;Acc:A0A178UEC0]
AT3G22510	105.226	115.363	110.295	95.9922	130.992	98.9922	95.9922	123.606	130.829	107.793	123.323	115.558	-20.6975	-13.3108	11.3025	14.3025	14.3025	-20.5339	-5.2629	Low_Mid	protein_coding	Other Genes			At3g22510 [Source:UniProtKB/TrEMBL;Acc:Q6AWV8]
AT2G46505	102.076	106.732	104.404	77.9426	102.943	112.943	133.943	119.553	111.9	23.0926	195.809	109.451	1.46165	-15.1487	-8.53835	-29.5383	26.4617	-7.49525	-5.04644	Mid_High	protein_coding	Other Genes		SDH4	SDH4 [Source:UniProtKB/TrEMBL;Acc:A0A178VQB2]
AT1G65720	127.809	93.4096	110.609	60.0594	117.059	111.059	137.059	124.159	111.419	121.174	97.1921	109.183	-6.45005	-13.5498	-0.45005	-26.4501	50.5499	-0.81015	1.42607	High	protein_coding	Other Genes			At1g65720/F1E22_13 [Source:UniProtKB/TrEMBL;Acc:Q9SHY3]
AT4G13615	103.031	47.3692	75.2003	63.5305	64.5305	50.5305	169.53	266.292	119.47	124.142	94.2456	109.194	10.6698	-191.092	24.6698	-94.3302	11.6698	-44.2699	-33.9933	High	protein_coding	Other Genes			At4g13612 [Source:UniProtKB/TrEMBL;Acc:Q8GXU7]
AT4G02230	123.454	100.499	111.976	7.12172	93.1217	39.1217	132.122	406.933	126.418	119.523	98.0662	108.795	18.8546	-294.956	72.8546	-20.1454	104.855	-14.4421	3.18182	Mid_High	protein_coding	Other Genes		RPL19C	60S ribosomal protein L19-3 [Source:UniProtKB/Swiss-Prot;Acc:P49693]
AT5G50040	107.634	109.417	108.525	94.4297	134.43	96.4297	94.4297	124.486	130.888	115.301	115.301	115.301	-25.9042	-15.9606	12.0958	14.0958	14.0958	-22.3622	-6.7759	Low	protein_coding	Other Genes			Plant invertase/pectin methylesterase inhibitor superfamily protein [Source:UniProtKB/TrEMBL;Acc:Q9FGA7]
AT3G53990	108.066	107.154	107.61	-3.08173	-28.0817	122.918	372.918	51.6951	96.7396	103.365	107.522	105.444	135.692	55.9147	-15.3085	-265.308	110.692	10.8702	2.1663	Low	protein_coding	Other Genes			AT3G53990 protein [Source:UniProtKB/TrEMBL;Acc:Q9M328]
AT1G75940	110.351	103.448	106.899	-2.74202	502.258	-2.64202	-2.74202	-5.47052	99.4756	-44.4679	259.13	107.331	-395.359	112.37	109.541	109.641	109.641	7.42385	-0.43134	Mid_High	protein_coding	Other Genes		BGLU20	Beta-glucosidase 20 [Source:UniProtKB/Swiss-Prot;Acc:Q84WV2]
AT4G15160	282.117	42.0171	162.067	54.883	79.883	100.883	227.883	52.241	98.1655	107.319	104.311	105.815	82.1839	109.826	61.1839	-65.8161	107.184	63.9014	56.2522	High	protein_coding	Other Genes			Bifunctional inhibitor/lipid-transfer protein/seed storage 2S albumin superfamily protein [Source:UniProtKB/TrEMBL;Acc:F4JJE3]
AT2G04852	104.594	113.699	109.147	113.019	112.919	112.719	113.219	66.3802	110.538	100.9	117.775	109.338	-3.7725	42.7664	-3.5725	-4.0725	-3.8725	-1.3911	-0.19095	Low_Mid	lncRNA	Other Genes			Potential natural antisense gene, locus overlaps with AT2G04850 [Source:TAIR;Acc:AT2G04852]
AT5G28840	174.882	46.4391	110.661	261.367	136.367	54.3672	-7.63281	83.9794	99.3921	104.307	106.382	105.345	-25.7065	26.6813	56.2935	118.293	-150.707	11.2686	5.31616	High	protein_coding	Other Genes		GME	GDP-mannose 3,5-epimerase [Source:UniProtKB/Swiss-Prot;Acc:Q93VR3]
AT1G01090	110.761	105.84	108.3	126.374	138.374	93.3744	75.3744	101.568	104.834	74.5736	138.854	106.714	-30.074	6.73259	14.926	32.926	-18.074	3.4663	1.58659	Mid_High	protein_coding	Other Genes		PDH-E1 ALPHA	Pyruvate dehydrogenase E1 component subunit alpha [Source:UniProtKB/TrEMBL;Acc:A0A178W8A7]
AT5G48300	108.2	104.84	106.52	132.336	127.336	229.336	-96.6641	177.635	107.627	107.335	105.063	106.199	-20.816	-71.1153	-122.816	203.184	-25.816	-1.10755	0.321	Low_Mid	protein_coding	Other Genes		APS1	Glucose-1-phosphate adenylyltransferase small subunit, chloroplastic [Source:UniProtKB/Swiss-Prot;Acc:P55228]
AT5G42270	128.778	83.3944	106.086	334.104	110.104	132.104	-74.8961	-22.9449	90.3815	106.807	101.458	104.132	-4.01781	129.031	-26.0178	180.982	-228.018	15.7047	1.95369	High	protein_coding	Other Genes		FTSH5	VAR1 [Source:UniProtKB/TrEMBL;Acc:A0A178U8J6]
AT2G43090	94.8264	124.857	109.841	83.9509	113.951	59.9509	102.951	233.873	111.852	133.526	79.3161	106.421	-4.1094	-124.031	49.8906	6.8906	25.8906	-2.0106	3.42028	High	protein_coding	Other Genes			3-isopropylmalate dehydratase small subunit 3 [Source:UniProtKB/Swiss-Prot;Acc:Q9ZW85]
AT5G48480	106.695	105.977	106.336	-17.3185	114.681	63.6815	-13.3185	621.002	147.012	197.726	23.6721	110.699	-8.3455	-514.666	42.6545	119.655	123.655	-40.6755	-4.36299	Mid_High	protein_coding	Other Genes			Uncharacterized protein At5g48480 [Source:UniProtKB/Swiss-Prot;Acc:Q9LV66]
AT2G39800	149.089	94.236	121.663	141.686	272.686	144.686	-42.3136	-53.3666	88.082	85.7018	121.805	103.754	-151.024	175.029	-23.0237	163.976	-20.0237	33.5807	17.9091	High	protein_coding	Other Genes		P5CSA	Delta-1-pyrroline-5-carboxylate synthase A [Source:UniProtKB/Swiss-Prot;Acc:P54887]
AT2G20420	136.789	91.0475	113.918	27.9991	121.999	86.9991	162.999	159.365	107.573	104.396	108.033	106.215	-8.08089	-45.447	26.9191	-49.0809	85.9191	6.3449	7.70355	High	protein_coding	Other Genes			Succinate--CoA ligase [ADP-forming] subunit beta, mitochondrial [Source:UniProtKB/Swiss-Prot;Acc:O82662]
AT2G01140	128.312	96.9134	112.613	-17.6593	82.3407	64.3407	255.341	187.946	109.304	113.555	98.921	106.238	30.272	-75.3338	48.272	-142.728	130.272	3.30863	6.37487	High	protein_coding	Other Genes		FBA3	Fructose-bisphosphate aldolase 3, chloroplastic [Source:UniProtKB/Swiss-Prot;Acc:Q9ZU52]
AT4G00430	112.507	101.873	107.19	53.4793	192.479	61.4793	-95.5207	502.713	133.075	140.161	76.0892	108.125	-85.2895	-395.523	45.7105	202.71	53.7105	-25.8854	-0.935175	Mid_High	protein_coding	Other Genes		PIP1.4	TMP-C [Source:UniProtKB/TrEMBL;Acc:A0A178USZ7]
AT4G12910	103.373	114.648	109.011	-135.8	-133.8	941.2	-132.8	-95.3038	83.7189	102.446	103.44	102.943	242.81	204.314	-832.19	241.81	244.81	25.2917	6.0675	Mid_High	protein_coding	Other Genes		SCPL20	Serine carboxypeptidase-like 20 [Source:UniProtKB/Swiss-Prot;Acc:Q8L7B2]
AT3G52560	92.5157	117.046	104.781	52.3265	111.326	88.3265	130.327	186.973	114.368	187.522	27.8291	107.675	-6.54559	-82.1921	16.4544	-25.5456	52.4544	-9.58709	-2.89441	Mid_High	protein_coding	Other Genes		UEV1D-4	Ubiquitin E2 variant 1D-4 [Source:UniProtKB/TrEMBL;Acc:F4J6Z1]
AT5G60640	108.261	107.696	107.979	36.1728	117.173	98.1728	160.173	133.476	106.399	59.6297	152.314	105.972	-9.19405	-25.4975	9.80599	-52.1941	71.806	1.58005	2.00689	High	protein_coding	Other Genes		PDIL1-4	Protein disulfide-isomerase [Source:UniProtKB/TrEMBL;Acc:A0A178UQB2]
AT4G38920	88.4329	95.5589	91.9959	40.8291	90.8291	95.8291	177.829	143.382	107.639	132.219	79.9154	106.067	1.16686	-51.3866	-3.83314	-85.8332	51.1669	-15.6435	-14.0713	High	protein_coding	Other Genes		VHA-c3	V-type proton ATPase subunit c1 [Source:UniProtKB/Swiss-Prot;Acc:P0DH92]
AT4G09010	114.316	99.1605	106.738	362.548	80.5481	163.548	-107.452	-28.3432	90.2377	125.804	81.0661	103.435	26.1903	135.082	-56.8097	214.19	-255.81	16.5007	3.30334	High	protein_coding	Other Genes		APX4	ascorbate peroxidase 4 [Source:TAIR;Acc:AT4G09010]
AT3G27430	139.27	100.721	119.995	49.6294	120.629	92.6294	124.629	174.844	109.236	139.949	71.8446	105.897	-0.6341	-54.8483	27.3659	-4.6341	70.3659	10.7598	14.0985	High	protein_coding	Other Genes		PBB1	Proteasome subunit beta type [Source:UniProtKB/TrEMBL;Acc:A0A178VCF7]
AT5G09220	103.134	106.204	104.669	-47.4901	-83.4901	-21.4901	438.51	361.642	119.683	107.261	104.427	105.844	188.159	-256.974	126.159	-333.841	152.159	-15.0143	-1.17555	Low_Mid	protein_coding	Other Genes		AAP2	Amino acid permease 2 [Source:UniProtKB/Swiss-Prot;Acc:Q38967]
AT5G67460	379.593	-15.3895	182.102	102.361	131.361	111.361	106.361	57.8217	97.0085	104.041	103.891	103.966	50.7404	124.28	70.7404	75.7404	79.7404	85.0934	78.1359	High	protein_coding	Other Genes			Gb [Source:UniProtKB/TrEMBL;Acc:Q9FJX7]
AT2G07667	-103.217	158.87	27.8266	114.097	114.197	114.197	114.097	48.142	96.2629	103.879	103.879	103.879	-86.3701	-20.3154	-86.3701	-86.2702	-86.2702	-68.4363	-76.0524	High	protein_coding	Other Genes			unknown protein; FUNCTIONS IN: molecular_function unknown; INVOLVED IN: biological_process unknown; LOCATED IN: mitochondrion; BEST Arabidopsis thaliana protein match is: unknown protein (TAIR:ATMG01180.1); Ha. [Source:TAIR;Acc:AT2G07667]
ATMG01410	-265.146	721.946	228.4	113.888	113.988	113.988	113.888	48.2051	96.1141	103.708	103.708	103.708	114.412	180.195	114.412	114.512	114.512	132.286	124.692	High	protein_coding	Other Genes		ORF204	Uncharacterized mitochondrial protein AtMg01410 [Source:UniProtKB/Swiss-Prot;Acc:P92567]
AT1G78210	108.447	92.4291	100.438	42.3329	189.333	182.333	31.3329	64.5571	103.541	250.185	-38.6077	105.789	-88.8951	35.8807	-81.8951	69.1049	58.1049	-3.10359	-5.35079	Mid_High	protein_coding	Other Genes			Alpha/beta-Hydrolases superfamily protein [Source:UniProtKB/TrEMBL;Acc:Q8RXC1]
AT4G27500	89.6716	123.977	106.824	41.8923	95.8923	82.8923	201.892	105.193	108.454	85.4588	127.767	106.613	10.9319	1.63116	23.9319	-95.0681	64.9319	-1.62974	0.211075	High	protein_coding	Other Genes		PPI1	Proton pump-interactor 1 [Source:UniProtKB/Swiss-Prot;Acc:O23144]
AT2G24200	102.923	87.1614	95.0421	5.45067	160.451	84.4507	158.451	132.814	101.038	107.762	99.4532	103.608	-65.4086	-37.7714	10.5914	-63.4086	89.5914	-5.9961	-8.56558	High	protein_coding	Other Genes		LAP1	Leucine aminopeptidase 1 [Source:UniProtKB/Swiss-Prot;Acc:P30184]
AT2G18280	99.4484	102.172	100.81	117.448	72.4483	27.4483	229.448	56.7679	110.654	105.016	111.11	108.063	28.3619	44.0423	73.3619	-128.638	-16.6381	-9.84419	-7.25299	Mid_High	protein_coding	Other Genes		TULP2	Tubby-like F-box protein [Source:UniProtKB/TrEMBL;Acc:B9DGB6]
AT2G26250	98.2345	97.1713	97.7029	121.405	130.405	280.405	-90.5953	71.4469	97.1337	113.433	93.3295	103.381	-32.7018	26.256	-182.702	188.298	-23.7018	0.569235	-5.67809	Mid_High	protein_coding	Other Genes		FDH	3-ketoacyl-CoA synthase [Source:UniProtKB/TrEMBL;Acc:A0A178VYA3]
AT1G01170	106.706	104.816	105.761	136.472	120.472	100.472	69.472	94.3647	107.528	298.134	-85.5868	106.274	-14.7107	11.3965	5.28926	36.2893	-30.7107	-1.76693	-0.512328	Low	protein_coding	Other Genes	Highly Expressed in Tapetum (Dan-Dan Li et al.)		At1g01170 [Source:UniProtKB/TrEMBL;Acc:Q2HIQ2]
AT5G20630	98.4299	112.776	105.603	344.618	114.618	185.618	-134.982	-54.8969	86.3916	89.9253	114.187	102.056	-9.01478	160.5	-80.0148	240.585	-239.015	19.2115	3.54683	Mid_High	protein_coding	Other Genes		GER3	Germin-like protein subfamily 3 member 3 [Source:UniProtKB/Swiss-Prot;Acc:P94072]
AT3G51600	101.372	115.034	108.203	336.308	45.3084	45.3084	37.3084	25.8342	97.141	202.321	5.64766	103.985	62.8946	82.3688	62.8946	70.8946	-228.105	11.062	4.21842	Mid_High	protein_coding	Other Genes		LTP5	Non-specific lipid-transfer protein 5 [Source:UniProtKB/Swiss-Prot;Acc:Q9XFS7]
AT3G10410	103.301	104.56	103.93	0.586925	173.587	96.5869	121.587	156.186	109.19	86.228	124.73	105.479	-69.6567	-52.2558	7.34332	-17.6566	103.343	-5.26005	-1.54896	Mid_High	protein_coding	Other Genes		SCPL49	Carboxypeptidase [Source:UniProtKB/TrEMBL;Acc:A0A178VKH6]
AT4G17790	103.271	107.755	105.513	83.1471	109.147	85.1471	131.147	120.397	122.381	110.912	109.909	110.41	-3.63395	-14.8839	20.3661	-25.6339	22.3661	-16.8676	-4.89715	Low	protein_coding	Other Genes			SNARE associated Golgi protein family [Source:UniProtKB/TrEMBL;Acc:O23619]
AT1G27310	107.903	98.6936	103.298	40.562	72.562	68.562	154.562	259.243	115.715	112.907	98.5001	105.704	30.7362	-155.944	34.7362	-51.2638	62.7362	-12.4171	-2.40537	Mid_High	protein_coding	Other Genes		NTF2A	NTF2A [Source:UniProtKB/TrEMBL;Acc:A0A178WBG2]
AT1G32450	105.193	104.869	105.031	-141.739	-113.739	-122.739	910.261	-97.5863	82.0383	100.17	102.273	101.222	218.77	202.617	227.77	-805.23	246.77	22.9928	3.80925	Low	protein_coding	Other Genes		NPF7.3	Protein NRT1/ PTR FAMILY 7.3 [Source:UniProtKB/Swiss-Prot;Acc:Q9LQL2]
AT2G22990	107.342	102.144	104.743	382.129	-3.87075	276.129	-128.871	-87.0768	82.9613	101.938	100.498	101.218	108.614	191.82	-171.386	233.614	-277.386	21.7815	3.52495	Low_Mid	protein_coding	Other Genes		SNG1	sinapoylglucose 1 [Source:TAIR;Acc:AT2G22990]
AT5G59030	100.783	112.783	106.783	141.819	108.819	92.8192	72.8192	104.487	119.948	102.258	117.198	109.728	-2.03625	2.29545	13.9638	33.9638	-35.0362	-13.1655	-2.94475	Mid_High	protein_coding	Other Genes		COPT1	Copper transporter 1 [Source:UniProtKB/Swiss-Prot;Acc:Q39065]
AT4G19110	103.255	105.344	104.3	67.704	100.704	86.704	181.704	70.9571	106.05	83.5686	128.055	105.812	3.59575	33.3426	17.5958	-77.4043	36.5958	-1.75045	-1.5122	Low	protein_coding	Other Genes			Protein kinase superfamily protein [Source:UniProtKB/TrEMBL;Acc:F4JSF8]
AT1G07920	75.9796	155.819	115.899	32.0892	94.0892	78.0892	144.089	235.374	111.344	79.8558	129.159	104.507	21.8102	-119.474	37.8102	-28.1898	83.8102	4.55535	11.392	High	protein_coding	Other Genes		A1	Elongation factor 1-alpha 4 [Source:UniProtKB/Swiss-Prot;Acc:Q8GTY0]
AT3G52730	93.9623	126.069	110.016	35.5844	98.5844	73.5844	145.584	224.546	114.069	178.445	32.675	105.56	11.4314	-114.53	36.4314	-35.5687	74.4314	-4.05306	4.45575	Mid_High	protein_coding	Other Genes			Ubiquinol-cytochrome C reductase UQCRX/QCR9-like family protein [Source:UniProtKB/TrEMBL;Acc:A0A1I9LS87]
AT3G59970	102.465	101.066	101.765	55.9866	122.987	169.987	93.9865	62.3837	95.2816	101.726	103.033	102.38	-21.2211	39.3817	-68.2211	7.77885	45.7788	6.48375	-0.61425	Low_Mid	protein_coding	Other Genes		MTHFR1	Methylenetetrahydrofolate reductase 1 [Source:UniProtKB/Swiss-Prot;Acc:Q9SE60]
AT1G33240	336.113	-11.6569	162.228	143.239	128.239	99.2386	91.2386	25.5314	97.8015	178.132	29.6021	103.867	33.9896	136.697	62.9897	70.9897	18.9896	64.4267	58.3611	High	protein_coding	Other Genes		AT-GTL1	GT-2-like 1 [Source:TAIR;Acc:AT1G33240]
AT1G25240	102.683	109.098	105.891	94.9042	116.904	96.9042	95.9042	122.444	126.819	111.525	111.525	111.525	-11.0137	-16.5537	8.9863	9.9863	10.9863	-20.9284	-5.6344	Mid_High	protein_coding	Other Genes			ENTH/VHS/GAT family protein [Source:TAIR;Acc:AT1G25240]
AT2G22795	16.5436	-1.8281	7.35777	75.3503	122.35	117.35	124.35	67.5704	97.1114	104.921	100.715	102.818	-114.993	-60.2127	-109.993	-116.993	-67.9925	-89.7536	-95.4602	High	protein_coding	Other Genes			unknown protein; BEST Arabidopsis thaliana protein match is: unknown protein (TAIR:AT4G37820.1); Ha. [Source:TAIR;Acc:AT2G22795]
AT3G52230	-49.7509	143.125	46.6871	126.951	128.951	120.951	54.9509	81.3823	97.8086	92.795	112.752	102.774	-82.2638	-34.6952	-74.2638	-8.26375	-80.2638	-51.1215	-56.0864	High	protein_coding	Other Genes			AT3g52230/F4F15_340 [Source:UniProtKB/TrEMBL;Acc:Q9SUY2]
AT4G28040	93.4968	85.8646	89.6807	100.347	93.347	85.347	170.347	45.2852	103.737	-18.8398	229.453	105.307	-3.66626	44.3955	4.33374	-80.6663	-10.6663	-14.0566	-15.626	High	protein_coding	Other Genes			WAT1-related protein At4g28040 [Source:UniProtKB/Swiss-Prot;Acc:Q9SUD5]
AT4G00810	98.0233	111.205	104.614	12.8457	58.8457	16.8457	116.846	494.384	131.824	167.867	44.5906	106.229	45.7686	-389.77	87.7686	-12.2314	91.7686	-27.2093	-1.61465	Mid_High	protein_coding	Other Genes		RPP1B	AT4G00810 protein [Source:UniProtKB/TrEMBL;Acc:B9DFS7]
AT1G51980	148.823	124.151	136.488	44.5322	111.532	74.5322	192.532	95.0852	100.53	111.891	94.6748	103.283	24.9553	41.4023	61.9553	-56.0447	91.9553	35.9575	33.2045	High	protein_coding	Other Genes			Probable mitochondrial-processing peptidase subunit alpha-1, mitochondrial [Source:UniProtKB/Swiss-Prot;Acc:Q9ZU25]
AT1G33040	109.684	42.2376	75.9606	73.0855	116.085	100.085	30.0855	285.176	114.984	132.175	76.8439	104.509	-40.1249	-209.215	-24.1249	45.8751	2.87511	-39.0232	-28.5489	High	protein_coding	Other Genes		NACA5	Nascent polypeptide-associated complex subunit alpha-like protein 5 [Source:UniProtKB/Swiss-Prot;Acc:Q8LGC6]
AT5G53460	99.917	106.929	103.423	54.4568	-14.5432	-10.5432	454.457	-15.9168	88.1965	100.232	102.166	101.199	117.966	119.34	113.966	-351.034	48.9662	15.2266	2.2238	Mid_High	protein_coding	Other Genes		GLT1	Glutamate synthase 1 [NADH], chloroplastic [Source:UniProtKB/Swiss-Prot;Acc:Q9LV03]
AT3G21180	111.132	104.893	108.012	84.5138	140.514	87.5138	96.5138	111.397	123.91	107.881	113.092	110.486	-32.5018	-3.38475	20.4982	11.4982	23.4982	-15.8978	-2.47415	Mid_High	protein_coding	Other Genes		ACA9	Calcium-transporting ATPase [Source:UniProtKB/TrEMBL;Acc:A0A178VER8]
AT3G52150	102.607	102.099	102.353	323.964	110.964	112.964	-121.036	86.1951	96.0622	109.644	93.7875	101.716	-8.61095	16.1581	-10.611	223.389	-221.611	6.29107	0.637705	Low_Mid	protein_coding	Other Genes		PSRP2	PSRP2 [Source:UniProtKB/TrEMBL;Acc:A0A178VFQ5]
AT3G27830	101.779	102.789	102.284	270.736	110.736	97.7362	-54.2638	87.7849	99.9089	94.2935	111.496	102.895	-8.452	14.4993	4.54803	156.548	-168.452	2.37526	-0.61056	Low_Mid	protein_coding	Other Genes		RPL12A	RPL12-A [Source:UniProtKB/TrEMBL;Acc:A0A178VJ19]
AT4G27350	104.081	103.832	103.957	90.6114	111.611	96.6114	105.611	117.21	122.462	78.9721	140.314	109.643	-7.65485	-13.2538	7.34518	-1.65485	13.3452	-18.5057	-5.68647	Low	protein_coding	Other Genes			Membrane lipoprotein lipid attachment site-like protein, putative (DUF1223) [Source:UniProtKB/TrEMBL;Acc:O81838]
AT2G33100	111.084	93.0436	102.064	94.0174	116.917	96.9174	94.2174	119.742	125.063	110.368	110.368	110.368	-14.8535	-17.6776	5.14655	7.84654	8.04654	-22.9995	-8.30447	Mid_High	protein_coding	Other Genes		CSLD1	Cellulose synthase-like protein D1 [Source:UniProtKB/Swiss-Prot;Acc:O49323]
AT4G17520	103.236	95.0697	99.1529	40.9736	66.9737	36.9736	143.974	336.257	116.289	100.582	106.517	103.55	32.1792	-237.104	62.1792	-44.8207	58.1792	-17.1364	-4.39683	Mid_High	protein_coding	Other Genes		RGGB	RGG repeats nuclear RNA binding protein B [Source:UniProtKB/Swiss-Prot;Acc:O23593]
AT3G20190	100.343	96.2868	98.3151	93.5232	118.423	96.4232	93.4232	119.546	124.791	105.711	114.729	110.22	-20.1081	-21.231	1.89186	4.89186	4.79185	-26.4764	-11.9047	Mid_High	protein_coding	Other Genes	Highly Expressed in Pollen (Loraine et al)	PRK4	Pollen receptor-like kinase 4 [Source:UniProtKB/Swiss-Prot;Acc:Q9LJY0]
AT3G04184	626.671	-214.907	205.882	114.108	109.108	112.108	112.108	43.9922	93.6873	101.378	101.378	101.378	96.774	161.89	93.774	93.774	91.774	112.195	104.504	High	protein_coding	Other Genes			unknown protein; Ha. [Source:TAIR;Acc:AT3G04184]
AT1G30580	95.2337	115.642	105.438	31.6611	93.6611	25.6611	185.661	245.664	108.954	110.416	94.6957	102.556	11.777	-140.226	79.777	-80.2231	73.777	-3.51617	2.88217	Mid_High	protein_coding	Other Genes		YchF1	Obg-like ATPase 1 [Source:UniProtKB/TrEMBL;Acc:A0A178WF69]
AT4G35180	101.083	102.706	101.894	92.9156	118.716	94.7156	93.0156	119.401	124.654	105.478	114.135	109.807	-16.8211	-17.507	7.17886	8.87886	8.97886	-22.7599	-7.9122	Low	protein_coding	Other Genes		LHT7	Lysine histidine transporter-like 7 [Source:UniProtKB/Swiss-Prot;Acc:Q84WE9]
AT5G54810	101.615	100.824	101.219	106.798	59.7976	52.7976	174.798	132.785	115.031	114.225	98.6354	106.43	41.4216	-31.5659	48.4216	-73.5784	-5.57835	-13.8113	-5.21099	Low_Mid	protein_coding	Other Genes		TSB1	Tryptophan synthase [Source:UniProtKB/TrEMBL;Acc:Q0WUI8]
AT3G01120	101.196	100.303	100.75	112.346	74.3461	11.3461	205.346	121.182	99.9318	102.919	100.542	101.73	26.4036	-20.4321	89.4036	-104.596	-11.5964	0.81785	-0.98065	Low_Mid	protein_coding	Other Genes		CGS1	MTO1 [Source:UniProtKB/TrEMBL;Acc:A0A178VB36]
AT1G67990	102.829	102.829	102.829	36.6232	346.623	36.7232	36.6232	19.1536	98.6895	33.8334	172.202	103.018	-243.794	83.6753	66.1058	66.2058	66.2058	4.13951	-0.188895	Low	protein_coding	Other Genes		TSM1	TSM1 [Source:UniProtKB/TrEMBL;Acc:A0A178W5L4]
AT4G00860	100.717	103.534	102.126	6.12957	87.1296	81.1296	175.13	216.897	109.147	81.0715	124.528	102.8	14.996	-114.771	20.996	-73.004	95.996	-7.0211	-0.67416	High	protein_coding	Other Genes		ATOZI1	AT0ZI1 protein [Source:UniProtKB/TrEMBL;Acc:Q38842]
AT5G67360	98.7575	98.9065	98.832	-24.2274	51.7726	439.773	-62.2274	116.028	97.4658	101.593	100.005	100.799	47.0594	-17.1956	-340.941	161.059	123.059	1.36623	-1.96695	Mid_High	protein_coding	Other Genes		SBT1.7	Subtilisin-like protease SBT1.7 [Source:UniProtKB/Swiss-Prot;Acc:O65351]
AT1G07590	102.655	104.376	103.516	-38.2914	-47.2914	-119.291	641.709	57.8914	92.7495	98.5513	102.087	100.319	150.807	45.6243	222.807	-538.193	141.807	10.7662	3.19644	Mid_High	protein_coding	Other Genes			Pentatricopeptide repeat-containing protein At1g07590, mitochondrial [Source:UniProtKB/Swiss-Prot;Acc:Q940Q2]
AT4G32020	113.41	89.12	101.265	134.145	29.1448	20.1448	244.145	73.6814	94.5399	99.374	101.701	100.538	72.1203	27.5837	81.1203	-142.88	-32.8797	6.72518	0.727505	Mid_High	protein_coding	Other Genes			AT4g32020/F10N7_170 [Source:UniProtKB/TrEMBL;Acc:O49389]
AT1G08510	128.609	82.8562	105.732	31.4118	202.412	155.412	39.4118	67.0912	101.982	99.6811	106.204	102.942	-96.6794	38.6412	-49.6794	66.3206	74.3206	3.75089	2.78998	High	protein_coding	Other Genes		FATB	Palmitoyl-acyl carrier protein thioesterase, chloroplastic [Source:UniProtKB/Swiss-Prot;Acc:Q9SJE2]
AT1G70780	97.6223	98.1714	97.8969	58.8914	205.891	-15.1086	175.891	75.3289	94.847	98.8971	102.002	100.45	-107.995	22.568	113.005	-77.9945	39.0055	3.04991	-2.55266	Mid_High	protein_coding	Other Genes			At1g70780/F5A18_4 [Source:UniProtKB/TrEMBL;Acc:Q9S812]
AT1G75870	84.2446	149.416	116.83	88.87	133.87	91.87	88.87	107.306	119.968	108.028	108.028	108.028	-17.0399	9.52358	24.9601	27.9601	27.9601	-3.13812	8.80188	High	protein_coding	Other Genes			T4O12.11 [Source:UniProtKB/TrEMBL;Acc:Q9LQS7]
AT1G75380	138.488	88.8761	113.682	286.71	48.7102	160.71	-4.28977	-46.612	84.7788	97.0466	101.625	99.3359	64.9717	160.294	-47.0283	117.972	-173.028	28.9031	14.346	High	protein_coding	Other Genes		BBD1	Bifunctional nuclease 1 [Source:UniProtKB/Swiss-Prot;Acc:Q9FWS6]
AT5G62190	97.4154	105.327	101.371	-22.5069	38.493	-50.507	387.493	207.391	104.494	99.0283	103.151	101.09	62.8782	-106.02	151.878	-286.122	123.878	-3.12242	0.281445	Mid_High	protein_coding	Other Genes		RH7	DEAD-box ATP-dependent RNA helicase 7 [Source:UniProtKB/Swiss-Prot;Acc:Q39189]
AT2G46500	118.997	90.6245	104.811	76.2422	118.242	94.2422	114.242	108.358	116.717	101.584	112.141	106.862	-13.4316	-3.54704	10.5684	-9.43163	28.5684	-11.9063	-2.05174	Mid_High	protein_coding	Other Genes		PI4KG4	Phosphatidylinositol 4-kinase gamma 4 [Source:UniProtKB/Swiss-Prot;Acc:Q9ZPY9]
AT4G19038	99.7695	102.6	101.185	95.0147	108.015	96.0147	95.0147	122.097	124.549	109.153	109.153	109.153	-6.82994	-20.9125	5.1701	6.1701	6.1701	-23.3642	-7.96793	Low_Mid	protein_coding	Other Genes		LCR15	Defensin-like protein 140 [Source:UniProtKB/Swiss-Prot;Acc:P82730]
AT1G66410	105.549	99.4822	102.516	-23.694	57.306	104.306	167.306	293.123	113.239	94.2309	110.36	102.295	45.2095	-190.607	-1.79045	-64.7905	126.21	-10.7237	0.22021	Low_Mid	protein_coding	Other Genes		CAM4	Calmodulin 4 [Source:UniProtKB/TrEMBL;Acc:F4IEU4]
AT5G11500	111.309	94.615	102.962	66.5506	82.5506	60.5506	185.551	125.784	105.406	102.136	103.359	102.748	20.4115	-22.8215	42.4115	-82.5885	36.4115	-2.44336	0.21454	Mid_High	protein_coding	Other Genes			Coiled-coil protein [Source:UniProtKB/TrEMBL;Acc:Q9LYE1]
AT1G63990	101.916	102.121	102.018	106.871	106.971	107.071	107.471	62.7651	104.86	190.583	16.7532	103.668	-4.9529	39.2531	-5.0529	-5.4529	-4.8529	-2.8416	-1.64978	Low	protein_coding	Known Meiotic Genes		SPO11-2	Meiotic recombination protein SPO11-2 [Source:UniProtKB/Swiss-Prot;Acc:Q9M4A1]
AT3G06410	104.311	97.1112	100.711	96.3712	112.371	114.371	103.371	65.9457	103.601	56.4552	149.809	103.132	-11.6603	34.7652	-13.6603	-2.66031	4.33967	-2.89021	-2.42138	Mid_High	protein_coding	Other Genes			Zinc finger CCCH domain-containing protein 34 [Source:UniProtKB/Swiss-Prot;Acc:Q9SQU4]
AT3G56240	99.1069	106.826	102.966	105.51	-11.4898	96.5102	215.51	106.747	97.3517	102.921	97.7708	100.346	114.456	-3.78062	6.45602	-112.544	-2.54402	5.61447	2.6201	Low_Mid	protein_coding	Other Genes		CCH	Copper transport protein CCH [Source:UniProtKB/Swiss-Prot;Acc:O82089]
AT2G19480	132.471	79.8809	106.176	46.535	115.535	78.535	142.535	147.401	102.885	99.0892	103.654	101.371	-9.35903	-41.2247	27.641	-36.359	59.641	3.29147	4.80456	High	protein_coding	Other Genes		NAP1;2	Nucleosome assembly protein 1;2 [Source:UniProtKB/Swiss-Prot;Acc:Q9ZUP3]
AT3G15190	106.179	99.5479	102.864	295.707	79.7065	120.707	-79.2935	85.9203	96.0349	88.6577	111.784	100.221	23.1572	16.9433	-17.8429	182.157	-192.843	6.82878	2.64307	Low_Mid	protein_coding	Other Genes		RPS20	PRPS20 [Source:UniProtKB/TrEMBL;Acc:A0A178VMN1]
AT4G33860	100.476	102.777	101.626	92.0953	113.095	96.0953	92.0953	119.501	123.604	108.564	108.564	108.564	-11.469	-17.8751	5.531	9.531	9.531	-21.9781	-6.9378	Low	protein_coding	Other Genes			Glycosyl hydrolase family 10 protein [Source:UniProtKB/TrEMBL;Acc:F4JJU9]
AT3G44890	114.251	100.883	107.567	263.333	119.333	129.333	-91.667	78.7265	93.9928	105.664	93.4998	99.582	-11.7661	28.8404	-21.7661	199.234	-155.766	13.574	7.9849	High	protein_coding	Other Genes		RPL9	RPL9 [Source:UniProtKB/TrEMBL;Acc:A0A178VBQ7]
AT3G11591	97.6444	109.537	103.591	106.636	106.636	106.636	106.636	62.6362	104.344	74.9003	131.515	103.208	-3.04542	40.9546	-3.04542	-3.04542	-3.04542	-0.752625	0.383115	Low_Mid	protein_coding	Other Genes			Bric-a-brac protein [Source:UniProtKB/TrEMBL;Acc:Q1G3M6]
AT1G24260	98.9912	104.203	101.597	-9.076	247.924	239.924	-16.076	-2.30719	92.8733	98.9614	102.184	100.573	-146.327	103.904	-138.327	117.673	110.673	8.72375	1.02428	Mid_High	protein_coding	Other Genes		SEP3	At1g24260 [Source:UniProtKB/TrEMBL;Acc:B4F7R9]
AT4G25100	109.338	91.2727	100.305	475.236	-102.764	92.2358	4.23585	-12.3713	87.6517	99.9928	98.0811	99.037	203.069	112.676	8.06923	96.0692	-374.931	12.6534	1.26811	Mid_High	protein_coding	Other Genes		FSD1	Superoxide dismutase [Fe] 1, chloroplastic [Source:UniProtKB/Swiss-Prot;Acc:P21276]
AT5G54500	112.641	91.0548	101.848	7.40257	-51.5974	24.4026	495.403	-24.6174	85.7087	79.1027	118.09	98.5962	153.446	126.465	77.4455	-393.555	94.4455	16.1394	3.2519	Mid_High	protein_coding	Other Genes		FQR1	Flavodoxin-like quinone reductase 1 [Source:UniProtKB/TrEMBL;Acc:F4K0D0]
AT5G56030	101.041	86.7826	93.9118	-37.5479	105.452	41.4521	142.452	384.981	118.317	97.4745	105.993	101.734	-11.5403	-291.069	52.4597	-48.5403	131.46	-24.4055	-7.82201	High	protein_coding	Other Genes		HSP81-2	Heat shock protein 81-2 [Source:UniProtKB/TrEMBL;Acc:F4K6B6]
AT4G22220	99.986	100.322	100.154	78.4205	114.421	82.4205	114.421	129.791	104.673	95.3072	108.528	101.917	-14.2665	-29.6371	17.7335	-14.2665	21.7335	-4.51884	-1.76341	Low	protein_coding	Other Genes		ISU1	Iron-sulfur cluster assembly protein [Source:UniProtKB/TrEMBL;Acc:A0A178UZH3]
AT3G03100	102.823	100.968	101.895	23.7156	82.7156	60.7156	182.716	204.45	105.065	89.8677	111.457	100.662	19.1794	-102.555	41.1794	-80.8205	78.1794	-3.16995	1.23271	Low	protein_coding	Other Genes			NADH dehydrogenase [ubiquinone] 1 alpha subcomplex subunit 12 [Source:UniProtKB/TrEMBL;Acc:A0A178V630]
AT3G47650	99.0644	104.123	101.594	248.145	106.145	133.145	-70.8545	81.2537	96.4751	153.982	46.1453	100.064	-4.5517	20.3401	-31.5517	172.448	-146.552	5.11874	1.53016	Low	protein_coding	Other Genes			DnaJ/Hsp40 cysteine-rich domain superfamily protein [Source:UniProtKB/TrEMBL;Acc:Q9SN73]
AT1G24510	84.6483	135.834	110.241	15.1821	96.1821	36.1821	153.182	293.603	112.398	102.983	99.7511	101.367	14.0589	-183.362	74.0589	-42.9412	95.0589	-2.15717	8.87385	High	protein_coding	Other Genes		CCT5	T-complex protein 1 subunit epsilon [Source:UniProtKB/Swiss-Prot;Acc:O04450]
AT3G59920	110.154	96.1388	103.147	18.9882	109.988	80.9882	156.988	171.552	103.743	89.575	111.906	100.741	-6.84161	-68.4054	22.1584	-53.8416	84.1584	-0.59591	2.40588	Mid_High	protein_coding	Other Genes		GDI2	Guanosine nucleotide diphosphate dissociation inhibitor [Source:UniProtKB/TrEMBL;Acc:A0A178VFJ4]
AT5G22580	101.731	100.882	101.307	8.76164	229.762	169.762	-78.2384	238.55	109.132	117.856	84.6044	101.23	-128.455	-137.243	-68.4548	179.545	92.5451	-7.82545	0.076765	Low_Mid	protein_coding	Other Genes			Stress-response A/B barrel domain-containing protein At5g22580 [Source:UniProtKB/Swiss-Prot;Acc:Q9FK81]
AT5G48870	49.825	173.451	111.638	56.3728	96.3728	70.3728	93.3728	262.248	113.634	112.157	92.3437	102.25	15.2655	-150.609	41.2655	18.2655	55.2655	-1.99548	9.38789	High	protein_coding	Other Genes		LSM5	SAD1 [Source:UniProtKB/TrEMBL;Acc:A0A178USD1]
AT2G42790	105.437	96.6983	101.068	91.3507	88.3507	95.3507	153.351	54.638	100.527	96.4668	106.834	101.65	12.7169	46.4295	5.71685	-52.2831	9.71685	0.540985	-0.58275	Mid_High	protein_coding	Other Genes		CSY3	Citrate synthase [Source:UniProtKB/TrEMBL;Acc:Q0WUX6]
AT1G23190	155.445	72.7274	114.086	43.757	120.757	159.757	110.757	43.7881	95.7527	7.09951	193.464	100.282	-6.67076	70.2982	-45.6708	3.32924	70.3292	18.3336	13.8042	High	protein_coding	Other Genes		PGM3	Probable phosphoglucomutase, cytoplasmic 1 [Source:UniProtKB/Swiss-Prot;Acc:O49299]
AT2G18040	102.189	99.6628	100.926	24.3802	104.38	77.3802	148.38	191.766	105.864	155.242	46.5062	100.874	-3.45424	-90.8398	23.5458	-47.4542	76.5458	-4.93754	0.05205	Low	protein_coding	Other Genes		PIN1	Peptidyl-prolyl cis-trans isomerase Pin1 [Source:UniProtKB/Swiss-Prot;Acc:Q9SL42]
AT2G27510	41.3654	198.264	119.815	-22.7795	46.2205	31.2205	285.221	218.522	105.98	96.5171	104.206	100.362	73.5943	-98.7068	88.5943	-165.406	142.594	13.8346	19.4531	High	protein_coding	Other Genes		FD3	Ferredoxin [Source:UniProtKB/TrEMBL;Acc:A0A178VWS0]
AT2G37110	73.549	135.725	104.637	44.4264	87.4264	85.4264	180.426	109.372	104.91	109.464	94.4622	101.963	17.2105	-4.73547	19.2105	-75.7895	60.2105	-0.27277	2.67404	High	protein_coding	Other Genes			At2g37110 [Source:UniProtKB/TrEMBL;Acc:Q9ZQC8]
AT2G31570	99.8503	98.8701	99.3602	41.987	152.987	137.987	135.987	-19.0578	86.7983	109.806	86.8693	98.3375	-53.6268	118.418	-38.6268	-36.6268	57.3732	12.5618	1.02267	Low_Mid	protein_coding	Other Genes		GPX2	Probable glutathione peroxidase 2 [Source:UniProtKB/Swiss-Prot;Acc:O04922]
AT1G03600	98.9788	100.175	99.5767	353.692	82.6918	118.692	-100.308	6.80341	88.4569	97.6025	99.17	98.3863	16.8849	92.7733	-19.1151	199.885	-254.115	11.1198	1.19045	Low_Mid	protein_coding	Other Genes		PSB27-1	Photosystem II repair protein PSB27-H1, chloroplastic [Source:UniProtKB/Swiss-Prot;Acc:Q9LR64]
AT2G47320	82.2465	47.0584	64.6525	36.1222	94.1222	114.122	138.122	138.432	100.105	111.258	88.2561	99.7571	-29.4698	-73.7798	-49.4698	-73.4697	28.5302	-35.4528	-35.1046	High	protein_coding	Other Genes		CYP21-3	Peptidyl-prolyl cis-trans isomerase CYP21-3, mitochondrial [Source:UniProtKB/Swiss-Prot;Acc:Q94A16]
ATCG00230	58.4285	183.483	120.956	108.153	108.052	108.453	108.052	46.1521	91.325	98.5122	98.5122	98.5122	12.9035	74.804	12.5035	12.9035	12.8035	29.631	22.4438	High	tRNA	Other Genes		TRND	tRNA-Asp [Source:TAIR;Acc:ATCG00230]
AT1G14400	96.0823	99.0816	97.582	62.9715	83.9715	61.9715	184.971	115.036	100.787	107.136	93.4189	100.278	13.6105	-17.4538	35.6105	-87.3895	34.6105	-3.20544	-2.69561	Mid_High	protein_coding	Other Genes		UBC1	Ubiquitin-conjugating enzyme E2 1 [Source:UniProtKB/Swiss-Prot;Acc:P25865]
AT3G24160	108.153	101.379	104.766	52.3014	85.3014	127.301	163.301	52.505	93.7361	100.056	98.1154	99.0855	19.4644	52.2608	-22.5356	-58.5356	52.4644	11.0297	5.68029	Mid_High	protein_coding	Other Genes		PMP	PMP [Source:UniProtKB/TrEMBL;Acc:A0A384KKU3]
AT5G27980	79.631	94.5141	87.0725	94.237	105.137	94.937	94.3371	116.1	120.554	106.587	106.587	106.587	-18.0645	-29.0278	-7.8645	-7.2645	-7.1645	-33.4814	-19.5141	High	protein_coding	Other Genes			Late embryogenesis abundant protein 47 [Source:UniProtKB/Swiss-Prot;Acc:Q8GWT7]
AT5G12140	97.1219	106.833	101.978	-7.56583	87.4342	29.4342	110.434	433.407	123.797	101.046	102.673	101.859	14.5435	-331.43	72.5435	-8.45657	109.543	-21.8194	0.118385	Low_Mid	protein_coding	Other Genes		CYS1	Cysteine proteinase inhibitor [Source:UniProtKB/TrEMBL;Acc:A0A178UCE6]
AT5G56010	91.7457	122.685	107.215	-28.5366	110.463	81.4634	124.463	309.579	111.582	99.2124	101.071	100.142	-3.24804	-202.364	25.752	-17.248	135.752	-4.36654	7.0738	High	protein_coding	Other Genes		HSP90-3	Heat shock protein 90-3 [Source:UniProtKB/Swiss-Prot;Acc:P51818]
AT2G20820	99.9689	99.4885	99.7287	7.28665	77.2866	40.2867	190.287	257.855	110.299	137.222	63.9963	100.609	22.442	-158.127	59.442	-90.558	92.442	-10.5704	-0.880595	Low	protein_coding	Other Genes			Expressed protein [Source:UniProtKB/TrEMBL;Acc:Q9SKT5]
AT3G13460	99.5392	98.7014	99.1203	83.5733	50.5733	-7.4267	232.573	177.855	101.044	107.121	90.9517	99.0363	48.547	-78.735	106.547	-133.453	15.547	-1.92394	0.083955	Mid_High	protein_coding	Other Genes		ECT2	ECT2 [Source:UniProtKB/TrEMBL;Acc:A0A384L1F9]
AT3G57870	76.188	93.3181	84.753	70.7672	93.7672	81.7672	86.7672	224.354	108.29	140.338	60.7221	100.53	-9.01418	-139.601	2.98582	-2.01418	13.9858	-23.5368	-15.777	High	protein_coding	Other Genes		SCE1	SCE1A [Source:UniProtKB/TrEMBL;Acc:A0A178V9H0]
AT4G24690	95.1156	110.411	102.763	6.06813	37.0681	81.0681	306.068	47.1452	90.2124	87.5955	108.044	97.8195	65.695	55.6179	21.695	-203.305	96.695	12.5507	4.94363	High	protein_coding	Other Genes		NBR1	Protein NBR1 homolog [Source:UniProtKB/Swiss-Prot;Acc:Q9SB64]
AT5G26667	91.8168	120.488	106.152	37.9646	107.965	132.965	112.965	111.314	106.706	97.3186	106.4	101.859	-1.81225	-5.16115	-26.8122	-6.81225	68.1877	-0.553745	4.29303	High	protein_coding	Other Genes		PYR6	UMP-CMP kinase [Source:UniProtKB/TrEMBL;Acc:A0A178UDQ9]
AT4G02080	76.8771	122.814	99.8454	48.1129	102.113	85.1128	149.113	127.826	98.7823	115.59	82.2991	98.9447	-2.26754	-27.9802	14.7325	-49.2675	51.7325	1.06302	0.900625	High	protein_coding	Other Genes		SAR1A	SAR2 [Source:UniProtKB/TrEMBL;Acc:A0A178V5S8]
AT1G06760	103.582	97.4301	100.506	9.10654	84.1065	21.1065	102.107	432.962	123.171	141.537	60.7143	101.126	16.3995	-332.456	79.3995	-1.6005	91.3995	-22.6645	-0.619732	Low_Mid	protein_coding	Other Genes			Histone H1.1 [Source:UniProtKB/Swiss-Prot;Acc:P26568]
AT2G38400	83.7596	107.144	95.4516	61.7351	151.735	65.7351	133.735	67.1883	108.606	97.4387	108.557	102.998	-56.2835	28.2633	29.7165	-38.2835	33.7165	-13.154	-7.54646	High	protein_coding	Other Genes		AGT3	Alanine:glyoxylate aminotransferase 3 [Source:UniProtKB/TrEMBL;Acc:F4ISY3]
AT4G38460	96.5714	103.364	99.9678	103.688	100.688	124.688	88.6879	61.0296	98.9462	242.599	-42.7801	99.9096	-0.72005	38.9382	-24.7201	11.28	-3.72005	1.02168	0.058215	Low_Mid	protein_coding	Other Genes		GGR	Heterodimeric geranylgeranyl pyrophosphate synthase small subunit, chloroplastic [Source:UniProtKB/Swiss-Prot;Acc:Q39108]
ATCG00540	70.0669	12.2069	41.1369	108.814	104.814	109.814	103.215	46.6702	90.2358	97.2703	97.2703	97.2703	-63.6776	-5.53329	-68.6776	-62.0776	-67.6776	-49.0989	-56.1334	High	protein_coding	Other Genes		PETA	Cytochrome f [Source:UniProtKB/Swiss-Prot;Acc:P56771]
AT3G07560	19.0957	118.554	68.8249	110.91	85.91	68.91	131.91	96.2666	101.429	104.748	95.1309	99.9394	-17.0851	-27.4417	-0.085145	-63.0852	-42.0852	-32.6039	-31.1145	High	protein_coding	Other Genes		PEX13	Peroxisomal membrane protein 13 [Source:UniProtKB/Swiss-Prot;Acc:Q9SRR0]
AT2G30810	99.1421	99.1421	99.1421	-145.529	-144.529	938.471	-145.529	-93.0812	77.3324	95.5496	95.5496	95.5496	243.671	192.223	-839.329	244.671	244.671	21.8097	3.59256	Low	protein_coding	Other Genes		GASA12	Gibberellin-regulated protein 12 [Source:UniProtKB/Swiss-Prot;Acc:Q6GKX7]
AT4G28025	97.0773	104.892	100.985	180.132	110.132	91.1324	52.1324	30.8285	95.049	162.74	35.3448	99.0427	-9.14778	70.1562	9.85222	48.8522	-79.1478	5.93558	1.94195	Mid_High	protein_coding	Other Genes			Uncharacterized protein At4g28025 [Source:UniProtKB/TrEMBL;Acc:Q9C5F3]
AT2G24790	132.773	78.0786	105.426	157.257	171.257	111.257	-23.743	64.4978	90.8022	97.3749	96.5731	96.974	-65.8312	40.928	-5.83117	129.169	-51.8312	14.6236	8.45179	High	protein_coding	Other Genes		COL3	Zinc finger protein CONSTANS-LIKE 3 [Source:UniProtKB/Swiss-Prot;Acc:Q9SK53]
AT5G10400	98.5095	97.6122	98.0609	-21.8091	113.191	2.19091	-4.80909	661.557	140.03	155.153	48.842	101.998	-15.13	-563.496	95.8699	102.87	119.87	-41.9693	-3.93676	Low	protein_coding	Other Genes		HTR2	Histone H3 [Source:UniProtKB/TrEMBL;Acc:Q0WRA9]
AT3G59350	100.71	95.3413	98.0255	80.0099	90.0099	89.0099	127.01	109.407	115.846	102.839	105.434	104.136	8.01561	-11.3812	9.01561	-28.9844	18.0156	-17.8206	-6.11095	Mid_High	protein_coding	Other Genes			Protein kinase superfamily protein [Source:UniProtKB/TrEMBL;Acc:A0A1I9LM53]
AT5G16470	103.5	99.0374	101.269	37.7222	92.7222	44.7222	150.722	225.082	109.926	104.514	95.6901	100.102	8.54638	-123.814	56.5464	-49.4536	63.5464	-8.6572	1.16639	Mid_High	protein_coding	Other Genes		MBS2	Protein METHYLENE BLUE SENSITIVITY 2 [Source:UniProtKB/Swiss-Prot;Acc:Q9FFD8]
AT2G33270	98.2146	100.113	99.1636	90.831	109.831	92.831	90.831	110.854	118.127	67.2753	142.286	104.781	-10.6673	-11.6905	6.33264	8.33264	8.33264	-18.9639	-5.61705	Low	protein_coding	Other Genes		ACHT3	Thioredoxin-like 1-3, chloroplastic [Source:UniProtKB/Swiss-Prot;Acc:O22779]
AT5G11770	73.2321	118.636	95.9339	52.9992	85.9992	84.9992	170.999	98.0967	96.8855	84.546	111.552	98.0492	9.93471	-2.16284	10.9347	-75.0653	42.9347	-0.951575	-2.11529	High	protein_coding	Other Genes			NADH dehydrogenase [ubiquinone] iron-sulfur protein 7, mitochondrial [Source:UniProtKB/Swiss-Prot;Acc:Q42577]
AT5G44790	108.181	100.862	104.522	27.2871	45.2871	67.287	273.287	61.737	102.325	97.637	103.315	100.476	59.2347	42.7848	37.2348	-168.765	77.2347	2.1973	4.04568	High	protein_coding	Other Genes		RAN1	Copper-transporting ATPase RAN1 [Source:UniProtKB/Swiss-Prot;Acc:Q9S7J8]
AT5G26742	66.8592	112.416	89.6377	228.489	158.489	65.4887	-42.5113	72.2187	90.4029	94.0277	98.776	96.4019	-68.851	17.419	24.149	132.149	-138.851	-0.765195	-6.76416	High	protein_coding	Other Genes		RH3	RH3 [Source:UniProtKB/TrEMBL;Acc:A0A178UT03]
AT1G15350	74.7873	96.885	85.8362	89.7978	84.7978	74.7978	142.798	94.9649	113.245	100.132	106.38	103.256	1.03836	-9.12871	11.0384	-56.9616	-3.96164	-27.4089	-17.4201	High	protein_coding	Other Genes			DUF4050 family protein [Source:UniProtKB/TrEMBL;Acc:Q8L920]
AT2G05710	101.735	95.9854	98.8601	-20.8296	128.17	58.1704	256.17	48.1566	88.5582	87.6437	104.425	96.0346	-29.3103	50.7034	40.6897	-157.31	119.69	10.3019	2.82545	Mid_High	protein_coding	Other Genes		ACO3	Aconitate hydratase 3, mitochondrial [Source:UniProtKB/Swiss-Prot;Acc:Q9SIB9]
AT1G02560	98.3684	92.9255	95.6469	246.303	101.303	86.3032	-33.6968	86.9336	92.7833	117.538	75.8508	96.6942	-5.65627	8.71329	9.34373	129.344	-150.656	2.86358	-1.04733	Mid_High	protein_coding	Other Genes		CLPP5	ATP-dependent Clp protease proteolytic subunit [Source:UniProtKB/TrEMBL;Acc:A0A178WMF0]
AT4G13520	345.791	-13.5659	166.112	72.2426	97.2426	76.2426	73.2426	235.293	104.436	99.6997	95.7969	97.7483	68.8697	-69.1807	89.8697	92.8697	93.8697	61.6762	68.3641	High	protein_coding	Other Genes		SMAP1	SMAP1 [Source:UniProtKB/TrEMBL;Acc:A0A178UU77]
AT1G76100	149.858	72.1198	110.989	251.746	86.7458	180.746	-73.2542	1.31906	86.6653	104.184	88.0928	96.1382	24.2431	109.67	-69.7569	184.243	-140.757	24.3236	14.8507	High	protein_coding	Other Genes		PETE1	plastocyanin 1 [Source:TAIR;Acc:AT1G76100]
AT1G32990	97.8944	107.481	102.688	286.289	101.29	126.29	-94.7105	50.5291	88.9305	100.617	91.2594	95.9382	1.3984	52.1588	-23.6016	197.398	-183.602	13.7574	6.74974	High	protein_coding	Other Genes		RPL11	50S ribosomal protein L11, chloroplastic [Source:UniProtKB/Swiss-Prot;Acc:Q9MAP3]
AT4G25900	97.4188	98.1137	97.7663	62.5983	83.5983	70.5983	182.598	79.1123	110.139	96.1347	108.399	102.267	14.168	18.654	27.168	-84.832	35.168	-12.3731	-4.50072	Low	protein_coding	Other Genes			Glucose-6-phosphate 1-epimerase [Source:UniProtKB/TrEMBL;Acc:Q940G5]
AT1G68875	97.9882	97.8563	97.9223	29.1441	349.144	29.1441	29.1441	14.7888	93.3871	-4.7481	200.64	97.946	-251.222	83.1335	68.7782	68.7782	68.7782	4.53517	-0.023677	Low	protein_coding	Other Genes			Uncharacterized protein At1g68875 [Source:UniProtKB/TrEMBL;Acc:Q84WC1]
AT1G26550	127.007	98.3856	112.696	42.3216	91.3216	80.3216	130.321	185.716	99.8629	110.655	83.118	96.8866	21.3748	-73.0195	32.3748	-17.6252	70.3748	12.8334	15.8097	High	protein_coding	Other Genes			Peptidyl-prolyl cis-trans isomerase [Source:UniProtKB/TrEMBL;Acc:Q9FE18]
AT4G27130	92.3007	103.905	98.1028	-13.0581	11.9419	44.9419	294.942	193.863	103.686	109.712	86.1262	97.919	86.1608	-95.7604	53.1608	-196.839	111.161	-5.58315	0.18372	Mid_High	protein_coding	Other Genes			Protein translation factor SUI1 homolog 1 [Source:UniProtKB/Swiss-Prot;Acc:P41568]
AT1G28330	92.4663	104.171	98.3184	58.1835	-56.8165	-60.8165	496.183	15.5414	86.1304	118.889	71.9895	95.4393	155.135	82.777	159.135	-397.865	40.1349	12.1881	2.87914	Mid_High	protein_coding	Other Genes		DRM1	Dormancy-associated protein 1 [Source:UniProtKB/Swiss-Prot;Acc:B9DGG8]
AT1G16880	115.206	89.6711	102.439	208.374	137.374	181.374	-65.6256	-30.0768	81.8387	92.5321	97.1317	94.8319	-34.9356	132.516	-78.9356	168.064	-105.936	20.6001	7.60684	Mid_High	protein_coding	Other Genes		ACR11	ACR11 [Source:UniProtKB/TrEMBL;Acc:A0A178WLF3]
AT4G32150	97.071	97.4239	97.2474	70.67	57.67	52.67	221.67	71.9454	104.799	77.6817	123.173	100.428	39.5774	25.3021	44.5774	-124.423	26.5774	-7.55108	-3.18009	Low	protein_coding	Other Genes		VAMP711	Vesicle-associated membrane protein 711 [Source:UniProtKB/Swiss-Prot;Acc:O49377]
AT4G27030	82.2799	115.788	99.0341	116.478	103.478	104.478	90.4785	51.0789	98.5447	135.271	62.2495	98.7602	-4.44437	47.9553	-5.44437	8.55563	-17.4444	0.489435	0.27391	Mid_High	protein_coding	Other Genes		FAD4	FADA [Source:UniProtKB/TrEMBL;Acc:A0A178UUY9]
AT4G38800	95.9488	96.7292	96.339	49.9926	59.9926	59.9926	210.993	114.995	97.6954	93.0755	101.498	97.2867	36.3464	-18.6559	36.3464	-114.654	46.3464	-1.35642	-0.94771	Low	protein_coding	Other Genes		MTN1	MTN1 [Source:UniProtKB/TrEMBL;Acc:A0A178UXV8]
AT5G01800	97.0127	96.8131	96.9129	49.4131	93.4131	96.4131	161.413	75.1068	104.552	93.9751	106.487	100.231	3.49981	21.8061	0.499815	-64.5002	47.4998	-7.63953	-3.31825	Low	protein_coding	Other Genes			AT5g01800/T20L15_70 [Source:UniProtKB/TrEMBL;Acc:Q9LZW6]
AT5G16050	102.992	90.3413	96.6668	-6.80593	144.194	56.1941	76.1941	319.09	111.107	96.2598	99.5221	97.891	-47.5273	-222.424	40.4727	20.4727	103.473	-14.4401	-1.2242	Mid_High	protein_coding	Other Genes		GRF5	14-3-3-like protein GF14 upsilon [Source:UniProtKB/Swiss-Prot;Acc:P42645]
AT1G02140	97.4194	105.729	101.574	20.4444	91.4444	60.4444	63.4444	380.22	116.698	99.9856	97.0719	98.5288	10.1298	-278.646	41.1298	38.1298	81.1298	-15.1237	3.0455	Mid_High	protein_coding	Other Genes		MEE63	MEE63 [Source:UniProtKB/TrEMBL;Acc:A0A178WA48]
AT5G35360	113.385	86.5836	99.9841	110.212	127.212	61.2123	96.2123	88.3458	91.4279	108.749	82.2749	95.5119	-27.2282	11.6383	38.7718	3.77179	-10.2282	8.55622	4.47227	High	protein_coding	Other Genes		CAC2	Acetyl Co-enzyme a carboxylase biotin carboxylase subunit [Source:UniProtKB/TrEMBL;Acc:F4JYE0]
AT3G21570	94.8131	100.429	97.6209	88.4581	110.458	90.4581	88.4581	110.59	116.861	81.7431	124.987	103.365	-12.8372	-12.9689	7.16277	9.16277	9.16277	-19.2401	-5.74412	Low_Mid	protein_coding	Other Genes			At3g21570 [Source:UniProtKB/TrEMBL;Acc:Q9LVE9]
AT3G11690	94.5373	91.7355	93.1364	80.8288	97.8288	118.829	88.8288	96.4056	111.751	93.3944	110.508	101.951	-4.69236	-3.26918	-25.6924	4.30764	12.3076	-18.6144	-8.81481	Mid_High	protein_coding	Other Genes			At3g11690 [Source:UniProtKB/TrEMBL;Acc:Q9SRM8]
AT1G74010	89.6866	111.072	100.379	86.0165	106.317	93.3165	91.3165	110.626	116.868	103.243	103.243	103.243	-5.93717	-10.2462	7.0628	9.0628	14.3628	-16.4892	-2.86357	Mid_High	protein_coding	Other Genes			At1g74010 [Source:UniProtKB/TrEMBL;Acc:Q9C9C2]
AT2G26900	93.7686	96.6767	95.2226	128.142	144.142	102.142	-18.8577	157.594	98.5932	100.231	92.6037	96.4171	-48.9197	-62.3709	-6.91969	114.08	-32.9197	-3.37061	-1.19453	Mid_High	protein_coding	Other Genes		BASS2	BASS2 [Source:UniProtKB/TrEMBL;Acc:A0A178VXV9]
AT4G35450	95.5693	96.9212	96.2453	190.73	136.73	90.7301	-10.2699	61.4977	88.7517	103.983	85.7789	94.8809	-40.4848	34.7476	5.51516	106.515	-94.4848	7.49357	1.36436	Low	protein_coding	Other Genes		AKR2	Ankyrin repeat-containing protein 2 [Source:UniProtKB/TrEMBL;Acc:F4JN13]
AT3G25220	106.139	87.7255	96.9322	-34.8099	232.19	80.1901	48.1901	211.404	101.505	76.7623	115.803	96.2828	-135.258	-114.471	16.7421	48.7421	131.742	-4.57261	0.64938	Mid_High	protein_coding	Other Genes		FKBP15-1	Peptidyl-prolyl cis-trans isomerase FKBP15-1 [Source:UniProtKB/Swiss-Prot;Acc:Q38935]
AT3G28710	99.5258	90.4055	94.9656	94.5918	87.5918	78.5918	144.592	63.671	94.9738	97.9393	95.7481	96.8437	7.3738	31.2947	16.3738	-49.6263	0.373795	-0.008195	-1.87806	Mid_High	protein_coding	Other Genes		VHA-D1	V-type proton ATPase subunit d1 [Source:UniProtKB/Swiss-Prot;Acc:Q9LJI5]
AT1G75280	93.0419	98.9581	96	-60.0643	8.93566	609.936	-84.0643	-60.9612	78.1967	98.6189	88.669	93.644	87.0643	156.961	-513.936	180.064	156.064	17.8033	2.35604	Mid_High	protein_coding	Other Genes			Isoflavone reductase homolog P3 [Source:UniProtKB/Swiss-Prot;Acc:P52577]
AT1G20630	102.244	93.8335	98.0388	65.9027	135.903	148.903	40.9027	85.6147	103.983	71.0281	127.631	99.3297	-37.8639	12.4241	-50.8639	57.1361	32.136	-5.94442	-1.29087	Low_Mid	protein_coding	Other Genes		CAT1	CAT1 [Source:UniProtKB/TrEMBL;Acc:A0A384KXY6]
AT5G16500	96.7123	95.1481	95.9302	85.3497	117.35	87.3497	85.4497	110.891	116.847	100.276	105.797	103.036	-21.4195	-14.9612	8.58052	10.4805	10.5805	-20.9173	-7.10612	Low	protein_coding	Other Genes		LIP1	Receptor-like kinase LIP1 [Source:UniProtKB/Swiss-Prot;Acc:Q1PDW3]
AT3G23600	101.182	105.078	103.13	3.82045	57.8205	161.821	200.821	30.41	86.4388	115.748	73.4698	94.6088	45.3093	72.7198	-58.6908	-97.6908	99.3093	16.691	8.52099	Mid_High	protein_coding	Other Genes			AT3g23600/MDB19_9 [Source:UniProtKB/TrEMBL;Acc:Q9LUG8]
AT1G30120	97.8919	89.8606	93.8762	52.1283	166.128	139.128	35.1283	87.263	93.055	98.7781	92.5872	95.6826	-72.252	6.61321	-45.252	58.748	41.748	0.82121	-1.80639	Mid_High	protein_coding	Other Genes		PDH-E1 BETA	Pyruvate dehydrogenase E1 component subunit beta-2, chloroplastic [Source:UniProtKB/Swiss-Prot;Acc:Q9C6Z3]
AT4G27000	98.5301	98.0311	98.2806	62.4	80.4	45.4	171.4	146.948	99.0794	84.7882	108.306	96.5472	17.8806	-48.6671	52.8806	-73.1194	35.8806	-0.79878	1.73343	Low_Mid	protein_coding	Other Genes		RBP45C	Polyadenylate-binding protein RBP45C [Source:UniProtKB/Swiss-Prot;Acc:Q93W34]
AT2G43550	131.47	72.4524	101.961	9.51841	149.518	162.518	-86.4816	376.087	114.087	102.177	92.3297	97.2536	-47.5571	-274.126	-60.5571	188.443	92.4429	-12.1255	4.70766	High	protein_coding	Other Genes		ATTI6	Defensin-like protein 197 [Source:UniProtKB/Swiss-Prot;Acc:O22869]
AT1G19530	102.028	84.1514	93.0895	-122.365	-124.365	-122.365	853.635	-80.3066	76.3427	93.2715	93.2715	93.2715	217.454	173.396	215.454	-760.546	215.454	16.7468	-0.182035	High	protein_coding	Other Genes			DNA polymerase epsilon catalytic subunit A [Source:UniProtKB/TrEMBL;Acc:Q93WK6]
AT3G52800	97.5552	98.4387	97.9969	78.3802	83.3802	73.3802	168.38	61.9742	103.613	88.7356	110.34	99.5375	14.6168	36.0227	24.6168	-70.3833	19.6168	-5.61638	-1.54062	Mid_High	protein_coding	Other Genes		SAP6	A20/AN1-like zinc finger family protein [Source:UniProtKB/TrEMBL;Acc:A0A178VIF4]
AT3G60820	91.9621	93.293	92.6275	35.8814	88.8814	75.8814	97.8814	259.221	105.401	99.3048	93.7328	96.5188	3.74617	-166.594	16.7462	-5.25383	56.7462	-12.7738	-3.89122	Mid_High	protein_coding	Other Genes		PBF1	Proteasome subunit beta type [Source:UniProtKB/TrEMBL;Acc:A0A178V6R9]
AT1G51060	99.599	94.5214	97.0602	-51.7943	53.2057	-0.794308	27.2057	754.486	144.347	127.644	72.6108	100.128	43.8545	-657.426	97.8545	69.8545	148.855	-47.2868	-3.06745	Low_Mid	protein_coding	Other Genes		HTA10	Probable histone H2A.1 [Source:UniProtKB/Swiss-Prot;Acc:Q9C681]
ATMG00630	328.935	-29.6945	149.62	103.778	104.078	103.778	103.978	44.0437	87.6631	94.5835	94.5835	94.5835	45.543	105.577	45.843	45.643	45.843	61.9574	55.037	High	protein_coding	Other Genes		ORF110B	Uncharacterized mitochondrial protein AtMg00630 [Source:UniProtKB/Swiss-Prot;Acc:P93317]
AT1G51405	231.201	207.55	219.375	106.319	103.319	101.319	102.319	48.1544	87.9509	94.5884	94.5884	94.5884	116.056	171.221	118.056	117.056	113.056	131.425	124.787	High	protein_coding	Other Genes			Myosin-like protein [Source:UniProtKB/TrEMBL;Acc:F4I9I6]
AT1G27350	95.696	99.5061	97.601	42.8213	113.821	109.821	103.821	123.976	100.502	58.4346	136.068	97.2515	-16.2203	-26.3751	-12.2203	-6.22025	54.7798	-2.90116	0.349535	Low_Mid	protein_coding	Other Genes			At1g27330 [Source:UniProtKB/TrEMBL;Acc:Q84K46]
AT3G12260	85.7218	117.714	101.718	56.5143	86.5143	82.5143	89.5143	225.937	106.088	152.982	41.4285	97.2051	15.2035	-124.219	19.2035	12.2035	45.2035	-4.36993	4.51271	Mid_High	protein_coding	Other Genes			NADH dehydrogenase [ubiquinone] 1 alpha subcomplex subunit 6 [Source:UniProtKB/Swiss-Prot;Acc:Q9LHI0]
AT2G04520	90.0647	70.6415	80.353	35.7336	100.734	62.7336	117.734	223.471	101.885	86.1327	105.552	95.8425	-20.3805	-143.118	17.6194	-37.3805	44.6194	-21.5322	-15.4894	High	protein_coding	Other Genes			Nucleic acid-binding, OB-fold-like protein [Source:UniProtKB/TrEMBL;Acc:Q9SJB9]
AT5G64120	89.9464	87.8256	88.886	-68.4409	-120.441	-124.441	799.559	-86.0704	75.5657	94.1744	91.6285	92.9014	209.327	174.956	213.327	-710.673	157.327	13.3203	-4.01542	Mid_High	protein_coding	Other Genes		PER71	Peroxidase [Source:UniProtKB/TrEMBL;Acc:A0A178UAR8]
AT4G13430	96.3468	100.975	98.6611	127.591	39.591	26.591	150.591	173.295	96.8881	98.7086	91.5003	95.1045	59.0702	-74.6343	72.0702	-51.9299	-28.9299	1.773	3.55669	Mid_High	protein_coding	Other Genes		IIL1	3-isopropylmalate dehydratase large subunit, chloroplastic [Source:UniProtKB/Swiss-Prot;Acc:Q94AR8]
AT4G31290	98.4514	96.8482	97.6498	99.7773	73.7773	28.7773	147.777	158.178	107.316	98.4653	99.0288	98.747	23.8724	-60.5286	68.8724	-50.1275	-2.12758	-9.66635	-1.09727	Mid_High	protein_coding	Other Genes		GGCT2;2	Gamma-glutamylcyclotransferase 2-2 [Source:UniProtKB/Swiss-Prot;Acc:Q84MC1]
AT3G05020	95.3956	99.3436	97.3696	10.7215	229.721	67.7215	105.722	44.2353	90.5871	86.6542	104.105	95.3798	-132.352	53.1343	29.6481	-8.35191	86.6481	6.78244	1.98981	Low_Mid	protein_coding	Other Genes		ACP1	Acyl carrier protein [Source:UniProtKB/TrEMBL;Acc:Q0WT41]
AT5G48385	84.4826	121.142	102.812	30.3554	121.355	45.3554	130.355	203.096	101.11	86.0749	105.71	95.8923	-18.5432	-100.284	57.4568	-27.5432	72.4568	1.70232	6.91996	High	protein_coding	Other Genes		FRL3	FRIGIDA-like protein 3 [Source:UniProtKB/Swiss-Prot;Acc:Q67ZB3]
AT5G09650	95.228	100.116	97.6718	151.967	116.967	83.9672	9.9672	138.727	94.3582	93.0554	96.6693	94.8624	-19.2954	-41.0555	13.7046	87.7046	-54.2954	3.31355	2.80942	Low_Mid	protein_coding	Other Genes		PPA6	Soluble inorganic pyrophosphatase 6, chloroplastic [Source:UniProtKB/Swiss-Prot;Acc:Q9LXC9]
AT2G05790	69.091	123.38	96.2355	34.9256	208.926	58.9256	-7.07435	261.202	104.076	97.1326	94.373	95.7528	-112.69	-164.967	37.3099	103.31	61.3099	-7.84016	0.48274	High	protein_coding	Other Genes			O-Glycosyl hydrolases family 17 protein [Source:UniProtKB/TrEMBL;Acc:F4IHD3]
AT1G63690	92.7688	100.469	96.6191	54.0986	92.0986	206.099	64.0986	38.331	90.3323	107.691	82.9205	95.3058	4.52057	58.2882	-109.479	32.5206	42.5206	6.28688	1.31336	High	protein_coding	Other Genes		SPPL2	Signal peptide peptidase-like 2 [Source:UniProtKB/Swiss-Prot;Acc:Q8W469]
AT5G42110	118.191	93.2136	105.702	83.0743	99.0743	89.0743	85.0743	143.477	111.475	111.177	89.3333	100.255	6.62787	-37.775	16.6279	20.6279	22.6279	-5.77295	5.44715	High	protein_coding	Other Genes			Putative uncharacterized protein [Source:UniProtKB/TrEMBL;Acc:Q8GW66]
AT1G43710	64.4814	170.548	117.515	68.0644	94.0644	78.0644	131.064	119.906	97.1091	76.3414	115.555	95.9482	23.4506	-2.39136	39.4506	-13.5495	49.4506	20.4058	21.5667	High	protein_coding	Other Genes		SDC	SDC1 [Source:UniProtKB/TrEMBL;Acc:A0A178WA97]
AT5G49180	102.337	92.7919	97.5647	-137.123	-97.1227	856.877	-137.123	-87.7179	75.1248	91.1483	93.9327	92.5405	194.687	185.283	-759.313	234.687	234.687	22.4399	5.02411	Low_Mid	protein_coding	Other Genes		PME58	Pectinesterase [Source:UniProtKB/TrEMBL;Acc:A0A178UKT8]
AT2G44560	96.5647	95.6441	96.1044	87.4077	103.408	92.4077	87.4077	112.829	116.518	104.883	99.7607	102.322	-7.30331	-16.7243	3.69674	8.69674	8.69674	-20.4137	-6.21734	Low	protein_coding	Other Genes		AtGH9B11	Endoglucanase 14 [Source:UniProtKB/Swiss-Prot;Acc:Q8S8Q4]
AT1G24180	118.381	75.9929	97.1869	27.7895	71.7895	50.7895	238.79	86.6028	93.5668	89.1869	101.48	95.3336	25.3974	10.5842	46.3974	-141.603	69.3974	3.62018	1.85329	High	protein_coding	Other Genes		IAR4	Pyruvate dehydrogenase E1 component subunit alpha-2, mitochondrial [Source:UniProtKB/Swiss-Prot;Acc:Q8H1Y0]
AT1G31130	180.946	-26.7036	77.1214	58.4654	90.4654	73.4654	196.465	31.2615	85.2398	95.059	91.8214	93.4402	-13.344	45.8599	3.65604	-119.344	18.656	-8.11836	-16.3188	High	protein_coding	Other Genes			F28K20.6 protein [Source:UniProtKB/TrEMBL;Acc:Q9SA06]
AT1G54630	100.132	99.9822	100.057	28.8237	135.824	84.8237	86.8237	181.695	98.8771	123.012	67.2434	95.1276	-35.7665	-81.6374	15.2335	13.2335	71.2335	1.18013	4.92961	High	protein_coding	Other Genes		ACP3	Acyl carrier protein 3, chloroplastic [Source:UniProtKB/Swiss-Prot;Acc:P25702]
AT1G16180	83.6851	112.651	98.1682	34.2683	71.2683	79.2683	218.268	58.6501	90.4696	97.5782	91.6444	94.6113	26.8999	39.5181	18.8999	-120.1	63.8999	7.69859	3.5569	Mid_High	protein_coding	Other Genes			Serinc-domain containing serine and sphingolipid biosynthesis protein [Source:UniProtKB/TrEMBL;Acc:Q9S9L9]
AT1G07940	82.5771	86.7277	84.6524	39.4	83.4	79.4	134.4	180.068	100.007	64.681	126.272	95.4763	1.25248	-95.4155	5.25248	-49.7475	45.2525	-15.3542	-10.8239	High	protein_coding	Other Genes		A1	Elongation factor 1-alpha 4 [Source:UniProtKB/Swiss-Prot;Acc:Q8GTY0]
AT1G66240	83.4618	77.956	80.7089	33.0105	51.0105	21.0105	260.01	128.827	93.4396	102.597	85.9357	94.2663	29.6984	-48.1182	59.6984	-179.302	47.6984	-12.7307	-13.5574	High	protein_coding	Other Genes		ATX1	homolog of anti-oxidant 1 [Source:TAIR;Acc:AT1G66240]
AT1G30630	94.5547	97.0219	95.7883	18.0452	110.045	94.0452	131.045	149.49	97.6269	104.939	85.5468	95.2429	-14.2569	-53.7022	1.74312	-35.2569	77.7431	-1.83859	0.545395	Low	protein_coding	Other Genes			Coatomer subunit epsilon-1 [Source:UniProtKB/Swiss-Prot;Acc:Q9SA78]
AT4G07960	103.173	94.8126	98.9929	79.709	121.709	83.709	85.709	109.656	113.882	83.5417	118.915	101.228	-22.7161	-10.6634	15.2839	13.2839	19.2839	-14.8895	-2.23525	Mid_High	protein_coding	Other Genes	Highly Expressed in Pollen (Loraine et al)	CSLC12	CSLC12 [Source:UniProtKB/TrEMBL;Acc:A0A384KRZ4]
AT5G04140	84.4936	105.658	95.076	487.7	49.7004	62.7004	-129.3	-64.8118	76.5616	93.1846	91.3311	92.2578	45.3756	159.888	32.3756	224.376	-392.624	18.5144	2.81817	Mid_High	protein_coding	Other Genes		GLU1	glutamate synthase 1 [Source:TAIR;Acc:AT5G04140]
AT5G20240	97.9358	92.1808	95.0583	20.5327	351.933	23.9327	20.9327	28.9954	91.5907	188.334	2.33466	95.3346	-256.874	66.0629	71.1256	74.1256	74.5256	3.46761	-0.276251	Mid_High	protein_coding	Other Genes		PI	Floral homeotic protein PISTILLATA [Source:UniProtKB/Swiss-Prot;Acc:P48007]
AT2G25900	84.7045	94.4081	89.5563	275.355	30.3551	22.3551	95.3551	16.4682	86.1695	128.56	58.5567	93.5585	59.2012	73.0881	67.2012	-5.79882	-185.799	3.3868	-4.00219	Mid_High	protein_coding	Other Genes		ATCTH	Zinc finger CCCH domain-containing protein 23 [Source:UniProtKB/Swiss-Prot;Acc:O82307]
AT3G60600	91.1955	109.11	100.153	55.2329	85.2329	62.2329	163.233	119.996	97.6466	88.4305	102.298	95.3643	14.9198	-19.8434	37.9198	-63.0802	44.9198	2.50614	4.78843	Mid_High	protein_coding	Other Genes		PVA11	Vesicle-associated protein 1-1 [Source:UniProtKB/Swiss-Prot;Acc:Q8VZ95]
AT2G45470	82.7779	83.7618	83.2698	58.6089	94.6089	170.609	42.6089	119.768	91.9335	94.0258	92.7695	93.3977	-11.339	-36.4982	-87.3391	40.661	24.661	-8.6637	-10.1278	High	protein_coding	Other Genes		FLA8	Fasciclin-like arabinogalactan protein 8 [Source:UniProtKB/Swiss-Prot;Acc:O22126]
AT3G20050	146.149	71.9691	109.059	17.4971	94.4971	32.4971	159.497	232.79	102.228	110.265	78.979	94.6219	14.5621	-123.73	76.5621	-50.4379	91.5621	6.8315	14.4373	High	protein_coding	Other Genes		CCT1	T-complex protein 1 subunit alpha [Source:UniProtKB/Swiss-Prot;Acc:P28769]
AT4G36130	93.2512	96.7203	94.9857	-21.5643	82.4357	-1.56427	127.436	447.199	117.908	94.7845	96.731	95.7578	12.55	-352.213	96.55	-32.45	116.55	-22.9221	-0.772005	Low	protein_coding	Other Genes		RPL8C	60S ribosomal protein L8-3 [Source:UniProtKB/Swiss-Prot;Acc:Q42064]
AT3G51300	91.547	90.795	91.171	88.0967	96.4967	91.4967	88.4967	112.735	114.226	91.9334	109.302	100.618	-5.32569	-21.5637	-0.32569	2.67431	3.07431	-23.0547	-9.44674	Mid_High	protein_coding	Other Genes		ARAC11	Rac-like GTP-binding protein ARAC11 [Source:UniProtKB/Swiss-Prot;Acc:P92978]
AT4G25370	60.1556	85.3342	72.7449	141.087	110.087	86.0873	26.0873	122.108	94.5147	122	66.0007	94.0005	-37.3424	-49.3631	-13.3424	46.6576	-68.3424	-21.7698	-21.2556	High	protein_coding	Other Genes		CLPT1	ATP-dependent Clp protease ATP-binding subunit CLPT1, chloroplastic [Source:UniProtKB/Swiss-Prot;Acc:Q93WL3]
AT5G20250	85.843	93.1559	89.4994	267.616	-28.3842	36.6159	191.616	-67.2271	75.5927	91.0272	91.5362	91.2817	117.884	156.727	52.8836	-102.116	-178.116	13.9067	-1.78226	Mid_High	protein_coding	Other Genes		DIN10	Raffinose synthase family protein [Source:UniProtKB/TrEMBL;Acc:F4K470]
AT5G61960	94.779	88.38	91.5795	71.793	128.793	78.793	97.793	89.8413	105.577	123.177	72.8862	98.0316	-37.2135	1.73816	12.7865	-6.21347	19.7865	-13.9971	-6.4521	Mid_High	protein_coding	Known Meiotic Genes		ML1	Protein MEI2-like 1 [Source:UniProtKB/Swiss-Prot;Acc:Q8W4I9]
AT1G22410	68.8337	132.067	100.45	14.3024	93.3024	142.302	141.302	69.8773	88.3382	87.5251	98.045	92.785	7.14782	30.5729	-41.8522	-40.8522	86.1478	12.112	7.6652	High	protein_coding	Other Genes			Phospho-2-dehydro-3-deoxyheptonate aldolase [Source:UniProtKB/TrEMBL;Acc:Q9SK84]
AT4G35750	93.9367	94.2282	94.0825	56.929	-37.071	9.92901	408.929	-16.7255	80.0283	87.4928	95.8009	91.6469	131.153	110.808	84.1535	-314.847	37.1535	14.0542	2.43559	Low	protein_coding	Other Genes			At4g35750 [Source:UniProtKB/TrEMBL;Acc:O81806]
AT5G14550	91.4393	99.8227	95.631	91.644	84.644	116.644	105.644	53.1019	95.0361	187.721	2.76508	95.243	10.987	42.5291	-21.013	-10.013	3.98701	0.594935	0.387957	Mid_High	protein_coding	Other Genes			At5g14550 [Source:UniProtKB/TrEMBL;Acc:B6IDH4]
AT3G02730	95.7268	98.0854	96.9061	377.227	38.2273	148.227	-119.773	-26.2816	78.6701	90.8759	91.8393	91.3576	58.6788	123.188	-51.3212	216.679	-280.321	18.236	5.54851	Mid_High	protein_coding	Other Genes		TRXF1	TRXF1 [Source:UniProtKB/TrEMBL;Acc:A0A178VBJ7]
AT2G03440	91.9905	94.291	93.1408	130.766	148.766	47.7661	54.7661	84.5876	93.4129	104.15	84.0907	94.1204	-55.6253	8.55315	45.3746	38.3746	-37.6253	-0.272105	-0.97963	Low_Mid	protein_coding	Other Genes		NRP1	Nodulin-related protein 1 [Source:UniProtKB/Swiss-Prot;Acc:Q9ZQ80]
AT4G05070	161.599	60.925	111.262	305.368	-60.6325	-14.6325	192.368	12.6966	81.8532	93.0835	90.2441	91.6638	171.895	98.5656	125.895	-81.1053	-194.105	29.409	19.5984	High	protein_coding	Other Genes			AT4g05070 protein [Source:UniProtKB/TrEMBL;Acc:Q9S9T1]
ATCG00180	112.74	34.4656	73.6026	106.891	100.891	100.891	96.8906	42.7763	85.4693	92.2584	92.2584	92.2584	-27.288	30.8263	-27.288	-23.288	-33.288	-11.8668	-18.6558	High	protein_coding	Other Genes		RPOC1	DNA-directed RNA polymerase subunit beta' [Source:UniProtKB/Swiss-Prot;Acc:P56763]
AT5G23060	85.0143	102.045	93.5296	355.325	57.325	149.325	-105.675	-50.1263	77.5395	94.3249	88.3829	91.3539	36.2045	143.656	-55.7955	199.204	-261.796	15.9901	2.17564	Mid_High	protein_coding	Other Genes		CAS	Calcium sensing receptor, chloroplastic [Source:UniProtKB/Swiss-Prot;Acc:Q9FN48]
AT4G29040	94.1747	113.597	103.886	14.1575	96.1575	84.1575	114.157	219.891	99.1167	100.575	86.2879	93.4313	7.72857	-116.005	19.7286	-10.2714	89.7286	4.76939	10.4548	High	protein_coding	Other Genes		RPT2A	RPT2a [Source:UniProtKB/TrEMBL;Acc:A0A178V3V3]
AT1G69530	80.8684	82.523	81.6957	210.076	135.076	99.0762	-19.9238	7.69957	82.6757	140.592	43.263	91.9273	-53.3805	73.9961	-17.3805	101.62	-128.38	-0.979995	-10.2316	Mid_High	protein_coding	Other Genes		ATEXPA1	Expansin [Source:UniProtKB/TrEMBL;Acc:C0Z241]
AT2G02970	91.6357	95.2323	93.434	72.1275	109.127	89.1275	98.1275	102.595	109.143	98.7865	98.7865	98.7865	-15.6935	-9.1607	4.30649	-4.69351	21.3065	-15.7092	-5.35245	Low_Mid	protein_coding	Other Genes		APY6	Probable apyrase 6 [Source:UniProtKB/Swiss-Prot;Acc:O80612]
AT3G05530	90.2079	92.7585	91.4832	41.4927	99.4927	61.4927	147.493	142.825	95.0614	75.7029	111.23	93.4665	-8.00955	-51.3422	29.9905	-56.0095	49.9905	-3.57817	-1.98332	Mid_High	protein_coding	Other Genes		RPT5A	26S proteasome regulatory subunit 6A homolog A [Source:UniProtKB/Swiss-Prot;Acc:Q9SEI2]
AT2G28056	643.46	-212.736	215.362	101.341	101.241	101.041	101.041	42.7498	85.3306	92.0762	92.0762	92.0762	114.121	172.612	114.321	114.321	114.021	130.031	123.286	High	miRNA	Other Genes		MIR172A	MIR172/MIR172A; miRNA [Source:TAIR;Acc:AT2G28056]
AT1G23130	74.1287	161.565	117.847	610.43	12.4303	-55.5697	-102.17	-68.0285	75.0618	90.7027	90.7027	90.7027	105.417	185.876	173.417	220.017	-492.583	42.7852	27.1444	High	protein_coding	Other Genes			At1g23130/T26J12_10 [Source:UniProtKB/TrEMBL;Acc:O49304]
AT3G13120	103.094	92.0722	97.5829	271.843	91.8428	92.8428	-83.1572	98.4609	89.1149	96.7695	87.5245	92.147	5.74013	-0.87801	4.74013	180.74	-174.26	8.46801	5.43591	Mid_High	protein_coding	Other Genes		RPS10	30S ribosomal protein S10, chloroplastic [Source:UniProtKB/Swiss-Prot;Acc:Q9LK61]
AT4G29060	77.0581	118.648	97.8533	299.626	113.626	101.626	-90.3738	4.16159	80.5622	91.0063	90.9866	90.9965	-15.7729	93.6917	-3.77294	188.227	-201.773	17.2911	6.85678	High	protein_coding	Other Genes		emb2726	Elongation factor Ts, mitochondrial [Source:UniProtKB/TrEMBL;Acc:Q9SZD6]
AT2G47730	115.084	89.5832	102.334	76.7396	12.7396	8.7396	325.74	3.5087	83.1074	82.2445	101.317	91.7806	89.594	98.8249	93.594	-223.406	25.594	19.2263	10.553	High	protein_coding	Other Genes		GSTF8	Glutathione S-transferase F8, chloroplastic [Source:UniProtKB/Swiss-Prot;Acc:Q96266]
AT1G52030	86.0965	106.43	96.2632	-101.167	457.833	155.833	-104.167	32.383	83.6726	100.682	82.136	91.4088	-361.57	63.8803	-59.5696	200.43	197.43	12.5907	4.85443	High	protein_coding	Other Genes		F-ATMBP	Myrosinase-binding protein 2 [Source:UniProtKB/Swiss-Prot;Acc:Q9SAV1]
AT1G11650	92.9347	98.0014	95.468	110.423	83.4234	45.4234	119.423	122.567	91.0067	99.8569	84.3458	92.1014	12.0447	-27.0987	50.0447	-23.9554	-14.9554	4.46132	3.36666	Mid_High	protein_coding	Other Genes		RBP45B	RBP45B [Source:UniProtKB/TrEMBL;Acc:A0A178WLD6]
AT2G45070	89.8317	99.8603	94.846	2.17165	87.1716	107.172	103.172	229.173	102.489	79.7535	107.986	93.8696	7.67435	-134.327	-12.3257	-8.3257	92.6743	-7.6427	0.976405	Low_Mid	protein_coding	Other Genes		SEC61 BETA	Protein transport protein Sec61 subunit beta [Source:UniProtKB/Swiss-Prot;Acc:P38389]
AT2G20360	91.9019	90.7373	91.3196	21.1409	101.141	63.1409	153.141	158.63	94.4162	84.6024	100.41	92.5064	-9.8212	-67.3108	28.1788	-61.8212	70.1788	-3.09656	-1.1868	Mid_High	protein_coding	Other Genes			NADH dehydrogenase [ubiquinone] 1 alpha subcomplex subunit 9, mitochondrial [Source:UniProtKB/Swiss-Prot;Acc:Q9SK66]
AT4G10040	101.13	89.2825	95.2064	71.3351	141.335	91.3351	89.3351	54.7395	94.5018	-20.5149	209.283	94.3841	-46.1287	40.467	3.87134	5.87134	23.8713	0.704645	0.822375	Low_Mid	protein_coding	Other Genes		CYTC-2	CYTC-2 [Source:UniProtKB/TrEMBL;Acc:A0A178UZN3]
AT1G06890	92.6271	93.3723	92.9997	56.1537	92.1537	86.1537	125.154	113.851	105.739	87.8476	106.042	96.945	0.845941	-20.8513	6.84594	-32.1541	36.8459	-12.7393	-3.94536	Low	protein_coding	Other Genes		UXT3	UDP-xylose transporter 3 [Source:UniProtKB/Swiss-Prot;Acc:Q8RXL8]
AT2G23070	82.3258	96.4326	89.3792	84.5881	88.5881	54.5881	134.588	111.034	99.2918	70.4457	119.337	94.8911	0.79114	-21.6543	34.7911	-45.2089	4.79114	-9.91256	-5.51189	High	protein_coding	Other Genes		CKA4	Casein kinase II subunit alpha-4, chloroplastic [Source:UniProtKB/Swiss-Prot;Acc:O64816]
AT1G67350	99.5195	78.2159	88.8677	22.2933	105.293	65.2933	136.293	174.221	96.2114	100.707	84.6828	92.6947	-16.4256	-85.3535	23.5744	-47.4256	66.5744	-7.34363	-3.827	High	protein_coding	Other Genes			At1g67350 [Source:UniProtKB/TrEMBL;Acc:Q9FYF8]
AT5G62350	87.2902	100.968	94.1291	120.874	60.8736	149.874	68.8736	44.2201	84.1248	83.9801	98.2699	91.125	33.2555	49.909	-55.7446	25.2555	-26.7445	10.0042	3.00404	Mid_High	protein_coding	Other Genes			Plant invertase/pectin methylesterase inhibitor superfamily protein [Source:UniProtKB/TrEMBL;Acc:Q9LVA4]
AT1G76010	63.2344	66.2314	64.7329	60.7213	87.7213	34.7213	127.721	207.032	98.7322	86.1165	99.6053	92.8609	-22.9884	-142.299	30.0116	-62.9884	4.01161	-33.9993	-28.128	High	protein_coding	Other Genes			Alba DNA/RNA-binding protein [Source:UniProtKB/TrEMBL;Acc:Q93VA8]
AT5G67590	91.7012	96.7602	94.2307	68.3473	98.3473	97.3473	115.347	80.9404	88.6229	95.6157	88.0093	91.8125	-4.11661	13.2904	-3.11661	-21.1166	25.8834	5.60786	2.41824	Low_Mid	protein_coding	Other Genes		FRO1	NADH dehydrogenase [ubiquinone] iron-sulfur protein 4, mitochondrial [Source:UniProtKB/Swiss-Prot;Acc:Q9FJW4]
AT3G52580	104.839	91.7608	98.3	-23.1321	84.8679	12.8679	142.868	377.03	110.879	78.9229	108.265	93.5938	13.4321	-278.73	85.4321	-44.5679	121.432	-12.5788	4.70624	Mid_High	protein_coding	Other Genes		RPS14C	40S ribosomal protein S14-3 [Source:UniProtKB/Swiss-Prot;Acc:P42036]
AT4G15550	88.7342	97.1917	92.963	97.2884	102.288	102.288	98.2884	38.5551	92.0367	176.911	10.18	93.5454	-9.32542	54.4079	-9.32542	-5.32544	-4.32544	0.92626	-0.58245	Mid_High	protein_coding	Other Genes		UGT75D1	UDP-glycosyltransferase 75D1 [Source:UniProtKB/Swiss-Prot;Acc:O23406]
AT4G24820	95.5679	89.9938	92.7809	8.7141	87.7141	52.7141	145.714	233.989	99.3021	84.7128	99.9231	92.3179	5.06676	-141.209	40.0668	-52.9332	84.0668	-6.52125	0.462935	Low_Mid	protein_coding	Other Genes		RPN7	26S proteasome non-ATPase regulatory subunit 6 homolog [Source:UniProtKB/Swiss-Prot;Acc:Q93Y35]
AT4G31340	91.5952	91.2346	91.4149	-7.53176	118.468	99.4682	181.468	54.486	87.4368	79.3033	103.992	91.6476	-27.0533	36.9289	-8.05334	-90.0533	98.9467	3.97809	-0.232685	Low_Mid	protein_coding	Other Genes			AT4G31340 protein [Source:UniProtKB/TrEMBL;Acc:Q8GUN1]
AT3G12800	139.677	34.4925	87.0847	47.495	104.495	163.495	67.495	70.2041	87.7623	126.31	56.4796	91.3949	-17.4102	16.8806	-76.4102	19.5897	39.5897	-0.677615	-4.3102	High	protein_coding	Other Genes		SDRB	Uncharacterized protein At3g12790 [Source:UniProtKB/TrEMBL;Acc:Q0WMN4]
AT3G55520	117.882	72.5919	95.2369	92.4564	94.4564	87.4564	103.456	77.0076	94.4001	132.702	54.0971	93.3994	0.78058	18.2293	7.78058	-8.21946	2.78058	0.83686	1.83756	High	protein_coding	Other Genes		FKBP20-1	Peptidylprolyl isomerase [Source:UniProtKB/TrEMBL;Acc:A0A178VDC9]
AT3G01540	96.1959	89.6283	92.9121	78.5957	80.5957	30.5956	202.596	51.5785	87.0798	101.782	81.0632	91.4228	12.3165	41.3336	62.3165	-109.683	14.3165	5.83233	1.48936	Low_Mid	protein_coding	Other Genes		RH14	DEAD-box ATP-dependent RNA helicase 14 [Source:UniProtKB/Swiss-Prot;Acc:Q8H136]
AT4G25570	154.351	66.3623	110.357	105.421	23.4207	58.4207	187.421	84.7639	87.4265	95.0035	86.8485	90.926	86.936	25.5928	51.936	-77.064	4.936	22.9303	19.4307	High	protein_coding	Other Genes		ACYB-2	ACYB-2 [Source:UniProtKB/TrEMBL;Acc:A0A178UZ09]
AT2G47340	135.105	68.081	101.593	87.0041	96.9041	87.9041	87.0041	105.73	110.528	98.0445	98.0445	98.0445	4.68889	-4.13705	13.6889	14.5889	14.5889	-8.93525	3.54841	High	protein_coding	Other Genes			Plant invertase/pectin methylesterase inhibitor superfamily protein [Source:UniProtKB/TrEMBL;Acc:O22908]
AT3G43810	77.4318	122.763	100.097	60.6261	86.6261	71.6261	112.626	160.604	99.8911	90.3825	96.6822	93.5323	13.4712	-60.5064	28.4712	-12.5288	39.4712	0.206185	6.565	High	protein_coding	Other Genes		CAM7	Calmodulin 7 [Source:UniProtKB/TrEMBL;Acc:A0A1I9LPJ2]
AT5G52920	90.5545	90.9762	90.7653	133.42	142.42	33.42	59.42	94.465	87.5663	91.5714	89.7747	90.6731	-51.6547	-3.69969	57.3454	31.3454	-42.6547	3.19906	0.092255	Mid_High	protein_coding	Other Genes		PKP2	Pyruvate kinase [Source:UniProtKB/TrEMBL;Acc:A0A178U9G2]
AT3G51730	93.9087	91.8703	92.8895	110.981	91.9813	56.9813	173.981	-25.1885	77.4918	89.547	89.5378	89.5424	0.908225	118.078	35.9082	-81.0918	-18.0918	15.3977	3.34712	Low	protein_coding	Other Genes			AT3g51730/T18N14_110 [Source:UniProtKB/TrEMBL;Acc:Q9SCT5]
AT3G27160	144.898	62.6611	103.78	302.972	85.9722	99.9722	-81.0278	21.792	81.0905	96.85	82.7468	89.7984	17.8073	81.9875	3.80734	184.807	-199.193	22.689	13.9811	High	protein_coding	Other Genes		GHS1	Ribosomal protein S21 family protein [Source:UniProtKB/TrEMBL;Acc:A0A1I9LRJ3]
AT2G15910	92.4828	89.4098	90.9463	89.0808	100.081	89.0808	100.081	70.8776	95.7522	55.5091	131.666	93.5876	-9.13452	20.0686	1.86552	-9.13452	1.86552	-4.8059	-2.64132	Mid_High	protein_coding	Other Genes			CSL zinc finger domain-containing protein [Source:UniProtKB/TrEMBL;Acc:Q9XIM2]
AT5G51750	70.4726	116.876	93.6741	-25.1169	213.883	217.883	-70.1169	150.817	92.8056	120.539	61.8071	91.1732	-120.209	-57.143	-124.209	163.791	118.791	0.8685	2.50092	High	protein_coding	Other Genes		SBT1.3	Subtilisin-like protease SBT1.3 [Source:UniProtKB/Swiss-Prot;Acc:Q9FLI4]
AT3G18080	93.9174	89.8322	91.8748	270.805	20.8045	210.804	-115.195	58.7482	83.4407	91.4401	88.1627	89.8014	71.0703	33.1266	-118.93	207.07	-178.93	8.43414	2.07335	Mid_High	protein_coding	Other Genes		BGLU44	Beta-glucosidase 44 [Source:UniProtKB/Swiss-Prot;Acc:Q9LV33]
AT1G20696	100.317	92.6636	96.4903	24.0313	51.0313	55.0313	119.031	310.455	103.776	102.734	80.7709	91.7527	45.459	-213.964	41.459	-22.541	72.459	-7.28613	4.73757	High	protein_coding	Other Genes		HMGB3	high mobility group B3 [Source:TAIR;Acc:AT1G20696]
AT3G18410	102.472	85.0744	93.7731	48.0092	82.0092	83.0092	116.009	161.904	98.0535	99.3002	85.8923	92.5962	11.7639	-68.1306	10.7639	-22.2361	45.7639	-4.28043	1.17687	Mid_High	protein_coding	Other Genes			NADH dehydrogenase [ubiquinone] 1 beta subcomplex subunit 10-B [Source:UniProtKB/Swiss-Prot;Acc:Q94C12]
AT4G14110	225.859	58.2834	142.071	66.2689	99.2689	88.2689	96.2689	123.522	91.4116	123.635	58.4448	91.0397	42.8025	18.5492	53.8025	45.8025	75.8025	50.6598	51.0316	High	protein_coding	Other Genes		CSN8	COP9 signalosome complex subunit 8 [Source:UniProtKB/Swiss-Prot;Acc:P43255]
AT5G08185	187.892	-82.855	52.5185	91.9218	101.922	95.9218	106.922	37.6077	82.9243	87.5328	91.9643	89.7486	-49.4033	14.9108	-43.4033	-54.4033	-39.4033	-30.4058	-37.23	High	miRNA	Other Genes		MIR162A	microRNA162A [Source:TAIR;Acc:AT5G08185]
AT1G01460	99.6303	81.7402	90.6853	83.7188	101.719	85.7188	83.7188	105.91	110.432	97.444	97.444	97.444	-11.0336	-15.2249	4.96641	6.96641	6.96641	-19.7467	-6.75871	Mid_High	protein_coding	Other Genes		PIP5K10	Phosphatidylinositol 4-phosphate 5-kinase 10 [Source:UniProtKB/Swiss-Prot;Acc:Q9LMN1]
AT5G05270	76.5823	94.1645	85.3734	-51.8011	110.199	424.199	-51.8011	-25.6964	78.5757	112.165	66.7117	89.4384	-24.8255	111.07	-338.826	137.175	137.175	6.79765	-4.06503	High	protein_coding	Other Genes		CHI3	Probable chalcone--flavonone isomerase 3 [Source:UniProtKB/Swiss-Prot;Acc:Q8VZW3]
AT3G48990	90.4843	93.4267	91.9555	268.477	-44.5229	-52.5229	274.477	-53.3862	74.8641	93.4094	83.9688	88.6891	136.478	145.342	144.478	-182.522	-176.522	17.0915	3.26638	Low_Mid	protein_coding	Other Genes		AAE3	Oxalate--CoA ligase [Source:UniProtKB/Swiss-Prot;Acc:Q9SMT7]
AT1G79840	82.5995	80.246	81.4227	89.1245	84.1245	121.124	91.1245	53.391	92.7075	145.066	39.9714	92.5189	-2.70181	28.0318	-39.7018	-9.70181	-7.70181	-11.2848	-11.0962	Mid_High	protein_coding	Other Genes		GL2	HD-ZIP IV family of homeobox-leucine zipper protein with lipid-binding START domain-containing protein [Source:UniProtKB/TrEMBL;Acc:F4HQC0]
AT2G15890	86.0472	99.1531	92.6002	241.836	-96.1637	8.83632	276.836	-27.86	75.8947	87.319	89.5594	88.4392	188.764	120.46	83.7638	-184.236	-149.236	16.7054	4.16097	Mid_High	protein_coding	Other Genes		MEE14	CCG-binding protein 1 [Source:UniProtKB/Swiss-Prot;Acc:Q9XIM0]
AT5G39420	94.2486	89.5109	91.8797	79.5278	104.128	89.1278	81.1278	104.916	110.154	97.1451	97.1451	97.1451	-12.2481	-13.0368	2.75196	10.752	12.352	-18.2744	-5.2654	Low_Mid	protein_coding	Other Genes		cdc2cAt	At5g39420 [Source:UniProtKB/TrEMBL;Acc:B5X564]
AT2G37040	74.6888	87.6212	81.155	-37.236	103.764	180.764	194.764	-48.6506	75.0059	81.5092	95.4042	88.4567	-22.6089	129.806	-99.6089	-113.609	118.391	6.14908	-7.30174	High	protein_coding	Other Genes		PAL1	Phenylalanine ammonia-lyase 1 [Source:UniProtKB/Swiss-Prot;Acc:P35510]
AT1G22270	88.7635	89.1306	88.947	77.8982	86.8982	79.8982	95.8982	133.112	97.4492	50.8999	133.826	92.363	2.04886	-44.1647	9.04886	-6.95114	11.0489	-8.50217	-3.41592	Low_Mid	protein_coding	Other Genes		TRM112A	Multifunctional methyltransferase subunit TRM112 homolog A [Source:UniProtKB/Swiss-Prot;Acc:Q8LFJ5]
AT5G52240	85.968	97.4116	91.6898	-16.9752	97.0247	90.0247	145.025	182.312	93.3625	99.8591	80.3485	90.1038	-5.33496	-90.6223	1.66504	-53.3349	108.665	-1.67276	1.586	Mid_High	protein_coding	Other Genes		MSBP1	Membrane steroid-binding protein 1 [Source:UniProtKB/Swiss-Prot;Acc:Q9XFM6]
AT1G07610	89.8925	90.9262	90.4093	-77.9705	-121.97	-129.97	766.03	-40.1683	74.4909	86.4084	89.4088	87.9086	212.38	130.578	220.38	-675.62	168.38	15.9184	2.50075	Low	protein_coding	Other Genes		MT1C	Metallothionein-like protein 1C [Source:UniProtKB/Swiss-Prot;Acc:Q38804]
AT4G39080	107.379	77.5004	92.4399	75.1633	63.1633	85.1633	164.163	45.8825	87.0486	84.3551	96.406	90.3805	29.2766	46.5573	7.2766	-71.7234	17.2766	5.39128	2.05932	Mid_High	protein_coding	Other Genes		VHA-A3	V-type proton ATPase subunit a3 [Source:UniProtKB/Swiss-Prot;Acc:Q8W4S4]
AT3G03070	89.9959	90.1151	90.0555	45.1638	100.164	74.1638	119.164	136.551	91.4496	86.5764	93.7339	90.1551	-10.1083	-46.4956	15.8917	-29.1083	44.8917	-1.39411	-0.09963	Low	protein_coding	Other Genes			NADH dehydrogenase [ubiquinone] iron-sulfur protein 6, mitochondrial [Source:UniProtKB/TrEMBL;Acc:A0A178V695]
AT4G25740	79.9783	76.8942	78.4362	36.6574	78.6574	19.6574	86.6574	351.351	106.894	98.6961	83.8296	91.2628	-0.221135	-272.914	58.7789	-8.22113	41.7789	-28.4582	-12.8266	Mid_High	protein_coding	Other Genes		RPS10A	40S ribosomal protein S10-1 [Source:UniProtKB/Swiss-Prot;Acc:Q9SW09]
AT3G22890	89.9725	83.8334	86.903	162.454	43.4541	88.4541	87.4541	58.2074	83.021	91.3688	86.29	88.8294	43.4489	28.6956	-1.55115	-0.551145	-75.5511	3.88193	-1.92643	Mid_High	protein_coding	Other Genes		APS1	ATP sulfurylase 1, chloroplastic [Source:UniProtKB/Swiss-Prot;Acc:Q9LIK9]
AT2G42590	92.4572	89.8424	91.1498	161.046	67.0455	90.0455	20.0455	138.169	88.8989	99.4262	79.1279	89.2771	24.1043	-47.0197	1.1043	71.1043	-69.8957	2.25096	1.87277	Low_Mid	protein_coding	Other Genes		GRF9	General regulatory factor 9 [Source:UniProtKB/TrEMBL;Acc:F4IP55]
AT4G02570	93.2541	87.4552	90.3546	37.1739	88.1739	63.1739	151.174	133.208	93.9363	88.9908	92.9912	90.991	2.18072	-42.8535	27.1807	-60.8193	53.1807	-3.5817	-0.6364	Mid_High	protein_coding	Other Genes		CUL1	AT4G02570 protein [Source:UniProtKB/TrEMBL;Acc:B9DGE3]
AT1G15340	39.9751	137.366	88.6708	90.5252	121.525	-3.47479	56.5252	270.87	100.279	102.043	78.9541	90.4987	-32.8544	-182.2	92.1456	32.1456	-1.85444	-11.6078	-1.82794	High	protein_coding	Other Genes		MBD10	Methyl-CpG-binding domain-containing protein 10 [Source:UniProtKB/Swiss-Prot;Acc:Q9XI36]
AT5G08280	89.7897	91.7471	90.7684	317.355	53.355	70.355	-59.645	57.6743	83.7879	103.787	74.2366	89.0117	37.4134	33.0941	20.4134	150.413	-226.587	6.98051	1.75666	Low	protein_coding	Other Genes		HEMC	Porphobilinogen deaminase, chloroplastic [Source:UniProtKB/Swiss-Prot;Acc:Q43316]
AT3G07680	78.6889	101.678	90.1836	16.7491	93.7491	112.749	118.749	128.158	91.5364	59.847	120.506	90.1764	-3.56549	-37.974	-22.5655	-28.5655	73.4345	-1.35277	0.007255	Mid_High	protein_coding	Other Genes			Transmembrane emp24 domain-containing protein p24beta2 [Source:UniProtKB/Swiss-Prot;Acc:Q9S7M9]
AT5G15780	28.8415	126.442	77.6416	125.571	256.571	81.5706	-60.8294	16.91	79.4325	83.8075	92.5663	88.1869	-178.929	60.7316	-3.92902	138.471	-47.929	-1.7909	-10.5453	High	protein_coding	Other Genes			At5g15780 [Source:UniProtKB/TrEMBL;Acc:Q9LFU8]
AT3G62680	-169.938	91.6917	-39.1233	70.4459	70.3459	70.2459	186.246	26.215	80.6823	88.3634	88.3634	88.3634	-109.469	-65.3383	-109.369	-225.369	-109.569	-119.806	-127.487	High	protein_coding	Other Genes		PRP3	Proline-rich protein 3 [Source:UniProtKB/Swiss-Prot;Acc:Q9LZJ7]
AT2G14560	-70.0359	445.975	187.97	97.1776	96.9776	98.4776	96.4776	40.7072	81.9844	89.0031	87.9763	88.4897	90.992	147.262	89.492	91.492	90.792	105.985	99.4799	High	protein_coding	Other Genes		LURP1	Protein of unknown function (DUF567) [Source:TAIR;Acc:AT2G14560]
AT5G61680	88.8712	93.1153	90.9933	83.9387	93.9387	85.9387	83.9387	107.938	110.019	96.375	96.375	96.375	-2.9454	-16.9445	5.0546	7.0546	7.0546	-19.0253	-5.38174	Low	protein_coding	Other Genes			Pectin lyase-like superfamily protein [Source:TAIR;Acc:AT5G61680]
AT1G66260	100.297	92.6426	96.4698	60.3261	101.326	68.326	123.326	103.643	93.2632	94.6525	87.3235	90.988	-4.85619	-7.17309	28.1438	-26.8562	36.1438	3.20656	5.48181	High	protein_coding	Other Genes		ALY3	THO complex subunit 4C [Source:UniProtKB/Swiss-Prot;Acc:Q94EH8]
AT4G34450	78.1031	112.305	95.2039	41.2411	95.2411	96.2411	134.241	79.993	85.9623	84.336	93.6494	88.9927	-0.03728	15.2108	-1.03728	-39.0372	53.9627	9.24155	6.21116	Mid_High	protein_coding	Other Genes			Coatomer subunit gamma [Source:UniProtKB/Swiss-Prot;Acc:Q0WW26]
AT3G62840	90.0107	90.0107	90.0107	6.26392	99.2639	34.2639	46.2639	410.953	110.562	85.3064	96.4869	90.8967	-9.25325	-320.943	55.7468	43.7468	83.7468	-20.551	-0.886	Low	protein_coding	Other Genes			Putative small nuclear ribonucleoprotein D2 [Source:UniProtKB/TrEMBL;Acc:Q8RUH0]
AT3G07230	82.2558	96.8125	89.5341	2.8973	89.8973	44.8973	55.8973	395.642	110.228	115.052	66.8908	90.9715	-0.36319	-306.108	44.6368	33.6368	86.6368	-20.6938	-1.4374	Mid_High	protein_coding	Other Genes			At3g07230 [Source:UniProtKB/TrEMBL;Acc:Q9SFV3]
AT1G48630	92.192	85.8217	89.0068	-24.4137	79.5863	11.5863	145.586	361.317	107.199	97.5854	83.6218	90.6036	9.42058	-272.31	77.4206	-56.5795	113.421	-18.1923	-1.59678	Mid_High	protein_coding	Other Genes		RACK1B	RACK1B_AT [Source:UniProtKB/TrEMBL;Acc:A0A178W908]
AT1G24350	54.2452	73.9916	64.1184	89.9378	92.9378	99.9378	98.9378	47.6259	89.8736	134.228	47.0162	90.6221	-28.8193	16.4926	-35.8193	-34.8193	-25.8193	-25.7552	-26.5037	High	protein_coding	Other Genes			Acid phosphatase/vanadium-dependent haloperoxidase-related protein [Source:UniProtKB/TrEMBL;Acc:F4I989]
AT4G17530	87.2848	89.1258	88.2053	35.2058	177.206	91.2057	104.206	2.43934	78.0127	61.4798	113.614	87.5466	-89.0004	85.7659	-3.00047	-16.0004	52.9995	10.1925	0.65864	Low_Mid	protein_coding	Other Genes		RABD2C	RAB1C [Source:UniProtKB/TrEMBL;Acc:A0A178USY3]
AT5G08040	169.265	50.2366	109.751	37.7709	96.7709	60.7709	62.7709	275.595	102.252	123.401	57.5036	90.4522	12.9797	-165.844	48.9797	46.9797	71.9797	7.49823	19.2985	High	protein_coding	Other Genes		TOM5	At5g08040 [Source:UniProtKB/TrEMBL;Acc:Q6IDR6]
AT4G39800	82.1356	87.4057	84.7707	60.559	228.559	167.559	-60.441	23.385	79.6126	78.8462	96.4783	87.6623	-143.788	61.3857	-82.7883	145.212	24.2116	5.15807	-2.89159	Mid_High	protein_coding	Other Genes		IPS1	Inositol-3-phosphate synthase isozyme 1 [Source:UniProtKB/Swiss-Prot;Acc:P42801]
AT3G51590	90.2347	89.2831	89.7589	-5.91417	429.086	-5.81417	-5.91417	-6.52846	82.3666	-60.9785	239.155	89.0885	-339.327	96.2873	95.573	95.673	95.673	7.3923	0.67038	Low	protein_coding	Other Genes		LTP12	Non-specific lipid-transfer protein 12 [Source:UniProtKB/Swiss-Prot;Acc:Q9SCZ0]
AT4G27960	87.088	94.3664	90.7272	61.7882	82.7882	81.7882	132.788	87.5727	93.9088	86.5483	95.6886	91.1184	7.93898	3.15446	8.93898	-42.061	28.939	-3.18163	-0.39126	Mid_High	protein_coding	Other Genes		UBC9	Ubiquitin conjugating enzyme 9 [Source:UniProtKB/TrEMBL;Acc:F4JKF3]
AT1G74270	89.4043	89.3607	89.3825	16.2145	65.2145	15.2145	140.214	313.487	103.737	95.7252	84.52	90.1226	24.168	-224.105	74.168	-50.832	73.168	-14.3548	-0.74012	Low	protein_coding	Other Genes		RPL35AC	60S ribosomal protein L35a-3 [Source:UniProtKB/Swiss-Prot;Acc:Q9C912]
AT1G78190	100.325	74.0656	87.1952	87.1552	93.1552	87.1552	96.1552	78.2725	92.7875	67.4449	114.2	90.8222	-5.95996	8.92266	0.04004	-8.95996	0.04004	-5.59234	-3.62699	High	protein_coding	Other Genes		TRM112B	Multifunctional methyltransferase subunit TRM112 homolog B [Source:UniProtKB/Swiss-Prot;Acc:Q9C9R3]
[truncated: 21,243 more rows]

## Sheet: Filters_Strict
Supplementary Table 10. Gene expression fold changes comparing meiocytes and the other tissues/cell types (filtered)
[truncated: 2,672 more rows]
