# Supplementary material for: Meiocyte Isolation by INTACT and Meiotic Transcriptome Analysis in Arabidopsis
Source: Front Plant Sci. 2021 Mar 4;12:638051. doi: 10.3389/fpls.2021.638051 (PMC7969724; doi:10.3389/fpls.2021.638051)
Supplement: Supplementary file 17 [file Table_11.XLSX]

## Sheet: First_neighbours_Meiotic_Genes 
Supplementary Table 11. List of first neighbors of the known meiotic genes
Locus A	Locus B	Aracne Score	Gene Symbol A	Gene Symbol B	Description A	Description B
AT1G03746	AT1G31280	0.639021		37469	snoRNA [Source:TAIR;Acc:AT1G03746]	Protein argonaute 2 [Source:UniProtKB/Swiss-Prot;Acc:Q9SHF3]
AT1G04650	AT1G31280	0.699339		37469	unknown protein; Ha. [Source:TAIR;Acc:AT1G04650]	Protein argonaute 2 [Source:UniProtKB/Swiss-Prot;Acc:Q9SHF3]
AT1G01183	AT1G31280	0.621561	MIR165A	37469	MIR165/MIR165A; miRNA [Source:TAIR;Acc:AT1G01183]	Protein argonaute 2 [Source:UniProtKB/Swiss-Prot;Acc:Q9SHF3]
AT1G02965	AT1G31280	0.81045		37469	unknown protein; BEST Arabidopsis thaliana protein match is: unknown protein (TAIR:AT1G02960.3); Ha. [Source:TAIR;Acc:AT1G02965]	Protein argonaute 2 [Source:UniProtKB/Swiss-Prot;Acc:Q9SHF3]
AT1G05240	AT1G31280	0.81045	PER2	37469	Peroxidase 1 [Source:UniProtKB/Swiss-Prot;Acc:P0DI10]	Protein argonaute 2 [Source:UniProtKB/Swiss-Prot;Acc:Q9SHF3]
AT1G07135	AT5G21150	0.597487		40026	At1g07135 [Source:UniProtKB/TrEMBL;Acc:Q9LMK6]	Protein argonaute 9 [Source:UniProtKB/Swiss-Prot;Acc:Q84VQ0]
AT1G03380	AT5G21150	0.528968	ATG18G	40026	Autophagy-related protein 18g [Source:UniProtKB/Swiss-Prot;Acc:Q8GUL1]	Protein argonaute 9 [Source:UniProtKB/Swiss-Prot;Acc:Q84VQ0]
AT1G05460	AT5G21150	0.593783	SDE3	40026	Probable RNA helicase SDE3 [Source:UniProtKB/Swiss-Prot;Acc:Q8GYD9]	Protein argonaute 9 [Source:UniProtKB/Swiss-Prot;Acc:Q84VQ0]
AT1G04650	AT1G20480	0.473413		4CLL2	unknown protein; Ha. [Source:TAIR;Acc:AT1G04650]	4-coumarate--CoA ligase-like 2 [Source:UniProtKB/Swiss-Prot;Acc:Q84P25]
AT1G05750	AT1G20480	0.549339	PDE247	4CLL2	Pentatricopeptide repeat-containing protein At1g05750, chloroplastic [Source:UniProtKB/Swiss-Prot;Acc:Q9MA50]	4-coumarate--CoA ligase-like 2 [Source:UniProtKB/Swiss-Prot;Acc:Q84P25]
AT1G02965	AT1G20480	0.472354		4CLL2	unknown protein; BEST Arabidopsis thaliana protein match is: unknown protein (TAIR:AT1G02960.3); Ha. [Source:TAIR;Acc:AT1G02965]	4-coumarate--CoA ligase-like 2 [Source:UniProtKB/Swiss-Prot;Acc:Q84P25]
AT1G01840	AT1G20480	0.58082		4CLL2	AP2-like ethylene-responsive transcription factor SNZ [Source:UniProtKB/TrEMBL;Acc:Q9LQ71]	4-coumarate--CoA ligase-like 2 [Source:UniProtKB/Swiss-Prot;Acc:Q84P25]
AT1G06620	AT1G20500	0.671561		4CLL4	1-aminocyclopropane-1-carboxylate oxidase homolog 1 [Source:UniProtKB/Swiss-Prot;Acc:Q84MB3]	4-coumarate--CoA ligase-like 4 [Source:UniProtKB/Swiss-Prot;Acc:P0C5B6]
AT1G01010	AT1G20500	0.671561	NAC001	4CLL4	NAC domain-containing protein 1 [Source:UniProtKB/Swiss-Prot;Acc:Q0WV96]	4-coumarate--CoA ligase-like 4 [Source:UniProtKB/Swiss-Prot;Acc:P0C5B6]
AT1G02870	AT1G20500	0.63082		4CLL4	At1g02870 [Source:UniProtKB/TrEMBL;Acc:Q8RWK5]	4-coumarate--CoA ligase-like 4 [Source:UniProtKB/Swiss-Prot;Acc:P0C5B6]
AT1G03850	AT1G20500	0.643783		4CLL4	Glutaredoxin family protein [Source:TAIR;Acc:AT1G03850]	4-coumarate--CoA ligase-like 4 [Source:UniProtKB/Swiss-Prot;Acc:P0C5B6]
AT1G06840	AT1G20500	0.634524		4CLL4	Probable LRR receptor-like serine/threonine-protein kinase At1g06840 [Source:UniProtKB/Swiss-Prot;Acc:C0LGD7]	4-coumarate--CoA ligase-like 4 [Source:UniProtKB/Swiss-Prot;Acc:P0C5B6]
AT1G03060	AT1G20500	0.671561	SPI	4CLL4	Protein SPIRRIG [Source:UniProtKB/Swiss-Prot;Acc:F4HZB2]	4-coumarate--CoA ligase-like 4 [Source:UniProtKB/Swiss-Prot;Acc:P0C5B6]
AT1G04040	AT1G20500	0.68082		4CLL4	At1g04040/F21M11_2 [Source:UniProtKB/TrEMBL;Acc:Q9ZWC4]	4-coumarate--CoA ligase-like 4 [Source:UniProtKB/Swiss-Prot;Acc:P0C5B6]
AT1G05180	AT1G20500	0.667857	AXR1	4CLL4	NEDD8-activating enzyme E1 regulatory subunit [Source:UniProtKB/TrEMBL;Acc:A0A178WFT2]	4-coumarate--CoA ligase-like 4 [Source:UniProtKB/Swiss-Prot;Acc:P0C5B6]
AT1G02520	AT1G20500	0.662302	ABCB11	4CLL4	ABC transporter B family member 11 [Source:UniProtKB/Swiss-Prot;Acc:Q9FWX7]	4-coumarate--CoA ligase-like 4 [Source:UniProtKB/Swiss-Prot;Acc:P0C5B6]
AT1G05180	AT5G38120	0.56045	AXR1	4CLL8	NEDD8-activating enzyme E1 regulatory subunit [Source:UniProtKB/TrEMBL;Acc:A0A178WFT2]	4-coumarate--CoA ligase-like 8 [Source:UniProtKB/Swiss-Prot;Acc:Q84P26]
AT1G03746	AT3G29590	0.640079		5MAT	snoRNA [Source:TAIR;Acc:AT1G03746]	Malonyl-CoA:anthocyanidin 5-O-glucoside-6''-O-malonyltransferase [Source:UniProtKB/Swiss-Prot;Acc:Q9LJB4]
AT1G04650	AT3G29590	0.699339		5MAT	unknown protein; Ha. [Source:TAIR;Acc:AT1G04650]	Malonyl-CoA:anthocyanidin 5-O-glucoside-6''-O-malonyltransferase [Source:UniProtKB/Swiss-Prot;Acc:Q9LJB4]
AT1G05240	AT3G29590	0.819709	PER2	5MAT	Peroxidase 1 [Source:UniProtKB/Swiss-Prot;Acc:P0DI10]	Malonyl-CoA:anthocyanidin 5-O-glucoside-6''-O-malonyltransferase [Source:UniProtKB/Swiss-Prot;Acc:Q9LJB4]
AT1G03230	AT3G29590	0.491931		5MAT	Eukaryotic aspartyl protease family protein [Source:UniProtKB/TrEMBL;Acc:Q9ZVS5]	Malonyl-CoA:anthocyanidin 5-O-glucoside-6''-O-malonyltransferase [Source:UniProtKB/Swiss-Prot;Acc:Q9LJB4]
AT1G03650	AT1G59970	0.819709		5MMP	Acyl-CoA N-acyltransferases (NAT) superfamily protein [Source:UniProtKB/TrEMBL;Acc:Q8GWN1]	Metalloendoproteinase 5-MMP [Source:UniProtKB/Swiss-Prot;Acc:Q9ZUJ5]
AT1G01250	AT1G59970	0.584524	ERF023	5MMP	Ethylene-responsive transcription factor ERF023 [Source:UniProtKB/Swiss-Prot;Acc:Q1ECI2]	Metalloendoproteinase 5-MMP [Source:UniProtKB/Swiss-Prot;Acc:Q9ZUJ5]
AT1G04980	AT1G59970	0.543783	PDIL2-2	5MMP	Protein disulfide-isomerase like 2-2 [Source:UniProtKB/Swiss-Prot;Acc:Q9MAU6]	Metalloendoproteinase 5-MMP [Source:UniProtKB/Swiss-Prot;Acc:Q9ZUJ5]
AT1G04040	AT1G59970	0.593783		5MMP	At1g04040/F21M11_2 [Source:UniProtKB/TrEMBL;Acc:Q9ZWC4]	Metalloendoproteinase 5-MMP [Source:UniProtKB/Swiss-Prot;Acc:Q9ZUJ5]
AT1G07140	AT1G59970	0.723413	RANBP1A	5MMP	Ran-binding protein 1 homolog a [Source:UniProtKB/Swiss-Prot;Acc:Q9LMK7]	Metalloendoproteinase 5-MMP [Source:UniProtKB/Swiss-Prot;Acc:Q9ZUJ5]
AT1G05180	AT1G59970	0.671561	AXR1	5MMP	NEDD8-activating enzyme E1 regulatory subunit [Source:UniProtKB/TrEMBL;Acc:A0A178WFT2]	Metalloendoproteinase 5-MMP [Source:UniProtKB/Swiss-Prot;Acc:Q9ZUJ5]
AT1G05240	AT1G59970	0.519709	PER2	5MMP	Peroxidase 1 [Source:UniProtKB/Swiss-Prot;Acc:P0DI10]	Metalloendoproteinase 5-MMP [Source:UniProtKB/Swiss-Prot;Acc:Q9ZUJ5]
AT1G03230	AT1G59970	0.699339		5MMP	Eukaryotic aspartyl protease family protein [Source:UniProtKB/TrEMBL;Acc:Q9ZVS5]	Metalloendoproteinase 5-MMP [Source:UniProtKB/Swiss-Prot;Acc:Q9ZUJ5]
AT1G04410	AT1G59970	0.81045	MDH1	5MMP	Malate dehydrogenase [Source:UniProtKB/TrEMBL;Acc:A0A178W4H0]	Metalloendoproteinase 5-MMP [Source:UniProtKB/Swiss-Prot;Acc:Q9ZUJ5]
AT1G02220	AT1G02520	0.593783	NAC003	ABCB11	NAC domain-containing protein 3 [Source:UniProtKB/Swiss-Prot;Acc:Q5PP28]	ABC transporter B family member 11 [Source:UniProtKB/Swiss-Prot;Acc:Q9FWX7]
AT1G02305	AT1G02520	0.782672	CATHB2	ABCB11	Cathepsin B-like protease 2 [Source:UniProtKB/Swiss-Prot;Acc:Q93VC9]	ABC transporter B family member 11 [Source:UniProtKB/Swiss-Prot;Acc:Q9FWX7]
AT1G02360	AT1G02520	0.593783		ABCB11	Chitinase family protein [Source:TAIR;Acc:AT1G02360]	ABC transporter B family member 11 [Source:UniProtKB/Swiss-Prot;Acc:Q9FWX7]
AT1G02400	AT1G02520	0.593783	GA2OX6	ABCB11	Gibberellin 2-beta-dioxygenase 6 [Source:UniProtKB/Swiss-Prot;Acc:Q9FZ21]	ABC transporter B family member 11 [Source:UniProtKB/Swiss-Prot;Acc:Q9FWX7]
AT1G01530	AT1G02520	0.593783	AGL28	ABCB11	AGL28 [Source:UniProtKB/TrEMBL;Acc:A0A178WE04]	ABC transporter B family member 11 [Source:UniProtKB/Swiss-Prot;Acc:Q9FWX7]
AT1G01580	AT1G02520	0.593783	FRO2	ABCB11	ferric reduction oxidase 2 [Source:TAIR;Acc:AT1G01580]	ABC transporter B family member 11 [Source:UniProtKB/Swiss-Prot;Acc:Q9FWX7]
AT1G01010	AT1G02530	0.736376	NAC001	ABCB12	NAC domain-containing protein 1 [Source:UniProtKB/Swiss-Prot;Acc:Q0WV96]	PGP12 [Source:UniProtKB/TrEMBL;Acc:A0A178WBY9]
AT1G02360	AT1G02530	0.658598		ABCB12	Chitinase family protein [Source:TAIR;Acc:AT1G02360]	PGP12 [Source:UniProtKB/TrEMBL;Acc:A0A178WBY9]
AT1G02400	AT1G02530	0.671561	GA2OX6	ABCB12	Gibberellin 2-beta-dioxygenase 6 [Source:UniProtKB/Swiss-Prot;Acc:Q9FZ21]	PGP12 [Source:UniProtKB/TrEMBL;Acc:A0A178WBY9]
AT1G01640	AT1G02530	0.68082		ABCB12	BTB/POZ domain-containing protein At1g01640 [Source:UniProtKB/Swiss-Prot;Acc:Q9LQ95]	PGP12 [Source:UniProtKB/TrEMBL;Acc:A0A178WBY9]
AT1G06770	AT3G59140	0.399339	DRIP1	ABCC10	E3 ubiquitin protein ligase DRIP1 [Source:UniProtKB/Swiss-Prot;Acc:Q9M9Y4]	ABC transporter C family member 10 [Source:UniProtKB/Swiss-Prot;Acc:Q9LYS2]
AT1G04030	AT3G59140	0.325265		ABCC10	unknown protein; BEST Arabidopsis thaliana protein match is: unknown protein (TAIR:AT5G44040.1); Ha. [Source:TAIR;Acc:AT1G04030]	ABC transporter C family member 10 [Source:UniProtKB/Swiss-Prot;Acc:Q9LYS2]
AT1G03650	AT5G60740	0.745635		ABCG28	Acyl-CoA N-acyltransferases (NAT) superfamily protein [Source:UniProtKB/TrEMBL;Acc:Q8GWN1]	ABC transporter G family member 28 [Source:UniProtKB/Swiss-Prot;Acc:Q9FF46]
AT1G01960	AT5G60740	0.649339	BIG3	ABCG28	Brefeldin A-inhibited guanine nucleotide-exchange protein 3 [Source:UniProtKB/Swiss-Prot;Acc:Q9LPC5]	ABC transporter G family member 28 [Source:UniProtKB/Swiss-Prot;Acc:Q9FF46]
AT1G02870	AT5G60740	0.634524		ABCG28	At1g02870 [Source:UniProtKB/TrEMBL;Acc:Q8RWK5]	ABC transporter G family member 28 [Source:UniProtKB/Swiss-Prot;Acc:Q9FF46]
AT1G02100	AT5G60740	0.671561	LCMT1	ABCG28	Leucine carboxyl methyltransferase 1 homolog [Source:UniProtKB/Swiss-Prot;Acc:Q8VY08]	ABC transporter G family member 28 [Source:UniProtKB/Swiss-Prot;Acc:Q9FF46]
AT1G07260	AT5G60740	0.612302	UGT71C3	ABCG28	UDP-glycosyltransferase 71C3 [Source:UniProtKB/Swiss-Prot;Acc:Q9LML7]	ABC transporter G family member 28 [Source:UniProtKB/Swiss-Prot;Acc:Q9FF46]
AT1G05180	AT5G60740	0.708598	AXR1	ABCG28	NEDD8-activating enzyme E1 regulatory subunit [Source:UniProtKB/TrEMBL;Acc:A0A178WFT2]	ABC transporter G family member 28 [Source:UniProtKB/Swiss-Prot;Acc:Q9FF46]
AT1G03230	AT5G60740	0.695635		ABCG28	Eukaryotic aspartyl protease family protein [Source:UniProtKB/TrEMBL;Acc:Q9ZVS5]	ABC transporter G family member 28 [Source:UniProtKB/Swiss-Prot;Acc:Q9FF46]
AT1G04410	AT5G60740	0.754894	MDH1	ABCG28	Malate dehydrogenase [Source:UniProtKB/TrEMBL;Acc:A0A178W4H0]	ABC transporter G family member 28 [Source:UniProtKB/Swiss-Prot;Acc:Q9FF46]
AT1G04970	AT1G15210	0.562302		ABCG35	Putative BPI/LBP family protein At1g04970 [Source:UniProtKB/Swiss-Prot;Acc:Q9MAU5]	PDR7 [Source:UniProtKB/TrEMBL;Acc:A0A178WAD4]
AT1G05180	AT1G15210	0.593783	AXR1	ABCG35	NEDD8-activating enzyme E1 regulatory subunit [Source:UniProtKB/TrEMBL;Acc:A0A178WFT2]	PDR7 [Source:UniProtKB/TrEMBL;Acc:A0A178WAD4]
AT1G06210	AT1G15210	0.541931	TOL2	ABCG35	TOM1-like protein 2 [Source:UniProtKB/Swiss-Prot;Acc:Q9LNC6]	PDR7 [Source:UniProtKB/TrEMBL;Acc:A0A178WAD4]
AT1G03230	AT1G15210	0.543783		ABCG35	Eukaryotic aspartyl protease family protein [Source:UniProtKB/TrEMBL;Acc:Q9ZVS5]	PDR7 [Source:UniProtKB/TrEMBL;Acc:A0A178WAD4]
AT1G04410	AT1G15210	0.556746	MDH1	ABCG35	Malate dehydrogenase [Source:UniProtKB/TrEMBL;Acc:A0A178W4H0]	PDR7 [Source:UniProtKB/TrEMBL;Acc:A0A178WAD4]
AT1G06690	AT2G40220	0.543783		ABI4	Uncharacterized oxidoreductase At1g06690, chloroplastic [Source:UniProtKB/Swiss-Prot;Acc:Q94A68]	Ethylene-responsive transcription factor ABI4 [Source:UniProtKB/Swiss-Prot;Acc:A0MES8]
AT1G04650	AT2G40220	0.847487		ABI4	unknown protein; Ha. [Source:TAIR;Acc:AT1G04650]	Ethylene-responsive transcription factor ABI4 [Source:UniProtKB/Swiss-Prot;Acc:A0MES8]
AT1G04870	AT2G40220	0.543783	PRMT10	ABI4	PRMT10 [Source:UniProtKB/TrEMBL;Acc:A0A178WKU5]	Ethylene-responsive transcription factor ABI4 [Source:UniProtKB/Swiss-Prot;Acc:A0MES8]
AT1G06148	AT2G40220	0.667857		ABI4	Unknown gene [Source:TAIR;Acc:AT1G06148]	Ethylene-responsive transcription factor ABI4 [Source:UniProtKB/Swiss-Prot;Acc:A0MES8]
AT1G02475	AT2G40220	0.543783		ABI4	Polyketide cyclase/dehydrase and lipid transport superfamily protein [Source:UniProtKB/TrEMBL;Acc:Q94K52]	Ethylene-responsive transcription factor ABI4 [Source:UniProtKB/Swiss-Prot;Acc:A0MES8]
AT1G05240	AT2G40220	0.699339	PER2	ABI4	Peroxidase 1 [Source:UniProtKB/Swiss-Prot;Acc:P0DI10]	Ethylene-responsive transcription factor ABI4 [Source:UniProtKB/Swiss-Prot;Acc:A0MES8]
AT1G01940	AT4G20990	0.486376	CYP18-1	ACA4	Peptidyl-prolyl cis-trans isomerase CYP18-1 [Source:UniProtKB/Swiss-Prot;Acc:Q9LPC7]	Alpha carbonic anhydrase 4 [Source:UniProtKB/Swiss-Prot;Acc:F4JIK2]
AT1G07830	AT4G20990	0.532672		ACA4	At1g07830/F24B9_7 [Source:UniProtKB/TrEMBL;Acc:Q94JQ7]	Alpha carbonic anhydrase 4 [Source:UniProtKB/Swiss-Prot;Acc:F4JIK2]
AT1G03830	AT4G20990	0.612302		ACA4	Guanylate-binding family protein [Source:UniProtKB/TrEMBL;Acc:F4I2I5]	Alpha carbonic anhydrase 4 [Source:UniProtKB/Swiss-Prot;Acc:F4JIK2]
AT1G04730	AT4G20990	0.578968	CTF18	ACA4	p-loop containing nucleoside triphosphate hydrolases superfamily protein [Source:UniProtKB/TrEMBL;Acc:F4I5S3]	Alpha carbonic anhydrase 4 [Source:UniProtKB/Swiss-Prot;Acc:F4JIK2]
AT1G01690	AT4G20990	0.597487	ATPRD3	ACA4	Putative recombination initiation defects 3 [Source:UniProtKB/TrEMBL;Acc:F4HU48]	Alpha carbonic anhydrase 4 [Source:UniProtKB/Swiss-Prot;Acc:F4JIK2]
AT1G04550	AT1G54850	0.773413	IAA12	ACD22.3	Auxin-responsive protein IAA12 [Source:UniProtKB/Swiss-Prot;Acc:Q38830]	Alpha-crystallin domain-containing protein 22.3 [Source:UniProtKB/Swiss-Prot;Acc:Q84K79]
AT1G07820	AT1G54850	0.662302		ACD22.3	Histone H4 [Source:UniProtKB/TrEMBL;Acc:Q6NR90]	Alpha-crystallin domain-containing protein 22.3 [Source:UniProtKB/Swiss-Prot;Acc:Q84K79]
AT1G02120	AT1G54850	0.597487	VAD1	ACD22.3	Protein VASCULAR ASSOCIATED DEATH 1, chloroplastic [Source:UniProtKB/Swiss-Prot;Acc:F4HVW5]	Alpha-crystallin domain-containing protein 22.3 [Source:UniProtKB/Swiss-Prot;Acc:Q84K79]
AT1G04730	AT1G54850	0.708598	CTF18	ACD22.3	p-loop containing nucleoside triphosphate hydrolases superfamily protein [Source:UniProtKB/TrEMBL;Acc:F4I5S3]	Alpha-crystallin domain-containing protein 22.3 [Source:UniProtKB/Swiss-Prot;Acc:Q84K79]
AT1G04760	AT1G54850	0.847487	VAMP726	ACD22.3	Putative vesicle-associated membrane protein 726 [Source:UniProtKB/Swiss-Prot;Acc:Q9MAS5]	Alpha-crystallin domain-containing protein 22.3 [Source:UniProtKB/Swiss-Prot;Acc:Q84K79]
AT1G04945	AT1G54850	0.569709		ACD22.3	HIT-type Zinc finger family protein [Source:UniProtKB/TrEMBL;Acc:F4I765]	Alpha-crystallin domain-containing protein 22.3 [Source:UniProtKB/Swiss-Prot;Acc:Q84K79]
AT1G03040	AT1G54850	0.569709		ACD22.3	basic helix-loop-helix (bHLH) DNA-binding superfamily protein [Source:TAIR;Acc:AT1G03040]	Alpha-crystallin domain-containing protein 22.3 [Source:UniProtKB/Swiss-Prot;Acc:Q84K79]
AT1G01690	AT1G54850	0.667857	ATPRD3	ACD22.3	Putative recombination initiation defects 3 [Source:UniProtKB/TrEMBL;Acc:F4HU48]	Alpha-crystallin domain-containing protein 22.3 [Source:UniProtKB/Swiss-Prot;Acc:Q84K79]
AT1G02730	AT1G54850	0.634524	CSLD5	ACD22.3	Cellulose synthase-like protein D5 [Source:UniProtKB/Swiss-Prot;Acc:Q9SRW9]	Alpha-crystallin domain-containing protein 22.3 [Source:UniProtKB/Swiss-Prot;Acc:Q84K79]
AT1G02800	AT1G54850	0.81045	CEL2	ACD22.3	Endoglucanase 1 [Source:UniProtKB/Swiss-Prot;Acc:Q9SRX3]	Alpha-crystallin domain-containing protein 22.3 [Source:UniProtKB/Swiss-Prot;Acc:Q84K79]
AT1G03410	AT1G06460	0.458598	2A6	ACD32.1	1-aminocyclopropane-1-carboxylate oxidase homolog 5 [Source:UniProtKB/Swiss-Prot;Acc:Q43383]	Alpha-crystallin domain 32.1 [Source:UniProtKB/TrEMBL;Acc:Q208N7]
AT1G01010	AT1G05010	0.76045	NAC001	ACO4	NAC domain-containing protein 1 [Source:UniProtKB/Swiss-Prot;Acc:Q0WV96]	1-aminocyclopropane-1-carboxylate oxidase 4 [Source:UniProtKB/Swiss-Prot;Acc:Q06588]
AT1G02920	AT1G05010	0.778968	GSTF7	ACO4	Glutathione S-transferase F7 [Source:UniProtKB/Swiss-Prot;Acc:Q9SRY5]	1-aminocyclopropane-1-carboxylate oxidase 4 [Source:UniProtKB/Swiss-Prot;Acc:Q06588]
AT1G03850	AT1G05010	0.782672		ACO4	Glutaredoxin family protein [Source:TAIR;Acc:AT1G03850]	1-aminocyclopropane-1-carboxylate oxidase 4 [Source:UniProtKB/Swiss-Prot;Acc:Q06588]
AT1G02220	AT1G05010	0.884524	NAC003	ACO4	NAC domain-containing protein 3 [Source:UniProtKB/Swiss-Prot;Acc:Q5PP28]	1-aminocyclopropane-1-carboxylate oxidase 4 [Source:UniProtKB/Swiss-Prot;Acc:Q06588]
AT1G03880	AT1G05010	0.884524	CRB	ACO4	CRU2 [Source:UniProtKB/TrEMBL;Acc:A0A178W5K4]	1-aminocyclopropane-1-carboxylate oxidase 4 [Source:UniProtKB/Swiss-Prot;Acc:Q06588]
AT1G03010	AT1G05010	0.63082		ACO4	BTB/POZ domain-containing protein At1g03010 [Source:UniProtKB/Swiss-Prot;Acc:Q9SA69]	1-aminocyclopropane-1-carboxylate oxidase 4 [Source:UniProtKB/Swiss-Prot;Acc:Q06588]
AT1G02360	AT1G05010	0.884524		ACO4	Chitinase family protein [Source:TAIR;Acc:AT1G02360]	1-aminocyclopropane-1-carboxylate oxidase 4 [Source:UniProtKB/Swiss-Prot;Acc:Q06588]
AT1G04040	AT1G05010	0.847487		ACO4	At1g04040/F21M11_2 [Source:UniProtKB/TrEMBL;Acc:Q9ZWC4]	1-aminocyclopropane-1-carboxylate oxidase 4 [Source:UniProtKB/Swiss-Prot;Acc:Q06588]
AT1G01470	AT1G05010	0.773413	LEA14	ACO4	LSR3 [Source:UniProtKB/TrEMBL;Acc:A0A178W160]	1-aminocyclopropane-1-carboxylate oxidase 4 [Source:UniProtKB/Swiss-Prot;Acc:Q06588]
AT1G02400	AT1G05010	0.884524	GA2OX6	ACO4	Gibberellin 2-beta-dioxygenase 6 [Source:UniProtKB/Swiss-Prot;Acc:Q9FZ21]	1-aminocyclopropane-1-carboxylate oxidase 4 [Source:UniProtKB/Swiss-Prot;Acc:Q06588]
AT1G01580	AT1G05010	0.884524	FRO2	ACO4	ferric reduction oxidase 2 [Source:TAIR;Acc:AT1G01580]	1-aminocyclopropane-1-carboxylate oxidase 4 [Source:UniProtKB/Swiss-Prot;Acc:Q06588]
AT1G03220	AT1G05010	0.847487		ACO4	Eukaryotic aspartyl protease family protein [Source:UniProtKB/TrEMBL;Acc:Q9ZVS4]	1-aminocyclopropane-1-carboxylate oxidase 4 [Source:UniProtKB/Swiss-Prot;Acc:Q06588]
AT1G02500	AT1G05010	0.593783	SAM1	ACO4	S-adenosylmethionine synthase [Source:UniProtKB/TrEMBL;Acc:A0A178WES1]	1-aminocyclopropane-1-carboxylate oxidase 4 [Source:UniProtKB/Swiss-Prot;Acc:Q06588]
AT1G01640	AT1G05010	0.847487		ACO4	BTB/POZ domain-containing protein At1g01640 [Source:UniProtKB/Swiss-Prot;Acc:Q9LQ95]	1-aminocyclopropane-1-carboxylate oxidase 4 [Source:UniProtKB/Swiss-Prot;Acc:Q06588]
AT1G02520	AT1G05010	0.658598	ABCB11	ACO4	ABC transporter B family member 11 [Source:UniProtKB/Swiss-Prot;Acc:Q9FWX7]	1-aminocyclopropane-1-carboxylate oxidase 4 [Source:UniProtKB/Swiss-Prot;Acc:Q06588]
AT1G04360	AT1G05010	0.708598	ATL1	ACO4	RING-H2 finger protein ATL1 [Source:UniProtKB/Swiss-Prot;Acc:P93823]	1-aminocyclopropane-1-carboxylate oxidase 4 [Source:UniProtKB/Swiss-Prot;Acc:Q06588]
AT1G04440	AT1G05010	0.736376	CKL13	ACO4	Casein kinase 1-like protein 13 [Source:UniProtKB/Swiss-Prot;Acc:Q5XF24]	1-aminocyclopropane-1-carboxylate oxidase 4 [Source:UniProtKB/Swiss-Prot;Acc:Q06588]
AT1G02810	AT1G05010	0.773413	PME7	ACO4	Probable pectinesterase/pectinesterase inhibitor 7 [Source:UniProtKB/Swiss-Prot;Acc:Q9SRX4]	1-aminocyclopropane-1-carboxylate oxidase 4 [Source:UniProtKB/Swiss-Prot;Acc:Q06588]
AT1G07745	AT1G12420	0.491931	RAD51D	ACR8	DNA repair protein RAD51 homolog 4 [Source:UniProtKB/Swiss-Prot;Acc:Q9LQQ2]	ACT domain-containing protein ACR8 [Source:UniProtKB/Swiss-Prot;Acc:Q9LNA5]
AT1G01790	AT1G12420	0.699339	KEA1	ACR8	K(+) efflux antiporter 1, chloroplastic [Source:UniProtKB/Swiss-Prot;Acc:Q9ZTZ7]	ACT domain-containing protein ACR8 [Source:UniProtKB/Swiss-Prot;Acc:Q9LNA5]
AT1G04550	AT1G06290	0.556746	IAA12	ACX3	Auxin-responsive protein IAA12 [Source:UniProtKB/Swiss-Prot;Acc:Q38830]	Acyl-coenzyme A oxidase 3, peroxisomal [Source:UniProtKB/Swiss-Prot;Acc:P0CZ23]
AT1G06170	AT1G06290	0.819709	BHLH89	ACX3	Transcription factor bHLH89 [Source:UniProtKB/Swiss-Prot;Acc:Q9LND0]	Acyl-coenzyme A oxidase 3, peroxisomal [Source:UniProtKB/Swiss-Prot;Acc:P0CZ23]
AT1G02470	AT1G06290	0.797487		ACX3	Polyketide cyclase/dehydrase and lipid transport superfamily protein [Source:UniProtKB/TrEMBL;Acc:F4HXI8]	Acyl-coenzyme A oxidase 3, peroxisomal [Source:UniProtKB/Swiss-Prot;Acc:P0CZ23]
AT1G02800	AT1G06290	0.593783	CEL2	ACX3	Endoglucanase 1 [Source:UniProtKB/Swiss-Prot;Acc:Q9SRX3]	Acyl-coenzyme A oxidase 3, peroxisomal [Source:UniProtKB/Swiss-Prot;Acc:P0CZ23]
AT1G02870	AT5G59880	0.63082		ADF3	At1g02870 [Source:UniProtKB/TrEMBL;Acc:Q8RWK5]	Actin-depolymerizing factor 3 [Source:UniProtKB/Swiss-Prot;Acc:Q9ZSK4]
AT1G04650	AT5G59880	0.671561		ADF3	unknown protein; Ha. [Source:TAIR;Acc:AT1G04650]	Actin-depolymerizing factor 3 [Source:UniProtKB/Swiss-Prot;Acc:Q9ZSK4]
AT1G07820	AT5G59880	0.597487		ADF3	Histone H4 [Source:UniProtKB/TrEMBL;Acc:Q6NR90]	Actin-depolymerizing factor 3 [Source:UniProtKB/Swiss-Prot;Acc:Q9ZSK4]
AT1G04760	AT5G59880	0.575265	VAMP726	ADF3	Putative vesicle-associated membrane protein 726 [Source:UniProtKB/Swiss-Prot;Acc:Q9MAS5]	Actin-depolymerizing factor 3 [Source:UniProtKB/Swiss-Prot;Acc:Q9ZSK4]
AT1G02800	AT5G59880	0.575265	CEL2	ADF3	Endoglucanase 1 [Source:UniProtKB/Swiss-Prot;Acc:Q9SRX3]	Actin-depolymerizing factor 3 [Source:UniProtKB/Swiss-Prot;Acc:Q9ZSK4]
AT1G03650	AT2G16700	0.63082		ADF5	Acyl-CoA N-acyltransferases (NAT) superfamily protein [Source:UniProtKB/TrEMBL;Acc:Q8GWN1]	ATADF5 [Source:UniProtKB/TrEMBL;Acc:A0A178VPY9]
AT1G04650	AT2G16700	0.847487		ADF5	unknown protein; Ha. [Source:TAIR;Acc:AT1G04650]	ATADF5 [Source:UniProtKB/TrEMBL;Acc:A0A178VPY9]
AT1G04760	AT2G16700	0.612302	VAMP726	ADF5	Putative vesicle-associated membrane protein 726 [Source:UniProtKB/Swiss-Prot;Acc:Q9MAS5]	ATADF5 [Source:UniProtKB/TrEMBL;Acc:A0A178VPY9]
AT1G04980	AT2G16700	0.575265	PDIL2-2	ADF5	Protein disulfide-isomerase like 2-2 [Source:UniProtKB/Swiss-Prot;Acc:Q9MAU6]	ATADF5 [Source:UniProtKB/TrEMBL;Acc:A0A178VPY9]
AT1G06148	AT2G16700	0.63082		ADF5	Unknown gene [Source:TAIR;Acc:AT1G06148]	ATADF5 [Source:UniProtKB/TrEMBL;Acc:A0A178VPY9]
AT1G05240	AT2G16700	0.736376	PER2	ADF5	Peroxidase 1 [Source:UniProtKB/Swiss-Prot;Acc:P0DI10]	ATADF5 [Source:UniProtKB/TrEMBL;Acc:A0A178VPY9]
AT1G04410	AT2G16700	0.63082	MDH1	ADF5	Malate dehydrogenase [Source:UniProtKB/TrEMBL;Acc:A0A178W4H0]	ATADF5 [Source:UniProtKB/TrEMBL;Acc:A0A178VPY9]
AT1G02800	AT2G16700	0.63082	CEL2	ADF5	Endoglucanase 1 [Source:UniProtKB/Swiss-Prot;Acc:Q9SRX3]	ATADF5 [Source:UniProtKB/TrEMBL;Acc:A0A178VPY9]
AT1G07745	AT5G19220	0.488228	RAD51D	ADG2	DNA repair protein RAD51 homolog 4 [Source:UniProtKB/Swiss-Prot;Acc:Q9LQQ2]	Glucose-1-phosphate adenylyltransferase large subunit 1, chloroplastic [Source:UniProtKB/Swiss-Prot;Acc:P55229]
AT1G05900	AT5G19220	0.634524	NTH2	ADG2	Endonuclease III homolog [Source:UniProtKB/TrEMBL;Acc:A0A178W393]	Glucose-1-phosphate adenylyltransferase large subunit 1, chloroplastic [Source:UniProtKB/Swiss-Prot;Acc:P55229]
AT1G01860	AT5G19220	0.736376	PFC1	ADG2	rRNA adenine N(6)-methyltransferase [Source:UniProtKB/TrEMBL;Acc:A0A178WMV6]	Glucose-1-phosphate adenylyltransferase large subunit 1, chloroplastic [Source:UniProtKB/Swiss-Prot;Acc:P55229]
AT1G03650	AT2G37250	0.708598		ADK	Acyl-CoA N-acyltransferases (NAT) superfamily protein [Source:UniProtKB/TrEMBL;Acc:Q8GWN1]	Adenylate kinase 1, chloroplastic [Source:UniProtKB/Swiss-Prot;Acc:Q9ZUU1]
AT1G02820	AT2G37250	0.575265	LEA2	ADK	LEA3 [Source:UniProtKB/TrEMBL;Acc:A0A178WJ88]	Adenylate kinase 1, chloroplastic [Source:UniProtKB/Swiss-Prot;Acc:Q9ZUU1]
AT1G01030	AT2G37250	0.584524	NGA3	ADK	B3 domain-containing transcription factor NGA3 [Source:UniProtKB/Swiss-Prot;Acc:Q9MAN1]	Adenylate kinase 1, chloroplastic [Source:UniProtKB/Swiss-Prot;Acc:Q9ZUU1]
AT1G04650	AT2G37250	0.566005		ADK	unknown protein; Ha. [Source:TAIR;Acc:AT1G04650]	Adenylate kinase 1, chloroplastic [Source:UniProtKB/Swiss-Prot;Acc:Q9ZUU1]
AT1G01250	AT2G37250	0.606746	ERF023	ADK	Ethylene-responsive transcription factor ERF023 [Source:UniProtKB/Swiss-Prot;Acc:Q1ECI2]	Adenylate kinase 1, chloroplastic [Source:UniProtKB/Swiss-Prot;Acc:Q9ZUU1]
AT1G07010	AT2G37250	0.723413		ADK	Calcineurin-like metallo-phosphoesterase superfamily protein [Source:UniProtKB/TrEMBL;Acc:F4HNW0]	Adenylate kinase 1, chloroplastic [Source:UniProtKB/Swiss-Prot;Acc:Q9ZUU1]
AT1G03230	AT2G37250	0.662302		ADK	Eukaryotic aspartyl protease family protein [Source:UniProtKB/TrEMBL;Acc:Q9ZVS5]	Adenylate kinase 1, chloroplastic [Source:UniProtKB/Swiss-Prot;Acc:Q9ZUU1]
AT1G03746	AT5G63400	0.797487		ADK1	snoRNA [Source:TAIR;Acc:AT1G03746]	ADK1 [Source:UniProtKB/TrEMBL;Acc:A0A178UAM7]
AT1G04650	AT5G63400	0.63082		ADK1	unknown protein; Ha. [Source:TAIR;Acc:AT1G04650]	ADK1 [Source:UniProtKB/TrEMBL;Acc:A0A178UAM7]
AT1G06810	AT5G63400	0.667857		ADK1	Endonuclease/glycosyl hydrolase [Source:UniProtKB/TrEMBL;Acc:Q58G55]	ADK1 [Source:UniProtKB/TrEMBL;Acc:A0A178UAM7]
AT1G02965	AT5G63400	0.704894		ADK1	unknown protein; BEST Arabidopsis thaliana protein match is: unknown protein (TAIR:AT1G02960.3); Ha. [Source:TAIR;Acc:AT1G02965]	ADK1 [Source:UniProtKB/TrEMBL;Acc:A0A178UAM7]
AT1G06148	AT5G63400	0.736376		ADK1	Unknown gene [Source:TAIR;Acc:AT1G06148]	ADK1 [Source:UniProtKB/TrEMBL;Acc:A0A178UAM7]
AT1G05240	AT5G63400	0.658598	PER2	ADK1	Peroxidase 1 [Source:UniProtKB/Swiss-Prot;Acc:P0DI10]	ADK1 [Source:UniProtKB/TrEMBL;Acc:A0A178UAM7]
AT1G02870	AT2G41850	0.884524		ADPG2	At1g02870 [Source:UniProtKB/TrEMBL;Acc:Q8RWK5]	Polygalacturonase ADPG2 [Source:UniProtKB/Swiss-Prot;Acc:Q8RY29]
AT1G01070	AT2G41850	0.723413		ADPG2	WAT1-related protein [Source:UniProtKB/TrEMBL;Acc:A0A178WFU3]	Polygalacturonase ADPG2 [Source:UniProtKB/Swiss-Prot;Acc:Q8RY29]
AT1G02890	AT2G41850	0.454894		ADPG2	AAA-type ATPase family protein [Source:UniProtKB/TrEMBL;Acc:F4HZ82]	Polygalacturonase ADPG2 [Source:UniProtKB/Swiss-Prot;Acc:Q8RY29]
AT1G06690	AT2G41850	0.699339		ADPG2	Uncharacterized oxidoreductase At1g06690, chloroplastic [Source:UniProtKB/Swiss-Prot;Acc:Q94A68]	Polygalacturonase ADPG2 [Source:UniProtKB/Swiss-Prot;Acc:Q8RY29]
AT1G04870	AT2G41850	0.699339	PRMT10	ADPG2	PRMT10 [Source:UniProtKB/TrEMBL;Acc:A0A178WKU5]	Polygalacturonase ADPG2 [Source:UniProtKB/Swiss-Prot;Acc:Q8RY29]
AT1G04190	AT2G41850	0.662302	TPR3	ADPG2	TPR3 [Source:UniProtKB/TrEMBL;Acc:A0A178WLS7]	Polygalacturonase ADPG2 [Source:UniProtKB/Swiss-Prot;Acc:Q8RY29]
AT1G05180	AT2G41850	0.736376	AXR1	ADPG2	NEDD8-activating enzyme E1 regulatory subunit [Source:UniProtKB/TrEMBL;Acc:A0A178WFT2]	Polygalacturonase ADPG2 [Source:UniProtKB/Swiss-Prot;Acc:Q8RY29]
AT1G06200	AT2G41850	0.662302		ADPG2	Peptidase S24/S26A/S26B/S26C family protein [Source:TAIR;Acc:AT1G06200]	Polygalacturonase ADPG2 [Source:UniProtKB/Swiss-Prot;Acc:Q8RY29]
AT1G02475	AT2G41850	0.699339		ADPG2	Polyketide cyclase/dehydrase and lipid transport superfamily protein [Source:UniProtKB/TrEMBL;Acc:Q94K52]	Polygalacturonase ADPG2 [Source:UniProtKB/Swiss-Prot;Acc:Q8RY29]
AT1G06720	AT1G33560	0.56045		ADR1	P-loop containing nucleoside triphosphate hydrolases superfamily protein [Source:TAIR;Acc:AT1G06720]	Disease resistance protein ADR1 [Source:UniProtKB/Swiss-Prot;Acc:Q9FW44]
AT1G05180	AT1G33560	0.597487	AXR1	ADR1	NEDD8-activating enzyme E1 regulatory subunit [Source:UniProtKB/TrEMBL;Acc:A0A178WFT2]	Disease resistance protein ADR1 [Source:UniProtKB/Swiss-Prot;Acc:Q9FW44]
AT1G06210	AT1G33560	0.532672	TOL2	ADR1	TOM1-like protein 2 [Source:UniProtKB/Swiss-Prot;Acc:Q9LNC6]	Disease resistance protein ADR1 [Source:UniProtKB/Swiss-Prot;Acc:Q9FW44]
AT1G07470	AT1G33560	0.671561		ADR1	At1g07470/F22G5_13 [Source:UniProtKB/TrEMBL;Acc:Q93VP4]	Disease resistance protein ADR1 [Source:UniProtKB/Swiss-Prot;Acc:Q9FW44]
AT1G06590	AT1G33560	0.699339	APC5	ADR1	Anaphase-promoting complex subunit 5 [Source:UniProtKB/Swiss-Prot;Acc:Q8H1U4]	Disease resistance protein ADR1 [Source:UniProtKB/Swiss-Prot;Acc:Q9FW44]
AT1G04550	AT3G07630	0.603042	IAA12	ADT2	Auxin-responsive protein IAA12 [Source:UniProtKB/Swiss-Prot;Acc:Q38830]	Arogenate dehydratase/prephenate dehydratase 2, chloroplastic [Source:UniProtKB/Swiss-Prot;Acc:Q9SSE7]
AT1G04730	AT3G07630	0.884524	CTF18	ADT2	p-loop containing nucleoside triphosphate hydrolases superfamily protein [Source:UniProtKB/TrEMBL;Acc:F4I5S3]	Arogenate dehydratase/prephenate dehydratase 2, chloroplastic [Source:UniProtKB/Swiss-Prot;Acc:Q9SSE7]
AT1G01690	AT3G07630	0.671561	ATPRD3	ADT2	Putative recombination initiation defects 3 [Source:UniProtKB/TrEMBL;Acc:F4HU48]	Arogenate dehydratase/prephenate dehydratase 2, chloroplastic [Source:UniProtKB/Swiss-Prot;Acc:Q9SSE7]
AT1G03390	AT3G07630	0.617857		ADT2	F21B7.2 [Source:UniProtKB/TrEMBL;Acc:Q9LR83]	Arogenate dehydratase/prephenate dehydratase 2, chloroplastic [Source:UniProtKB/Swiss-Prot;Acc:Q9SSE7]
AT1G03650	AT1G13740	0.634524		AFP2	Acyl-CoA N-acyltransferases (NAT) superfamily protein [Source:UniProtKB/TrEMBL;Acc:Q8GWN1]	AFP2 [Source:UniProtKB/TrEMBL;Acc:A0A178WBB1]
AT1G04650	AT1G13740	0.543783		AFP2	unknown protein; Ha. [Source:TAIR;Acc:AT1G04650]	AFP2 [Source:UniProtKB/TrEMBL;Acc:A0A178WBB1]
AT1G07010	AT1G13740	0.686376		AFP2	Calcineurin-like metallo-phosphoesterase superfamily protein [Source:UniProtKB/TrEMBL;Acc:F4HNW0]	AFP2 [Source:UniProtKB/TrEMBL;Acc:A0A178WBB1]
AT1G05180	AT1G13740	0.634524	AXR1	AFP2	NEDD8-activating enzyme E1 regulatory subunit [Source:UniProtKB/TrEMBL;Acc:A0A178WFT2]	AFP2 [Source:UniProtKB/TrEMBL;Acc:A0A178WBB1]
AT1G02520	AT1G13740	0.63082	ABCB11	AFP2	ABC transporter B family member 11 [Source:UniProtKB/Swiss-Prot;Acc:Q9FWX7]	AFP2 [Source:UniProtKB/TrEMBL;Acc:A0A178WBB1]
AT1G01730	AT1G13740	0.708598		AFP2	T1N6.14 protein [Source:UniProtKB/TrEMBL;Acc:Q9LQ83]	AFP2 [Source:UniProtKB/TrEMBL;Acc:A0A178WBB1]
AT1G02780	AT1G13740	0.699339	RPL19A	AFP2	60S ribosomal protein L19-1 [Source:UniProtKB/Swiss-Prot;Acc:Q9SRX2]	AFP2 [Source:UniProtKB/TrEMBL;Acc:A0A178WBB1]
AT1G03630	AT1G13740	0.736376	PORC	AFP2	Protochlorophyllide reductase C, chloroplastic [Source:UniProtKB/Swiss-Prot;Acc:O48741]	AFP2 [Source:UniProtKB/TrEMBL;Acc:A0A178WBB1]
AT1G03650	AT1G60860	0.723413		AGD2	Acyl-CoA N-acyltransferases (NAT) superfamily protein [Source:UniProtKB/TrEMBL;Acc:Q8GWN1]	ADP-ribosylation factor GTPase-activating protein AGD2 [Source:UniProtKB/Swiss-Prot;Acc:Q9C6C3]
AT1G02870	AT1G60860	0.847487		AGD2	At1g02870 [Source:UniProtKB/TrEMBL;Acc:Q8RWK5]	ADP-ribosylation factor GTPase-activating protein AGD2 [Source:UniProtKB/Swiss-Prot;Acc:Q9C6C3]
AT1G01070	AT1G60860	0.686376		AGD2	WAT1-related protein [Source:UniProtKB/TrEMBL;Acc:A0A178WFU3]	ADP-ribosylation factor GTPase-activating protein AGD2 [Source:UniProtKB/Swiss-Prot;Acc:Q9C6C3]
AT1G04945	AT1G60860	0.55119		AGD2	HIT-type Zinc finger family protein [Source:UniProtKB/TrEMBL;Acc:F4I765]	ADP-ribosylation factor GTPase-activating protein AGD2 [Source:UniProtKB/Swiss-Prot;Acc:Q9C6C3]
AT1G04190	AT1G60860	0.662302	TPR3	AGD2	TPR3 [Source:UniProtKB/TrEMBL;Acc:A0A178WLS7]	ADP-ribosylation factor GTPase-activating protein AGD2 [Source:UniProtKB/Swiss-Prot;Acc:Q9C6C3]
AT1G05180	AT1G60860	0.736376	AXR1	AGD2	NEDD8-activating enzyme E1 regulatory subunit [Source:UniProtKB/TrEMBL;Acc:A0A178WFT2]	ADP-ribosylation factor GTPase-activating protein AGD2 [Source:UniProtKB/Swiss-Prot;Acc:Q9C6C3]
AT1G06200	AT1G60860	0.662302		AGD2	Peptidase S24/S26A/S26B/S26C family protein [Source:TAIR;Acc:AT1G06200]	ADP-ribosylation factor GTPase-activating protein AGD2 [Source:UniProtKB/Swiss-Prot;Acc:Q9C6C3]
AT1G03650	AT5G13790	0.81045		AGL15	Acyl-CoA N-acyltransferases (NAT) superfamily protein [Source:UniProtKB/TrEMBL;Acc:Q8GWN1]	AGL15 [Source:UniProtKB/TrEMBL;Acc:A0A384LKZ8]
AT1G02870	AT5G13790	0.819709		AGL15	At1g02870 [Source:UniProtKB/TrEMBL;Acc:Q8RWK5]	AGL15 [Source:UniProtKB/TrEMBL;Acc:A0A384LKZ8]
AT1G01070	AT5G13790	0.723413		AGL15	WAT1-related protein [Source:UniProtKB/TrEMBL;Acc:A0A178WFU3]	AGL15 [Source:UniProtKB/TrEMBL;Acc:A0A384LKZ8]
AT1G03850	AT5G13790	0.556746		AGL15	Glutaredoxin family protein [Source:TAIR;Acc:AT1G03850]	AGL15 [Source:UniProtKB/TrEMBL;Acc:A0A384LKZ8]
AT1G04040	AT5G13790	0.593783		AGL15	At1g04040/F21M11_2 [Source:UniProtKB/TrEMBL;Acc:Q9ZWC4]	AGL15 [Source:UniProtKB/TrEMBL;Acc:A0A384LKZ8]
AT1G07140	AT5G13790	0.773413	RANBP1A	AGL15	Ran-binding protein 1 homolog a [Source:UniProtKB/Swiss-Prot;Acc:Q9LMK7]	AGL15 [Source:UniProtKB/TrEMBL;Acc:A0A384LKZ8]
AT1G05180	AT5G13790	0.671561	AXR1	AGL15	NEDD8-activating enzyme E1 regulatory subunit [Source:UniProtKB/TrEMBL;Acc:A0A178WFT2]	AGL15 [Source:UniProtKB/TrEMBL;Acc:A0A384LKZ8]
AT1G01030	AT1G01530	0.76045	NGA3	AGL28	B3 domain-containing transcription factor NGA3 [Source:UniProtKB/Swiss-Prot;Acc:Q9MAN1]	AGL28 [Source:UniProtKB/TrEMBL;Acc:A0A178WE04]
AT1G04510	AT2G45650	0.588228	PRP19A	AGL6	Pre-mRNA-processing factor 19 homolog 1 [Source:UniProtKB/Swiss-Prot;Acc:Q94BR4]	AGAMOUS-like protein 6 [Source:UniProtKB/TrEMBL;Acc:Q1PEU3]
AT1G06660	AT2G45650	0.708598	JASON	AGL6	Protein JASON [Source:UniProtKB/Swiss-Prot;Acc:F4IDQ5]	AGAMOUS-like protein 6 [Source:UniProtKB/TrEMBL;Acc:Q1PEU3]
AT1G01480	AT2G45650	0.519709	ACS2	AGL6	1-aminocyclopropane-1-carboxylate synthase 2 [Source:UniProtKB/Swiss-Prot;Acc:Q06402]	AGAMOUS-like protein 6 [Source:UniProtKB/TrEMBL;Acc:Q1PEU3]
AT1G06070	AT2G45650	0.662302		AGL6	At1g06070 [Source:UniProtKB/TrEMBL;Acc:Q9LNE0]	AGAMOUS-like protein 6 [Source:UniProtKB/TrEMBL;Acc:Q1PEU3]
AT1G01690	AT2G45650	0.662302	ATPRD3	AGL6	Putative recombination initiation defects 3 [Source:UniProtKB/TrEMBL;Acc:F4HU48]	AGAMOUS-like protein 6 [Source:UniProtKB/TrEMBL;Acc:Q1PEU3]
AT1G03650	AT1G77980	0.708598		AGL66	Acyl-CoA N-acyltransferases (NAT) superfamily protein [Source:UniProtKB/TrEMBL;Acc:Q8GWN1]	Agamous-like MADS-box protein AGL66 [Source:UniProtKB/Swiss-Prot;Acc:Q1PFC2]
AT1G02870	AT1G77980	0.884524		AGL66	At1g02870 [Source:UniProtKB/TrEMBL;Acc:Q8RWK5]	Agamous-like MADS-box protein AGL66 [Source:UniProtKB/Swiss-Prot;Acc:Q1PFC2]
AT1G01070	AT1G77980	0.723413		AGL66	WAT1-related protein [Source:UniProtKB/TrEMBL;Acc:A0A178WFU3]	Agamous-like MADS-box protein AGL66 [Source:UniProtKB/Swiss-Prot;Acc:Q1PFC2]
AT1G06690	AT1G77980	0.699339		AGL66	Uncharacterized oxidoreductase At1g06690, chloroplastic [Source:UniProtKB/Swiss-Prot;Acc:Q94A68]	Agamous-like MADS-box protein AGL66 [Source:UniProtKB/Swiss-Prot;Acc:Q1PFC2]
AT1G04870	AT1G77980	0.699339	PRMT10	AGL66	PRMT10 [Source:UniProtKB/TrEMBL;Acc:A0A178WKU5]	Agamous-like MADS-box protein AGL66 [Source:UniProtKB/Swiss-Prot;Acc:Q1PFC2]
AT1G07140	AT1G77980	0.671561	RANBP1A	AGL66	Ran-binding protein 1 homolog a [Source:UniProtKB/Swiss-Prot;Acc:Q9LMK7]	Agamous-like MADS-box protein AGL66 [Source:UniProtKB/Swiss-Prot;Acc:Q1PFC2]
AT1G04190	AT1G77980	0.662302	TPR3	AGL66	TPR3 [Source:UniProtKB/TrEMBL;Acc:A0A178WLS7]	Agamous-like MADS-box protein AGL66 [Source:UniProtKB/Swiss-Prot;Acc:Q1PFC2]
AT1G05180	AT1G77980	0.736376	AXR1	AGL66	NEDD8-activating enzyme E1 regulatory subunit [Source:UniProtKB/TrEMBL;Acc:A0A178WFT2]	Agamous-like MADS-box protein AGL66 [Source:UniProtKB/Swiss-Prot;Acc:Q1PFC2]
AT1G06200	AT1G77980	0.662302		AGL66	Peptidase S24/S26A/S26B/S26C family protein [Source:TAIR;Acc:AT1G06200]	Agamous-like MADS-box protein AGL66 [Source:UniProtKB/Swiss-Prot;Acc:Q1PFC2]
AT1G02475	AT1G77980	0.699339		AGL66	Polyketide cyclase/dehydrase and lipid transport superfamily protein [Source:UniProtKB/TrEMBL;Acc:Q94K52]	Agamous-like MADS-box protein AGL66 [Source:UniProtKB/Swiss-Prot;Acc:Q1PFC2]
AT1G04550	AT3G13520	0.736376	IAA12	AGP12	Auxin-responsive protein IAA12 [Source:UniProtKB/Swiss-Prot;Acc:Q38830]	Arabinogalactan protein 12 [Source:UniProtKB/Swiss-Prot;Acc:Q9LJD9]
AT1G07820	AT3G13520	0.662302		AGP12	Histone H4 [Source:UniProtKB/TrEMBL;Acc:Q6NR90]	Arabinogalactan protein 12 [Source:UniProtKB/Swiss-Prot;Acc:Q9LJD9]
AT1G04760	AT3G13520	0.884524	VAMP726	AGP12	Putative vesicle-associated membrane protein 726 [Source:UniProtKB/Swiss-Prot;Acc:Q9MAS5]	Arabinogalactan protein 12 [Source:UniProtKB/Swiss-Prot;Acc:Q9LJD9]
AT1G03040	AT3G13520	0.606746		AGP12	basic helix-loop-helix (bHLH) DNA-binding superfamily protein [Source:TAIR;Acc:AT1G03040]	Arabinogalactan protein 12 [Source:UniProtKB/Swiss-Prot;Acc:Q9LJD9]
AT1G01690	AT3G13520	0.704894	ATPRD3	AGP12	Putative recombination initiation defects 3 [Source:UniProtKB/TrEMBL;Acc:F4HU48]	Arabinogalactan protein 12 [Source:UniProtKB/Swiss-Prot;Acc:Q9LJD9]
AT1G02730	AT3G13520	0.671561	CSLD5	AGP12	Cellulose synthase-like protein D5 [Source:UniProtKB/Swiss-Prot;Acc:Q9SRW9]	Arabinogalactan protein 12 [Source:UniProtKB/Swiss-Prot;Acc:Q9LJD9]
AT1G02800	AT3G13520	0.847487	CEL2	AGP12	Endoglucanase 1 [Source:UniProtKB/Swiss-Prot;Acc:Q9SRX3]	Arabinogalactan protein 12 [Source:UniProtKB/Swiss-Prot;Acc:Q9LJD9]
AT1G05785	AT4G37450	0.538228		AGP18	Got1/Sft2-like vescicle transport protein family [Source:TAIR;Acc:AT1G05785]	arabinogalactan protein 18 [Source:TAIR;Acc:AT4G37450]
AT1G04730	AT3G47950	0.736376	CTF18	AHA4	p-loop containing nucleoside triphosphate hydrolases superfamily protein [Source:UniProtKB/TrEMBL;Acc:F4I5S3]	Plasma membrane ATPase [Source:UniProtKB/TrEMBL;Acc:A0A178VFQ4]
AT1G04760	AT3G47950	0.736376	VAMP726	AHA4	Putative vesicle-associated membrane protein 726 [Source:UniProtKB/Swiss-Prot;Acc:Q9MAS5]	Plasma membrane ATPase [Source:UniProtKB/TrEMBL;Acc:A0A178VFQ4]
AT1G07270	AT3G47950	0.736376	CDC6B	AHA4	Cell division control protein 6 homolog B [Source:UniProtKB/Swiss-Prot;Acc:Q8W032]	Plasma membrane ATPase [Source:UniProtKB/TrEMBL;Acc:A0A178VFQ4]
AT1G01690	AT3G47950	0.662302	ATPRD3	AHA4	Putative recombination initiation defects 3 [Source:UniProtKB/TrEMBL;Acc:F4HU48]	Plasma membrane ATPase [Source:UniProtKB/TrEMBL;Acc:A0A178VFQ4]
AT1G03650	AT1G27320	0.81045		AHK3	Acyl-CoA N-acyltransferases (NAT) superfamily protein [Source:UniProtKB/TrEMBL;Acc:Q8GWN1]	HK3 [Source:UniProtKB/TrEMBL;Acc:A0A178WL02]
AT1G02870	AT1G27320	0.782672		AHK3	At1g02870 [Source:UniProtKB/TrEMBL;Acc:Q8RWK5]	HK3 [Source:UniProtKB/TrEMBL;Acc:A0A178WL02]
AT1G01070	AT1G27320	0.76045		AHK3	WAT1-related protein [Source:UniProtKB/TrEMBL;Acc:A0A178WFU3]	HK3 [Source:UniProtKB/TrEMBL;Acc:A0A178WL02]
AT1G04870	AT1G27320	0.671561	PRMT10	AHK3	PRMT10 [Source:UniProtKB/TrEMBL;Acc:A0A178WKU5]	HK3 [Source:UniProtKB/TrEMBL;Acc:A0A178WL02]
AT1G04040	AT1G27320	0.593783		AHK3	At1g04040/F21M11_2 [Source:UniProtKB/TrEMBL;Acc:Q9ZWC4]	HK3 [Source:UniProtKB/TrEMBL;Acc:A0A178WL02]
AT1G07140	AT1G27320	0.773413	RANBP1A	AHK3	Ran-binding protein 1 homolog a [Source:UniProtKB/Swiss-Prot;Acc:Q9LMK7]	HK3 [Source:UniProtKB/TrEMBL;Acc:A0A178WL02]
AT1G05180	AT1G27320	0.671561	AXR1	AHK3	NEDD8-activating enzyme E1 regulatory subunit [Source:UniProtKB/TrEMBL;Acc:A0A178WFT2]	HK3 [Source:UniProtKB/TrEMBL;Acc:A0A178WL02]
AT1G04410	AT1G27320	0.677116	MDH1	AHK3	Malate dehydrogenase [Source:UniProtKB/TrEMBL;Acc:A0A178W4H0]	HK3 [Source:UniProtKB/TrEMBL;Acc:A0A178WL02]
AT1G01830	AT1G27320	0.525265		AHK3	ARM repeat superfamily protein [Source:UniProtKB/TrEMBL;Acc:Q93YW3]	HK3 [Source:UniProtKB/TrEMBL;Acc:A0A178WL02]
AT1G01960	AT1G63470	0.671561	BIG3	AHL5	Brefeldin A-inhibited guanine nucleotide-exchange protein 3 [Source:UniProtKB/Swiss-Prot;Acc:Q9LPC5]	AT-hook motif nuclear-localized protein 5 [Source:UniProtKB/Swiss-Prot;Acc:Q8GXB3]
AT1G02100	AT1G63470	0.717857	LCMT1	AHL5	Leucine carboxyl methyltransferase 1 homolog [Source:UniProtKB/Swiss-Prot;Acc:Q8VY08]	AT-hook motif nuclear-localized protein 5 [Source:UniProtKB/Swiss-Prot;Acc:Q8GXB3]
AT1G03900	AT1G63470	0.699339	ATNAP4	AHL5	NAP4 [Source:UniProtKB/TrEMBL;Acc:A0A178WMR3]	AT-hook motif nuclear-localized protein 5 [Source:UniProtKB/Swiss-Prot;Acc:Q8GXB3]
AT1G04980	AT1G63470	0.562302	PDIL2-2	AHL5	Protein disulfide-isomerase like 2-2 [Source:UniProtKB/Swiss-Prot;Acc:Q9MAU6]	AT-hook motif nuclear-localized protein 5 [Source:UniProtKB/Swiss-Prot;Acc:Q8GXB3]
AT1G05180	AT1G63470	0.773413	AXR1	AHL5	NEDD8-activating enzyme E1 regulatory subunit [Source:UniProtKB/TrEMBL;Acc:A0A178WFT2]	AT-hook motif nuclear-localized protein 5 [Source:UniProtKB/Swiss-Prot;Acc:Q8GXB3]
AT1G04410	AT1G63470	0.797487	MDH1	AHL5	Malate dehydrogenase [Source:UniProtKB/TrEMBL;Acc:A0A178W4H0]	AT-hook motif nuclear-localized protein 5 [Source:UniProtKB/Swiss-Prot;Acc:Q8GXB3]
AT1G06590	AT1G63470	0.662302	APC5	AHL5	Anaphase-promoting complex subunit 5 [Source:UniProtKB/Swiss-Prot;Acc:Q8H1U4]	AT-hook motif nuclear-localized protein 5 [Source:UniProtKB/Swiss-Prot;Acc:Q8GXB3]
AT1G03746	AT1G80100	0.797487		AHP6	snoRNA [Source:TAIR;Acc:AT1G03746]	histidine phosphotransfer protein 6 [Source:TAIR;Acc:AT1G80100]
AT1G04650	AT1G80100	0.63082		AHP6	unknown protein; Ha. [Source:TAIR;Acc:AT1G04650]	histidine phosphotransfer protein 6 [Source:TAIR;Acc:AT1G80100]
AT1G06810	AT1G80100	0.667857		AHP6	Endonuclease/glycosyl hydrolase [Source:UniProtKB/TrEMBL;Acc:Q58G55]	histidine phosphotransfer protein 6 [Source:TAIR;Acc:AT1G80100]
AT1G02965	AT1G80100	0.704894		AHP6	unknown protein; BEST Arabidopsis thaliana protein match is: unknown protein (TAIR:AT1G02960.3); Ha. [Source:TAIR;Acc:AT1G02965]	histidine phosphotransfer protein 6 [Source:TAIR;Acc:AT1G80100]
AT1G02250	AT1G80100	0.634524	NAC005	AHP6	NAC domain-containing protein 5 [Source:UniProtKB/Swiss-Prot;Acc:O81914]	histidine phosphotransfer protein 6 [Source:TAIR;Acc:AT1G80100]
AT1G06148	AT1G80100	0.736376		AHP6	Unknown gene [Source:TAIR;Acc:AT1G06148]	histidine phosphotransfer protein 6 [Source:TAIR;Acc:AT1G80100]
AT1G05240	AT1G80100	0.689021	PER2	AHP6	Peroxidase 1 [Source:UniProtKB/Swiss-Prot;Acc:P0DI10]	histidine phosphotransfer protein 6 [Source:TAIR;Acc:AT1G80100]
AT1G04650	AT3G07390	0.68082		AIR12	unknown protein; Ha. [Source:TAIR;Acc:AT1G04650]	AIR12 [Source:UniProtKB/TrEMBL;Acc:A0A178VEI7]
AT1G06148	AT3G07390	0.63082		AIR12	Unknown gene [Source:TAIR;Acc:AT1G06148]	AIR12 [Source:UniProtKB/TrEMBL;Acc:A0A178VEI7]
AT1G05240	AT3G07390	0.699339	PER2	AIR12	Peroxidase 1 [Source:UniProtKB/Swiss-Prot;Acc:P0DI10]	AIR12 [Source:UniProtKB/TrEMBL;Acc:A0A178VEI7]
AT1G06720	AT2G02470	0.736376		AL6	P-loop containing nucleoside triphosphate hydrolases superfamily protein [Source:TAIR;Acc:AT1G06720]	AL6 [Source:UniProtKB/TrEMBL;Acc:A0A178VQJ7]
AT1G05180	AT2G02470	0.56045	AXR1	AL6	NEDD8-activating enzyme E1 regulatory subunit [Source:UniProtKB/TrEMBL;Acc:A0A178WFT2]	AL6 [Source:UniProtKB/TrEMBL;Acc:A0A178VQJ7]
AT1G03650	AT3G05380	0.708598		ALY2	Acyl-CoA N-acyltransferases (NAT) superfamily protein [Source:UniProtKB/TrEMBL;Acc:Q8GWN1]	DIRP ;Myb-like DNA-binding domain [Source:TAIR;Acc:AT3G05380]
AT1G06645	AT3G05380	0.606746		ALY2	2-oxoglutarate (2OG) and Fe(II)-dependent oxygenase superfamily protein [Source:TAIR;Acc:AT1G06645]	DIRP ;Myb-like DNA-binding domain [Source:TAIR;Acc:AT3G05380]
AT1G04650	AT3G05380	0.538228		ALY2	unknown protein; Ha. [Source:TAIR;Acc:AT1G04650]	DIRP ;Myb-like DNA-binding domain [Source:TAIR;Acc:AT3G05380]
AT1G01250	AT3G05380	0.658598	ERF023	ALY2	Ethylene-responsive transcription factor ERF023 [Source:UniProtKB/Swiss-Prot;Acc:Q1ECI2]	DIRP ;Myb-like DNA-binding domain [Source:TAIR;Acc:AT3G05380]
AT1G04980	AT3G05380	0.58082	PDIL2-2	ALY2	Protein disulfide-isomerase like 2-2 [Source:UniProtKB/Swiss-Prot;Acc:Q9MAU6]	DIRP ;Myb-like DNA-binding domain [Source:TAIR;Acc:AT3G05380]
AT1G02850	AT5G37720	0.695635	BGLU11	ALY4	Beta-glucosidase 11 [Source:UniProtKB/Swiss-Prot;Acc:B3H5Q1]	THO complex subunit 4D [Source:UniProtKB/Swiss-Prot;Acc:Q6NQ72]
AT1G04650	AT5G37720	0.593783		ALY4	unknown protein; Ha. [Source:TAIR;Acc:AT1G04650]	THO complex subunit 4D [Source:UniProtKB/Swiss-Prot;Acc:Q6NQ72]
AT1G03040	AT5G37720	0.519709		ALY4	basic helix-loop-helix (bHLH) DNA-binding superfamily protein [Source:TAIR;Acc:AT1G03040]	THO complex subunit 4D [Source:UniProtKB/Swiss-Prot;Acc:Q6NQ72]
AT1G02340	AT5G37720	0.745635	HFR1	ALY4	Transcription factor HFR1 [Source:UniProtKB/Swiss-Prot;Acc:Q9FE22]	THO complex subunit 4D [Source:UniProtKB/Swiss-Prot;Acc:Q6NQ72]
AT1G07080	AT5G37720	0.569709		ALY4	At1g07080/F10K1_15 [Source:UniProtKB/TrEMBL;Acc:Q93VQ6]	THO complex subunit 4D [Source:UniProtKB/Swiss-Prot;Acc:Q6NQ72]
AT1G02450	AT5G37720	0.547487	NIMIN-1	ALY4	NIMIN1 [Source:UniProtKB/TrEMBL;Acc:A0A178WC43]	THO complex subunit 4D [Source:UniProtKB/Swiss-Prot;Acc:Q6NQ72]
AT1G01910	AT1G10600	0.68082		AMSH2	ATPase [Source:UniProtKB/TrEMBL;Acc:A0A178WPT5]	AMSH2 [Source:UniProtKB/TrEMBL;Acc:A0A178W3T5]
AT1G03650	AT1G10600	0.708598		AMSH2	Acyl-CoA N-acyltransferases (NAT) superfamily protein [Source:UniProtKB/TrEMBL;Acc:Q8GWN1]	AMSH2 [Source:UniProtKB/TrEMBL;Acc:A0A178W3T5]
AT1G02870	AT1G10600	0.81045		AMSH2	At1g02870 [Source:UniProtKB/TrEMBL;Acc:Q8RWK5]	AMSH2 [Source:UniProtKB/TrEMBL;Acc:A0A178W3T5]
AT1G01070	AT1G10600	0.686376		AMSH2	WAT1-related protein [Source:UniProtKB/TrEMBL;Acc:A0A178WFU3]	AMSH2 [Source:UniProtKB/TrEMBL;Acc:A0A178W3T5]
AT1G03860	AT1G10600	0.588228	PHB2	AMSH2	PHB2 [Source:UniProtKB/TrEMBL;Acc:A0A178WBG3]	AMSH2 [Source:UniProtKB/TrEMBL;Acc:A0A178W3T5]
AT1G04870	AT1G10600	0.662302	PRMT10	AMSH2	PRMT10 [Source:UniProtKB/TrEMBL;Acc:A0A178WKU5]	AMSH2 [Source:UniProtKB/TrEMBL;Acc:A0A178W3T5]
AT1G07140	AT1G10600	0.671561	RANBP1A	AMSH2	Ran-binding protein 1 homolog a [Source:UniProtKB/Swiss-Prot;Acc:Q9LMK7]	AMSH2 [Source:UniProtKB/TrEMBL;Acc:A0A178W3T5]
AT1G04190	AT1G10600	0.662302	TPR3	AMSH2	TPR3 [Source:UniProtKB/TrEMBL;Acc:A0A178WLS7]	AMSH2 [Source:UniProtKB/TrEMBL;Acc:A0A178W3T5]
AT1G05180	AT1G10600	0.736376	AXR1	AMSH2	NEDD8-activating enzyme E1 regulatory subunit [Source:UniProtKB/TrEMBL;Acc:A0A178WFT2]	AMSH2 [Source:UniProtKB/TrEMBL;Acc:A0A178W3T5]
AT1G06200	AT1G10600	0.662302		AMSH2	Peptidase S24/S26A/S26B/S26C family protein [Source:TAIR;Acc:AT1G06200]	AMSH2 [Source:UniProtKB/TrEMBL;Acc:A0A178W3T5]
AT1G04550	AT1G65910	0.745635	IAA12	anac028	Auxin-responsive protein IAA12 [Source:UniProtKB/Swiss-Prot;Acc:Q38830]	NAC028 [Source:UniProtKB/TrEMBL;Acc:A0A178W7T7]
AT1G02120	AT1G65910	0.597487	VAD1	anac028	Protein VASCULAR ASSOCIATED DEATH 1, chloroplastic [Source:UniProtKB/Swiss-Prot;Acc:F4HVW5]	NAC028 [Source:UniProtKB/TrEMBL;Acc:A0A178W7T7]
AT1G04760	AT1G65910	0.847487	VAMP726	anac028	Putative vesicle-associated membrane protein 726 [Source:UniProtKB/Swiss-Prot;Acc:Q9MAS5]	NAC028 [Source:UniProtKB/TrEMBL;Acc:A0A178W7T7]
AT1G03040	AT1G65910	0.569709		anac028	basic helix-loop-helix (bHLH) DNA-binding superfamily protein [Source:TAIR;Acc:AT1G03040]	NAC028 [Source:UniProtKB/TrEMBL;Acc:A0A178W7T7]
AT1G06170	AT1G65910	0.566005	BHLH89	anac028	Transcription factor bHLH89 [Source:UniProtKB/Swiss-Prot;Acc:Q9LND0]	NAC028 [Source:UniProtKB/TrEMBL;Acc:A0A178W7T7]
AT1G01690	AT1G65910	0.667857	ATPRD3	anac028	Putative recombination initiation defects 3 [Source:UniProtKB/TrEMBL;Acc:F4HU48]	NAC028 [Source:UniProtKB/TrEMBL;Acc:A0A178W7T7]
AT1G02730	AT1G65910	0.634524	CSLD5	anac028	Cellulose synthase-like protein D5 [Source:UniProtKB/Swiss-Prot;Acc:Q9SRW9]	NAC028 [Source:UniProtKB/TrEMBL;Acc:A0A178W7T7]
AT1G02800	AT1G65910	0.81045	CEL2	anac028	Endoglucanase 1 [Source:UniProtKB/Swiss-Prot;Acc:Q9SRX3]	NAC028 [Source:UniProtKB/TrEMBL;Acc:A0A178W7T7]
AT1G03746	AT3G17730	0.782672		anac057	snoRNA [Source:TAIR;Acc:AT1G03746]	NAC domain containing protein 57 [Source:UniProtKB/TrEMBL;Acc:Q9LSH5]
AT1G04650	AT3G17730	0.63082		anac057	unknown protein; Ha. [Source:TAIR;Acc:AT1G04650]	NAC domain containing protein 57 [Source:UniProtKB/TrEMBL;Acc:Q9LSH5]
AT1G06810	AT3G17730	0.68082		anac057	Endonuclease/glycosyl hydrolase [Source:UniProtKB/TrEMBL;Acc:Q58G55]	NAC domain containing protein 57 [Source:UniProtKB/TrEMBL;Acc:Q9LSH5]
AT1G02965	AT3G17730	0.726058		anac057	unknown protein; BEST Arabidopsis thaliana protein match is: unknown protein (TAIR:AT1G02960.3); Ha. [Source:TAIR;Acc:AT1G02965]	NAC domain containing protein 57 [Source:UniProtKB/TrEMBL;Acc:Q9LSH5]
AT1G02250	AT3G17730	0.649339	NAC005	anac057	NAC domain-containing protein 5 [Source:UniProtKB/Swiss-Prot;Acc:O81914]	NAC domain containing protein 57 [Source:UniProtKB/TrEMBL;Acc:Q9LSH5]
AT1G05240	AT3G17730	0.689021	PER2	anac057	Peroxidase 1 [Source:UniProtKB/Swiss-Prot;Acc:P0DI10]	NAC domain containing protein 57 [Source:UniProtKB/TrEMBL;Acc:Q9LSH5]
AT1G03630	AT4G00730	0.708598	PORC	ANL2	Protochlorophyllide reductase C, chloroplastic [Source:UniProtKB/Swiss-Prot;Acc:O48741]	Homeobox-leucine zipper protein ANTHOCYANINLESS 2 [Source:UniProtKB/Swiss-Prot;Acc:Q0WV12]
AT1G03650	AT4G00730	0.708598		ANL2	Acyl-CoA N-acyltransferases (NAT) superfamily protein [Source:UniProtKB/TrEMBL;Acc:Q8GWN1]	Homeobox-leucine zipper protein ANTHOCYANINLESS 2 [Source:UniProtKB/Swiss-Prot;Acc:Q0WV12]
AT1G02820	AT4G00730	0.575265	LEA2	ANL2	LEA3 [Source:UniProtKB/TrEMBL;Acc:A0A178WJ88]	Homeobox-leucine zipper protein ANTHOCYANINLESS 2 [Source:UniProtKB/Swiss-Prot;Acc:Q0WV12]
AT1G01030	AT4G00730	0.593783	NGA3	ANL2	B3 domain-containing transcription factor NGA3 [Source:UniProtKB/Swiss-Prot;Acc:Q9MAN1]	Homeobox-leucine zipper protein ANTHOCYANINLESS 2 [Source:UniProtKB/Swiss-Prot;Acc:Q0WV12]
AT1G04650	AT4G00730	0.566005		ANL2	unknown protein; Ha. [Source:TAIR;Acc:AT1G04650]	Homeobox-leucine zipper protein ANTHOCYANINLESS 2 [Source:UniProtKB/Swiss-Prot;Acc:Q0WV12]
AT1G01250	AT4G00730	0.584524	ERF023	ANL2	Ethylene-responsive transcription factor ERF023 [Source:UniProtKB/Swiss-Prot;Acc:Q1ECI2]	Homeobox-leucine zipper protein ANTHOCYANINLESS 2 [Source:UniProtKB/Swiss-Prot;Acc:Q0WV12]
AT1G07010	AT4G00730	0.773413		ANL2	Calcineurin-like metallo-phosphoesterase superfamily protein [Source:UniProtKB/TrEMBL;Acc:F4HNW0]	Homeobox-leucine zipper protein ANTHOCYANINLESS 2 [Source:UniProtKB/Swiss-Prot;Acc:Q0WV12]
AT1G01730	AT4G00730	0.658598		ANL2	T1N6.14 protein [Source:UniProtKB/TrEMBL;Acc:Q9LQ83]	Homeobox-leucine zipper protein ANTHOCYANINLESS 2 [Source:UniProtKB/Swiss-Prot;Acc:Q0WV12]
AT1G02250	AT1G06590	0.68082	NAC005	APC5	NAC domain-containing protein 5 [Source:UniProtKB/Swiss-Prot;Acc:O81914]	Anaphase-promoting complex subunit 5 [Source:UniProtKB/Swiss-Prot;Acc:Q8H1U4]
AT1G03650	AT3G48150	0.745635		APC8	Acyl-CoA N-acyltransferases (NAT) superfamily protein [Source:UniProtKB/TrEMBL;Acc:Q8GWN1]	Anaphase-promoting complex subunit 8 [Source:UniProtKB/Swiss-Prot;Acc:Q9STS3]
AT1G06690	AT3G48150	0.649339		APC8	Uncharacterized oxidoreductase At1g06690, chloroplastic [Source:UniProtKB/Swiss-Prot;Acc:Q94A68]	Anaphase-promoting complex subunit 8 [Source:UniProtKB/Swiss-Prot;Acc:Q9STS3]
AT1G03850	AT3G48150	0.593783		APC8	Glutaredoxin family protein [Source:TAIR;Acc:AT1G03850]	Anaphase-promoting complex subunit 8 [Source:UniProtKB/Swiss-Prot;Acc:Q9STS3]
AT1G04870	AT3G48150	0.649339	PRMT10	APC8	PRMT10 [Source:UniProtKB/TrEMBL;Acc:A0A178WKU5]	Anaphase-promoting complex subunit 8 [Source:UniProtKB/Swiss-Prot;Acc:Q9STS3]
AT1G04040	AT3G48150	0.556746		APC8	At1g04040/F21M11_2 [Source:UniProtKB/TrEMBL;Acc:Q9ZWC4]	Anaphase-promoting complex subunit 8 [Source:UniProtKB/Swiss-Prot;Acc:Q9STS3]
AT1G07140	AT3G48150	0.695635	RANBP1A	APC8	Ran-binding protein 1 homolog a [Source:UniProtKB/Swiss-Prot;Acc:Q9LMK7]	Anaphase-promoting complex subunit 8 [Source:UniProtKB/Swiss-Prot;Acc:Q9STS3]
AT1G05180	AT3G48150	0.634524	AXR1	APC8	NEDD8-activating enzyme E1 regulatory subunit [Source:UniProtKB/TrEMBL;Acc:A0A178WFT2]	Anaphase-promoting complex subunit 8 [Source:UniProtKB/Swiss-Prot;Acc:Q9STS3]
AT1G02475	AT3G48150	0.634524		APC8	Polyketide cyclase/dehydrase and lipid transport superfamily protein [Source:UniProtKB/TrEMBL;Acc:Q94K52]	Anaphase-promoting complex subunit 8 [Source:UniProtKB/Swiss-Prot;Acc:Q9STS3]
AT1G03230	AT3G48150	0.671561		APC8	Eukaryotic aspartyl protease family protein [Source:UniProtKB/TrEMBL;Acc:Q9ZVS5]	Anaphase-promoting complex subunit 8 [Source:UniProtKB/Swiss-Prot;Acc:Q9STS3]
AT1G04410	AT3G48150	0.745635	MDH1	APC8	Malate dehydrogenase [Source:UniProtKB/TrEMBL;Acc:A0A178W4H0]	Anaphase-promoting complex subunit 8 [Source:UniProtKB/Swiss-Prot;Acc:Q9STS3]
AT1G06680	AT1G80050	0.588228	PSBP1	APT2	Oxygen-evolving enhancer protein 2-1, chloroplastic [Source:UniProtKB/Swiss-Prot;Acc:Q42029]	PHT1.1 [Source:UniProtKB/TrEMBL;Acc:A0A178W1K2]
AT1G04970	AT1G80050	0.593783		APT2	Putative BPI/LBP family protein At1g04970 [Source:UniProtKB/Swiss-Prot;Acc:Q9MAU5]	PHT1.1 [Source:UniProtKB/TrEMBL;Acc:A0A178W1K2]
AT1G05120	AT1G80050	0.671561		APT2	Helicase protein with RING/U-box domain [Source:TAIR;Acc:AT1G05120]	PHT1.1 [Source:UniProtKB/TrEMBL;Acc:A0A178W1K2]
AT1G05180	AT1G80050	0.569709	AXR1	APT2	NEDD8-activating enzyme E1 regulatory subunit [Source:UniProtKB/TrEMBL;Acc:A0A178WFT2]	PHT1.1 [Source:UniProtKB/TrEMBL;Acc:A0A178W1K2]
AT1G05200	AT1G80050	0.569709	GLR3.4	APT2	Glutamate receptor [Source:UniProtKB/TrEMBL;Acc:Q53YX3]	PHT1.1 [Source:UniProtKB/TrEMBL;Acc:A0A178W1K2]
AT1G06460	AT1G80050	0.578968	ACD32.1	APT2	Alpha-crystallin domain 32.1 [Source:UniProtKB/TrEMBL;Acc:Q208N7]	PHT1.1 [Source:UniProtKB/TrEMBL;Acc:A0A178W1K2]
AT1G02840	AT1G72320	0.462302	SR34	APUM23	Serine/arginine-rich-splicing factor SR34 [Source:UniProtKB/Swiss-Prot;Acc:O22315]	Pumilio homolog 23 [Source:UniProtKB/Swiss-Prot;Acc:Q9C552]
AT1G04900	AT1G72320	0.773413		APUM23	Protein arginine methyltransferase NDUFAF7 [Source:UniProtKB/TrEMBL;Acc:A0A178WEZ0]	Pumilio homolog 23 [Source:UniProtKB/Swiss-Prot;Acc:Q9C552]
AT1G03055	AT1G72320	0.514153	D27	APUM23	Beta-carotene isomerase D27, chloroplastic [Source:UniProtKB/Swiss-Prot;Acc:Q7XA78]	Pumilio homolog 23 [Source:UniProtKB/Swiss-Prot;Acc:Q9C552]
AT1G05180	AT1G72320	0.588228	AXR1	APUM23	NEDD8-activating enzyme E1 regulatory subunit [Source:UniProtKB/TrEMBL;Acc:A0A178WFT2]	Pumilio homolog 23 [Source:UniProtKB/Swiss-Prot;Acc:Q9C552]
AT1G06390	AT1G72320	0.593783	ASK9	APUM23	SK22 [Source:UniProtKB/TrEMBL;Acc:A0A178WCN5]	Pumilio homolog 23 [Source:UniProtKB/Swiss-Prot;Acc:Q9C552]
AT1G01730	AT1G72320	0.447487		APUM23	T1N6.14 protein [Source:UniProtKB/TrEMBL;Acc:Q9LQ83]	Pumilio homolog 23 [Source:UniProtKB/Swiss-Prot;Acc:Q9C552]
AT1G02310	AT1G07890	0.662302	MAN1	APX1	MAN1 [Source:UniProtKB/TrEMBL;Acc:A0A178WL81]	MEE6 [Source:UniProtKB/TrEMBL;Acc:A0A178W5I1]
AT1G01970	AT5G37020	0.432672		ARF8	Pentatricopeptide repeat-containing protein At1g01970 [Source:UniProtKB/Swiss-Prot;Acc:Q9LPC4]	Auxin response factor [Source:UniProtKB/TrEMBL;Acc:A0A178UFA9]
AT1G02840	AT5G37020	0.428968	SR34	ARF8	Serine/arginine-rich-splicing factor SR34 [Source:UniProtKB/Swiss-Prot;Acc:O22315]	Auxin response factor [Source:UniProtKB/TrEMBL;Acc:A0A178UFA9]
AT1G07820	AT5G37020	0.643783		ARF8	Histone H4 [Source:UniProtKB/TrEMBL;Acc:Q6NR90]	Auxin response factor [Source:UniProtKB/TrEMBL;Acc:A0A178UFA9]
AT1G07830	AT5G37020	0.584524		ARF8	At1g07830/F24B9_7 [Source:UniProtKB/TrEMBL;Acc:Q94JQ7]	Auxin response factor [Source:UniProtKB/TrEMBL;Acc:A0A178UFA9]
AT1G03830	AT5G37020	0.736376		ARF8	Guanylate-binding family protein [Source:UniProtKB/TrEMBL;Acc:F4I2I5]	Auxin response factor [Source:UniProtKB/TrEMBL;Acc:A0A178UFA9]
AT1G01690	AT5G37020	0.634524	ATPRD3	ARF8	Putative recombination initiation defects 3 [Source:UniProtKB/TrEMBL;Acc:F4HU48]	Auxin response factor [Source:UniProtKB/TrEMBL;Acc:A0A178UFA9]
AT1G04650	AT4G08900	0.593783		ARGAH1	unknown protein; Ha. [Source:TAIR;Acc:AT1G04650]	Arginase 1, mitochondrial [Source:UniProtKB/Swiss-Prot;Acc:P46637]
AT1G06070	AT4G08900	0.723413		ARGAH1	At1g06070 [Source:UniProtKB/TrEMBL;Acc:Q9LNE0]	Arginase 1, mitochondrial [Source:UniProtKB/Swiss-Prot;Acc:P46637]
AT1G02450	AT4G08900	0.597487	NIMIN-1	ARGAH1	NIMIN1 [Source:UniProtKB/TrEMBL;Acc:A0A178WC43]	Arginase 1, mitochondrial [Source:UniProtKB/Swiss-Prot;Acc:P46637]
AT1G07270	AT4G08900	0.704894	CDC6B	ARGAH1	Cell division control protein 6 homolog B [Source:UniProtKB/Swiss-Prot;Acc:Q8W032]	Arginase 1, mitochondrial [Source:UniProtKB/Swiss-Prot;Acc:P46637]
AT1G07330	AT4G08900	0.55119		ARGAH1	Dentin sialophosphoprotein [Source:UniProtKB/TrEMBL;Acc:Q9LNV2]	Arginase 1, mitochondrial [Source:UniProtKB/Swiss-Prot;Acc:P46637]
AT1G06250	AT4G08900	0.603042		ARGAH1	Phospholipase A1-IIalpha [Source:UniProtKB/Swiss-Prot;Acc:Q9LNC2]	Arginase 1, mitochondrial [Source:UniProtKB/Swiss-Prot;Acc:P46637]
AT1G05260	AT4G08900	0.556746	PER3	ARGAH1	Peroxidase [Source:UniProtKB/TrEMBL;Acc:Q0WSR2]	Arginase 1, mitochondrial [Source:UniProtKB/Swiss-Prot;Acc:P46637]
AT1G02610	AT4G08900	0.556746		ARGAH1	RING/FYVE/PHD zinc finger superfamily protein [Source:UniProtKB/TrEMBL;Acc:F4HXK4]	Arginase 1, mitochondrial [Source:UniProtKB/Swiss-Prot;Acc:P46637]
AT1G01910	AT1G01950	0.68082		ARK2	ATPase [Source:UniProtKB/TrEMBL;Acc:A0A178WPT5]	Kinesin-like protein [Source:UniProtKB/TrEMBL;Acc:F4HU83]
AT1G06720	AT1G13180	0.612302		ARP3	P-loop containing nucleoside triphosphate hydrolases superfamily protein [Source:TAIR;Acc:AT1G06720]	Actin-related protein 3 [Source:UniProtKB/Swiss-Prot;Acc:Q9SAF1]
AT1G03055	AT1G13180	0.597487	D27	ARP3	Beta-carotene isomerase D27, chloroplastic [Source:UniProtKB/Swiss-Prot;Acc:Q7XA78]	Actin-related protein 3 [Source:UniProtKB/Swiss-Prot;Acc:Q9SAF1]
AT1G04190	AT1G13180	0.662302	TPR3	ARP3	TPR3 [Source:UniProtKB/TrEMBL;Acc:A0A178WLS7]	Actin-related protein 3 [Source:UniProtKB/Swiss-Prot;Acc:Q9SAF1]
AT1G05180	AT1G13180	0.699339	AXR1	ARP3	NEDD8-activating enzyme E1 regulatory subunit [Source:UniProtKB/TrEMBL;Acc:A0A178WFT2]	Actin-related protein 3 [Source:UniProtKB/Swiss-Prot;Acc:Q9SAF1]
AT1G06200	AT1G13180	0.662302		ARP3	Peptidase S24/S26A/S26B/S26C family protein [Source:TAIR;Acc:AT1G06200]	Actin-related protein 3 [Source:UniProtKB/Swiss-Prot;Acc:Q9SAF1]
AT1G06590	AT1G13180	0.736376	APC5	ARP3	Anaphase-promoting complex subunit 5 [Source:UniProtKB/Swiss-Prot;Acc:Q8H1U4]	Actin-related protein 3 [Source:UniProtKB/Swiss-Prot;Acc:Q9SAF1]
AT1G03746	AT5G05730	0.797487		ASA1	snoRNA [Source:TAIR;Acc:AT1G03746]	Anthranilate synthase alpha subunit 1 [Source:UniProtKB/TrEMBL;Acc:F4K0T5]
AT1G04650	AT5G05730	0.63082		ASA1	unknown protein; Ha. [Source:TAIR;Acc:AT1G04650]	Anthranilate synthase alpha subunit 1 [Source:UniProtKB/TrEMBL;Acc:F4K0T5]
AT1G06810	AT5G05730	0.667857		ASA1	Endonuclease/glycosyl hydrolase [Source:UniProtKB/TrEMBL;Acc:Q58G55]	Anthranilate synthase alpha subunit 1 [Source:UniProtKB/TrEMBL;Acc:F4K0T5]
AT1G02965	AT5G05730	0.704894		ASA1	unknown protein; BEST Arabidopsis thaliana protein match is: unknown protein (TAIR:AT1G02960.3); Ha. [Source:TAIR;Acc:AT1G02965]	Anthranilate synthase alpha subunit 1 [Source:UniProtKB/TrEMBL;Acc:F4K0T5]
AT1G06148	AT5G05730	0.686376		ASA1	Unknown gene [Source:TAIR;Acc:AT1G06148]	Anthranilate synthase alpha subunit 1 [Source:UniProtKB/TrEMBL;Acc:F4K0T5]
AT1G05240	AT5G05730	0.689021	PER2	ASA1	Peroxidase 1 [Source:UniProtKB/Swiss-Prot;Acc:P0DI10]	Anthranilate synthase alpha subunit 1 [Source:UniProtKB/TrEMBL;Acc:F4K0T5]
AT1G06645	AT4G34210	0.634524		ASK11	2-oxoglutarate (2OG) and Fe(II)-dependent oxygenase superfamily protein [Source:TAIR;Acc:AT1G06645]	SKP1-like protein 11 [Source:UniProtKB/Swiss-Prot;Acc:O49484]
AT1G04650	AT4G34210	0.538228		ASK11	unknown protein; Ha. [Source:TAIR;Acc:AT1G04650]	SKP1-like protein 11 [Source:UniProtKB/Swiss-Prot;Acc:O49484]
AT1G01120	AT4G34210	0.593783	KCS1	ASK11	3-ketoacyl-CoA synthase [Source:UniProtKB/TrEMBL;Acc:A0A178W124]	SKP1-like protein 11 [Source:UniProtKB/Swiss-Prot;Acc:O49484]
AT1G01250	AT4G34210	0.658598	ERF023	ASK11	Ethylene-responsive transcription factor ERF023 [Source:UniProtKB/Swiss-Prot;Acc:Q1ECI2]	SKP1-like protein 11 [Source:UniProtKB/Swiss-Prot;Acc:O49484]
AT1G04550	AT3G05840	0.643783	IAA12	ASK3	Auxin-responsive protein IAA12 [Source:UniProtKB/Swiss-Prot;Acc:Q38830]	AT3G05840 protein [Source:UniProtKB/TrEMBL;Acc:Q0WUV3]
AT1G04730	AT3G05840	0.847487	CTF18	ASK3	p-loop containing nucleoside triphosphate hydrolases superfamily protein [Source:UniProtKB/TrEMBL;Acc:F4I5S3]	AT3G05840 protein [Source:UniProtKB/TrEMBL;Acc:Q0WUV3]
AT1G01690	AT3G05840	0.634524	ATPRD3	ASK3	Putative recombination initiation defects 3 [Source:UniProtKB/TrEMBL;Acc:F4HU48]	AT3G05840 protein [Source:UniProtKB/TrEMBL;Acc:Q0WUV3]
AT1G03390	AT3G05840	0.63082		ASK3	F21B7.2 [Source:UniProtKB/TrEMBL;Acc:Q9LR83]	AT3G05840 protein [Source:UniProtKB/TrEMBL;Acc:Q0WUV3]
AT1G02800	AT3G05840	0.606746	CEL2	ASK3	Endoglucanase 1 [Source:UniProtKB/Swiss-Prot;Acc:Q9SRX3]	AT3G05840 protein [Source:UniProtKB/TrEMBL;Acc:Q0WUV3]
AT1G03830	AT1G06390	0.699339		ASK9	Guanylate-binding family protein [Source:UniProtKB/TrEMBL;Acc:F4I2I5]	SK22 [Source:UniProtKB/TrEMBL;Acc:A0A178WCN5]
AT1G04030	AT3G47340	0.782672		ASN1	unknown protein; BEST Arabidopsis thaliana protein match is: unknown protein (TAIR:AT5G44040.1); Ha. [Source:TAIR;Acc:AT1G04030]	DIN6 [Source:UniProtKB/TrEMBL;Acc:A0A178VBT4]
AT1G06700	AT1G67370	0.523413	PTI11	ASY1	PTI1-like tyrosine-protein kinase 1 [Source:UniProtKB/Swiss-Prot;Acc:Q8H1G6]	Meiosis-specific protein ASY1 [Source:UniProtKB/Swiss-Prot;Acc:F4HRV8]
AT1G05620	AT1G67370	0.477116	URH2	ASY1	Probable uridine nucleosidase 2 [Source:UniProtKB/Swiss-Prot;Acc:Q8LAC4]	Meiosis-specific protein ASY1 [Source:UniProtKB/Swiss-Prot;Acc:F4HRV8]
AT1G04830	AT1G67370	0.667857		ASY1	Ypt/Rab-GAP domain of gyp1p superfamily protein [Source:UniProtKB/TrEMBL;Acc:F4I5T4]	Meiosis-specific protein ASY1 [Source:UniProtKB/Swiss-Prot;Acc:F4HRV8]
AT1G02840	AT4G32200	0.588228	SR34	ASY2	Serine/arginine-rich-splicing factor SR34 [Source:UniProtKB/Swiss-Prot;Acc:O22315]	Meiosis-specific protein ASY2 [Source:UniProtKB/Swiss-Prot;Acc:F4JTJ9]
AT1G03860	AT4G32200	0.699339	PHB2	ASY2	PHB2 [Source:UniProtKB/TrEMBL;Acc:A0A178WBG3]	Meiosis-specific protein ASY2 [Source:UniProtKB/Swiss-Prot;Acc:F4JTJ9]
AT1G07175	AT4G32200	0.614947		ASY2	unknown protein; FUNCTIONS IN: molecular_function unknown; INVOLVED IN: biological_process unknown; LOCATED IN: endomembrane system; BEST Arabidopsis thaliana protein match is: unknown protein (TAIR:AT2G29995.1); Ha. [Source:TAIR;Acc:AT1G07175]	Meiosis-specific protein ASY2 [Source:UniProtKB/Swiss-Prot;Acc:F4JTJ9]
AT1G01140	AT1G05630	0.612302	CIPK9	AT5PTASE13	CBL-interacting protein kinase 9 [Source:TAIR;Acc:AT1G01140]	Endonuclease/exonuclease/phosphatase family protein [Source:TAIR;Acc:AT1G05630]
AT1G05385	AT1G05630	0.686376	PSB27-2	AT5PTASE13	Psb27-H1 [Source:UniProtKB/TrEMBL;Acc:A0A178WJM6]	Endonuclease/exonuclease/phosphatase family protein [Source:TAIR;Acc:AT1G05630]
AT1G04650	AT5G17060	0.556746		ATARFB1B	unknown protein; Ha. [Source:TAIR;Acc:AT1G04650]	ADP-ribosylation factor B1B [Source:UniProtKB/TrEMBL;Acc:Q9LFJ7]
AT1G07240	AT5G17060	0.491931	UGT71C5	ATARFB1B	UDP-glycosyltransferase 71C5 [Source:UniProtKB/Swiss-Prot;Acc:Q9FE68]	ADP-ribosylation factor B1B [Source:UniProtKB/TrEMBL;Acc:Q9LFJ7]
AT1G06250	AT5G17060	0.612302		ATARFB1B	Phospholipase A1-IIalpha [Source:UniProtKB/Swiss-Prot;Acc:Q9LNC2]	ADP-ribosylation factor B1B [Source:UniProtKB/TrEMBL;Acc:Q9LFJ7]
AT1G02870	AT2G41510	0.649339		ATCKX1	At1g02870 [Source:UniProtKB/TrEMBL;Acc:Q8RWK5]	cytokinin oxidase/dehydrogenase 1 [Source:TAIR;Acc:AT2G41510]
AT1G06690	AT2G41510	0.625265		ATCKX1	Uncharacterized oxidoreductase At1g06690, chloroplastic [Source:UniProtKB/Swiss-Prot;Acc:Q94A68]	cytokinin oxidase/dehydrogenase 1 [Source:TAIR;Acc:AT2G41510]
AT1G02100	AT2G41510	0.643783	LCMT1	ATCKX1	Leucine carboxyl methyltransferase 1 homolog [Source:UniProtKB/Swiss-Prot;Acc:Q8VY08]	cytokinin oxidase/dehydrogenase 1 [Source:TAIR;Acc:AT2G41510]
AT1G04870	AT2G41510	0.597487	PRMT10	ATCKX1	PRMT10 [Source:UniProtKB/TrEMBL;Acc:A0A178WKU5]	cytokinin oxidase/dehydrogenase 1 [Source:TAIR;Acc:AT2G41510]
AT1G03055	AT2G41510	0.597487	D27	ATCKX1	Beta-carotene isomerase D27, chloroplastic [Source:UniProtKB/Swiss-Prot;Acc:Q7XA78]	cytokinin oxidase/dehydrogenase 1 [Source:TAIR;Acc:AT2G41510]
AT1G04190	AT2G41510	0.708598	TPR3	ATCKX1	TPR3 [Source:UniProtKB/TrEMBL;Acc:A0A178WLS7]	cytokinin oxidase/dehydrogenase 1 [Source:TAIR;Acc:AT2G41510]
AT1G05180	AT2G41510	0.847487	AXR1	ATCKX1	NEDD8-activating enzyme E1 regulatory subunit [Source:UniProtKB/TrEMBL;Acc:A0A178WFT2]	cytokinin oxidase/dehydrogenase 1 [Source:TAIR;Acc:AT2G41510]
AT1G06200	AT2G41510	0.658598		ATCKX1	Peptidase S24/S26A/S26B/S26C family protein [Source:TAIR;Acc:AT1G06200]	cytokinin oxidase/dehydrogenase 1 [Source:TAIR;Acc:AT2G41510]
AT1G02475	AT2G41510	0.597487		ATCKX1	Polyketide cyclase/dehydrase and lipid transport superfamily protein [Source:UniProtKB/TrEMBL;Acc:Q94K52]	cytokinin oxidase/dehydrogenase 1 [Source:TAIR;Acc:AT2G41510]
AT1G03230	AT2G41510	0.649339		ATCKX1	Eukaryotic aspartyl protease family protein [Source:UniProtKB/TrEMBL;Acc:Q9ZVS5]	cytokinin oxidase/dehydrogenase 1 [Source:TAIR;Acc:AT2G41510]
AT1G06590	AT2G41510	0.773413	APC5	ATCKX1	Anaphase-promoting complex subunit 5 [Source:UniProtKB/Swiss-Prot;Acc:Q8H1U4]	cytokinin oxidase/dehydrogenase 1 [Source:TAIR;Acc:AT2G41510]
AT1G02870	AT3G17470	0.625265		ATCRSH	At1g02870 [Source:UniProtKB/TrEMBL;Acc:Q8RWK5]	Ca2+-activated RelA/spot-like protein [Source:UniProtKB/TrEMBL;Acc:A0A1I9LR76]
AT1G01070	AT3G17470	0.575265		ATCRSH	WAT1-related protein [Source:UniProtKB/TrEMBL;Acc:A0A178WFU3]	Ca2+-activated RelA/spot-like protein [Source:UniProtKB/TrEMBL;Acc:A0A1I9LR76]
AT1G07830	AT3G17470	0.736376		ATCRSH	At1g07830/F24B9_7 [Source:UniProtKB/TrEMBL;Acc:Q94JQ7]	Ca2+-activated RelA/spot-like protein [Source:UniProtKB/TrEMBL;Acc:A0A1I9LR76]
AT1G04870	AT3G17470	0.597487	PRMT10	ATCRSH	PRMT10 [Source:UniProtKB/TrEMBL;Acc:A0A178WKU5]	Ca2+-activated RelA/spot-like protein [Source:UniProtKB/TrEMBL;Acc:A0A1I9LR76]
AT1G04900	AT3G17470	0.686376		ATCRSH	Protein arginine methyltransferase NDUFAF7 [Source:UniProtKB/TrEMBL;Acc:A0A178WEZ0]	Ca2+-activated RelA/spot-like protein [Source:UniProtKB/TrEMBL;Acc:A0A1I9LR76]
AT1G04170	AT3G17470	0.597487	EIF2 GAMMA	ATCRSH	Eukaryotic translation initiation factor 2 gamma subunit [Source:UniProtKB/TrEMBL;Acc:O64490]	Ca2+-activated RelA/spot-like protein [Source:UniProtKB/TrEMBL;Acc:A0A1I9LR76]
AT1G06230	AT3G17470	0.662302	GTE4	ATCRSH	Transcription factor GTE4 [Source:UniProtKB/Swiss-Prot;Acc:Q9LNC4]	Ca2+-activated RelA/spot-like protein [Source:UniProtKB/TrEMBL;Acc:A0A1I9LR76]
AT1G01690	AT3G17470	0.588228	ATPRD3	ATCRSH	Putative recombination initiation defects 3 [Source:UniProtKB/TrEMBL;Acc:F4HU48]	Ca2+-activated RelA/spot-like protein [Source:UniProtKB/TrEMBL;Acc:A0A1I9LR76]
AT1G06460	AT3G17470	0.671561	ACD32.1	ATCRSH	Alpha-crystallin domain 32.1 [Source:UniProtKB/TrEMBL;Acc:Q208N7]	Ca2+-activated RelA/spot-like protein [Source:UniProtKB/TrEMBL;Acc:A0A1I9LR76]
AT1G02800	AT3G17470	0.606746	CEL2	ATCRSH	Endoglucanase 1 [Source:UniProtKB/Swiss-Prot;Acc:Q9SRX3]	Ca2+-activated RelA/spot-like protein [Source:UniProtKB/TrEMBL;Acc:A0A1I9LR76]
AT1G04510	AT3G17470	0.671561	PRP19A	ATCRSH	Pre-mRNA-processing factor 19 homolog 1 [Source:UniProtKB/Swiss-Prot;Acc:Q94BR4]	Ca2+-activated RelA/spot-like protein [Source:UniProtKB/TrEMBL;Acc:A0A1I9LR76]
AT1G07745	AT5G16190	0.497487	RAD51D	ATCSLA11	DNA repair protein RAD51 homolog 4 [Source:UniProtKB/Swiss-Prot;Acc:Q9LQQ2]	cellulose synthase like A11 [Source:TAIR;Acc:AT5G16190]
AT1G07860	AT5G16190	0.486376		ATCSLA11	Serine/Threonine-kinase RLCKVII protein [Source:UniProtKB/TrEMBL;Acc:Q8RY98]	cellulose synthase like A11 [Source:TAIR;Acc:AT5G16190]
AT1G05900	AT5G16190	0.603042	NTH2	ATCSLA11	Endonuclease III homolog [Source:UniProtKB/TrEMBL;Acc:A0A178W393]	cellulose synthase like A11 [Source:TAIR;Acc:AT5G16190]
AT1G01860	AT5G16190	0.708598	PFC1	ATCSLA11	rRNA adenine N(6)-methyltransferase [Source:UniProtKB/TrEMBL;Acc:A0A178WMV6]	cellulose synthase like A11 [Source:TAIR;Acc:AT5G16190]
AT1G04670	AT1G07000	0.643783		ATEXO70B2	Putative uncharacterized protein [Source:UniProtKB/TrEMBL;Acc:Q5Q0I9]	Exocyst subunit Exo70 family protein [Source:UniProtKB/TrEMBL;Acc:A0A178WCB5]
AT1G05100	AT1G07000	0.643783	MAPKKK18	ATEXO70B2	Mitogen-activated protein kinase kinase kinase 18 [Source:UniProtKB/Swiss-Prot;Acc:Q9ZVP5]	Exocyst subunit Exo70 family protein [Source:UniProtKB/TrEMBL;Acc:A0A178WCB5]
AT1G02860	AT1G03380	0.736376	BAH1	ATG18G	E3 ubiquitin-protein ligase BAH1 [Source:UniProtKB/Swiss-Prot;Acc:Q9SRX9]	Autophagy-related protein 18g [Source:UniProtKB/Swiss-Prot;Acc:Q8GUL1]
AT1G04650	AT3G19190	0.667857		ATG2	unknown protein; Ha. [Source:TAIR;Acc:AT1G04650]	Autophagy-related protein 2 [Source:UniProtKB/Swiss-Prot;Acc:F8S296]
AT1G06148	AT3G19190	0.662302		ATG2	Unknown gene [Source:TAIR;Acc:AT1G06148]	Autophagy-related protein 2 [Source:UniProtKB/Swiss-Prot;Acc:F8S296]
AT1G03780	AT2G44560	0.612302	TPX2	AtGH9B11	Protein TPX2 [Source:UniProtKB/Swiss-Prot;Acc:F4I2H7]	Endoglucanase 14 [Source:UniProtKB/Swiss-Prot;Acc:Q8S8Q4]
AT1G04730	AT2G44560	0.634524	CTF18	AtGH9B11	p-loop containing nucleoside triphosphate hydrolases superfamily protein [Source:UniProtKB/TrEMBL;Acc:F4I5S3]	Endoglucanase 14 [Source:UniProtKB/Swiss-Prot;Acc:Q8S8Q4]
AT1G04760	AT2G44560	0.704894	VAMP726	AtGH9B11	Putative vesicle-associated membrane protein 726 [Source:UniProtKB/Swiss-Prot;Acc:Q9MAS5]	Endoglucanase 14 [Source:UniProtKB/Swiss-Prot;Acc:Q8S8Q4]
AT1G01690	AT2G44560	0.736376	ATPRD3	AtGH9B11	Putative recombination initiation defects 3 [Source:UniProtKB/TrEMBL;Acc:F4HU48]	Endoglucanase 14 [Source:UniProtKB/Swiss-Prot;Acc:Q8S8Q4]
AT1G02800	AT2G44560	0.741931	CEL2	AtGH9B11	Endoglucanase 1 [Source:UniProtKB/Swiss-Prot;Acc:Q9SRX3]	Endoglucanase 14 [Source:UniProtKB/Swiss-Prot;Acc:Q8S8Q4]
AT1G03650	AT1G48930	0.745635		AtGH9C1	Acyl-CoA N-acyltransferases (NAT) superfamily protein [Source:UniProtKB/TrEMBL;Acc:Q8GWN1]	Endoglucanase 5 [Source:UniProtKB/Swiss-Prot;Acc:Q9M995]
AT1G02870	AT1G48930	0.847487		AtGH9C1	At1g02870 [Source:UniProtKB/TrEMBL;Acc:Q8RWK5]	Endoglucanase 5 [Source:UniProtKB/Swiss-Prot;Acc:Q9M995]
AT1G01070	AT1G48930	0.76045		AtGH9C1	WAT1-related protein [Source:UniProtKB/TrEMBL;Acc:A0A178WFU3]	Endoglucanase 5 [Source:UniProtKB/Swiss-Prot;Acc:Q9M995]
AT1G06690	AT1G48930	0.689021		AtGH9C1	Uncharacterized oxidoreductase At1g06690, chloroplastic [Source:UniProtKB/Swiss-Prot;Acc:Q94A68]	Endoglucanase 5 [Source:UniProtKB/Swiss-Prot;Acc:Q9M995]
AT1G03860	AT1G48930	0.662302	PHB2	AtGH9C1	PHB2 [Source:UniProtKB/TrEMBL;Acc:A0A178WBG3]	Endoglucanase 5 [Source:UniProtKB/Swiss-Prot;Acc:Q9M995]
AT1G04870	AT1G48930	0.736376	PRMT10	AtGH9C1	PRMT10 [Source:UniProtKB/TrEMBL;Acc:A0A178WKU5]	Endoglucanase 5 [Source:UniProtKB/Swiss-Prot;Acc:Q9M995]
AT1G04900	AT1G48930	0.597487		AtGH9C1	Protein arginine methyltransferase NDUFAF7 [Source:UniProtKB/TrEMBL;Acc:A0A178WEZ0]	Endoglucanase 5 [Source:UniProtKB/Swiss-Prot;Acc:Q9M995]
AT1G07140	AT1G48930	0.673413	RANBP1A	AtGH9C1	Ran-binding protein 1 homolog a [Source:UniProtKB/Swiss-Prot;Acc:Q9LMK7]	Endoglucanase 5 [Source:UniProtKB/Swiss-Prot;Acc:Q9M995]
AT1G04110	AT1G48930	0.556746	SBT1.2	AtGH9C1	SDD1 [Source:UniProtKB/TrEMBL;Acc:A0A178WPN6]	Endoglucanase 5 [Source:UniProtKB/Swiss-Prot;Acc:Q9M995]
AT1G04190	AT1G48930	0.662302	TPR3	AtGH9C1	TPR3 [Source:UniProtKB/TrEMBL;Acc:A0A178WLS7]	Endoglucanase 5 [Source:UniProtKB/Swiss-Prot;Acc:Q9M995]
AT1G05180	AT1G48930	0.736376	AXR1	AtGH9C1	NEDD8-activating enzyme E1 regulatory subunit [Source:UniProtKB/TrEMBL;Acc:A0A178WFT2]	Endoglucanase 5 [Source:UniProtKB/Swiss-Prot;Acc:Q9M995]
AT1G02475	AT1G48930	0.736376		AtGH9C1	Polyketide cyclase/dehydrase and lipid transport superfamily protein [Source:UniProtKB/TrEMBL;Acc:Q94K52]	Endoglucanase 5 [Source:UniProtKB/Swiss-Prot;Acc:Q9M995]
AT1G06200	AT1G48930	0.662302		AtGH9C1	Peptidase S24/S26A/S26B/S26C family protein [Source:TAIR;Acc:AT1G06200]	Endoglucanase 5 [Source:UniProtKB/Swiss-Prot;Acc:Q9M995]
AT1G03746	AT4G11050	0.797487		AtGH9C3	snoRNA [Source:TAIR;Acc:AT1G03746]	Endoglucanase 19 [Source:UniProtKB/Swiss-Prot;Acc:Q8L7I0]
AT1G04650	AT4G11050	0.63082		AtGH9C3	unknown protein; Ha. [Source:TAIR;Acc:AT1G04650]	Endoglucanase 19 [Source:UniProtKB/Swiss-Prot;Acc:Q8L7I0]
AT1G06810	AT4G11050	0.667857		AtGH9C3	Endonuclease/glycosyl hydrolase [Source:UniProtKB/TrEMBL;Acc:Q58G55]	Endoglucanase 19 [Source:UniProtKB/Swiss-Prot;Acc:Q8L7I0]
AT1G02965	AT4G11050	0.704894		AtGH9C3	unknown protein; BEST Arabidopsis thaliana protein match is: unknown protein (TAIR:AT1G02960.3); Ha. [Source:TAIR;Acc:AT1G02965]	Endoglucanase 19 [Source:UniProtKB/Swiss-Prot;Acc:Q8L7I0]
AT1G06148	AT4G11050	0.736376		AtGH9C3	Unknown gene [Source:TAIR;Acc:AT1G06148]	Endoglucanase 19 [Source:UniProtKB/Swiss-Prot;Acc:Q8L7I0]
AT1G05240	AT4G11050	0.667857	PER2	AtGH9C3	Peroxidase 1 [Source:UniProtKB/Swiss-Prot;Acc:P0DI10]	Endoglucanase 19 [Source:UniProtKB/Swiss-Prot;Acc:Q8L7I0]
AT1G01530	AT1G02940	0.76045	AGL28	ATGSTF5	AGL28 [Source:UniProtKB/TrEMBL;Acc:A0A178WE04]	glutathione S-transferase (class phi) 5 [Source:TAIR;Acc:AT1G02940]
AT1G02500	AT1G02940	0.662302	SAM1	ATGSTF5	S-adenosylmethionine synthase [Source:UniProtKB/TrEMBL;Acc:A0A178WES1]	glutathione S-transferase (class phi) 5 [Source:TAIR;Acc:AT1G02940]
AT1G03746	AT2G18550	0.797487		ATHB-21	snoRNA [Source:TAIR;Acc:AT1G03746]	Homeobox-leucine zipper protein ATHB-21 [Source:UniProtKB/Swiss-Prot;Acc:Q9ZU70]
AT1G04650	AT2G18550	0.63082		ATHB-21	unknown protein; Ha. [Source:TAIR;Acc:AT1G04650]	Homeobox-leucine zipper protein ATHB-21 [Source:UniProtKB/Swiss-Prot;Acc:Q9ZU70]
AT1G06810	AT2G18550	0.667857		ATHB-21	Endonuclease/glycosyl hydrolase [Source:UniProtKB/TrEMBL;Acc:Q58G55]	Homeobox-leucine zipper protein ATHB-21 [Source:UniProtKB/Swiss-Prot;Acc:Q9ZU70]
AT1G02965	AT2G18550	0.695635		ATHB-21	unknown protein; BEST Arabidopsis thaliana protein match is: unknown protein (TAIR:AT1G02960.3); Ha. [Source:TAIR;Acc:AT1G02965]	Homeobox-leucine zipper protein ATHB-21 [Source:UniProtKB/Swiss-Prot;Acc:Q9ZU70]
AT1G02250	AT2G18550	0.649339	NAC005	ATHB-21	NAC domain-containing protein 5 [Source:UniProtKB/Swiss-Prot;Acc:O81914]	Homeobox-leucine zipper protein ATHB-21 [Source:UniProtKB/Swiss-Prot;Acc:Q9ZU70]
AT1G06148	AT2G18550	0.653042		ATHB-21	Unknown gene [Source:TAIR;Acc:AT1G06148]	Homeobox-leucine zipper protein ATHB-21 [Source:UniProtKB/Swiss-Prot;Acc:Q9ZU70]
AT1G05240	AT2G18550	0.689021	PER2	ATHB-21	Peroxidase 1 [Source:UniProtKB/Swiss-Prot;Acc:P0DI10]	Homeobox-leucine zipper protein ATHB-21 [Source:UniProtKB/Swiss-Prot;Acc:Q9ZU70]
AT1G06660	AT3G47350	0.625265	JASON	ATHSD2	Protein JASON [Source:UniProtKB/Swiss-Prot;Acc:F4IDQ5]	Hydroxysteroid dehydrogenase 2 [Source:UniProtKB/TrEMBL;Acc:F4JBH8]
AT1G04650	AT3G47350	0.566005		ATHSD2	unknown protein; Ha. [Source:TAIR;Acc:AT1G04650]	Hydroxysteroid dehydrogenase 2 [Source:UniProtKB/TrEMBL;Acc:F4JBH8]
AT1G03840	AT3G47350	0.497487	MGP	ATHSD2	Uncharacterized protein At1g03840 (Fragment) [Source:UniProtKB/TrEMBL;Acc:C0SUS5]	Hydroxysteroid dehydrogenase 2 [Source:UniProtKB/TrEMBL;Acc:F4JBH8]
AT1G06070	AT3G47350	0.745635		ATHSD2	At1g06070 [Source:UniProtKB/TrEMBL;Acc:Q9LNE0]	Hydroxysteroid dehydrogenase 2 [Source:UniProtKB/TrEMBL;Acc:F4JBH8]
AT1G02450	AT3G47350	0.569709	NIMIN-1	ATHSD2	NIMIN1 [Source:UniProtKB/TrEMBL;Acc:A0A178WC43]	Hydroxysteroid dehydrogenase 2 [Source:UniProtKB/TrEMBL;Acc:F4JBH8]
AT1G07270	AT3G47350	0.741931	CDC6B	ATHSD2	Cell division control protein 6 homolog B [Source:UniProtKB/Swiss-Prot;Acc:Q8W032]	Hydroxysteroid dehydrogenase 2 [Source:UniProtKB/TrEMBL;Acc:F4JBH8]
AT1G05260	AT3G47350	0.556746	PER3	ATHSD2	Peroxidase [Source:UniProtKB/TrEMBL;Acc:Q0WSR2]	Hydroxysteroid dehydrogenase 2 [Source:UniProtKB/TrEMBL;Acc:F4JBH8]
AT1G02610	AT3G47350	0.547487		ATHSD2	RING/FYVE/PHD zinc finger superfamily protein [Source:UniProtKB/TrEMBL;Acc:F4HXK4]	Hydroxysteroid dehydrogenase 2 [Source:UniProtKB/TrEMBL;Acc:F4JBH8]
AT1G03160	AT1G04360	0.597487	FZL	ATL1	Probable transmembrane GTPase FZO-like, chloroplastic [Source:UniProtKB/Swiss-Prot;Acc:Q1KPV0]	RING-H2 finger protein ATL1 [Source:UniProtKB/Swiss-Prot;Acc:P93823]
AT1G04650	AT2G18670	0.603042		ATL56	unknown protein; Ha. [Source:TAIR;Acc:AT1G04650]	RING-H2 finger protein ATL56 [Source:UniProtKB/Swiss-Prot;Acc:Q9ZV51]
AT1G01840	AT2G18670	0.640079		ATL56	AP2-like ethylene-responsive transcription factor SNZ [Source:UniProtKB/TrEMBL;Acc:Q9LQ71]	RING-H2 finger protein ATL56 [Source:UniProtKB/Swiss-Prot;Acc:Q9ZV51]
AT1G03780	AT5G07040	0.649339	TPX2	ATL69	Protein TPX2 [Source:UniProtKB/Swiss-Prot;Acc:F4I2H7]	Putative RING-H2 finger protein ATL69 [Source:UniProtKB/Swiss-Prot;Acc:Q9FL42]
AT1G04730	AT5G07040	0.625265	CTF18	ATL69	p-loop containing nucleoside triphosphate hydrolases superfamily protein [Source:UniProtKB/TrEMBL;Acc:F4I5S3]	Putative RING-H2 finger protein ATL69 [Source:UniProtKB/Swiss-Prot;Acc:Q9FL42]
AT1G04760	AT5G07040	0.708598	VAMP726	ATL69	Putative vesicle-associated membrane protein 726 [Source:UniProtKB/Swiss-Prot;Acc:Q9MAS5]	Putative RING-H2 finger protein ATL69 [Source:UniProtKB/Swiss-Prot;Acc:Q9FL42]
AT1G01690	AT5G07040	0.81045	ATPRD3	ATL69	Putative recombination initiation defects 3 [Source:UniProtKB/TrEMBL;Acc:F4HU48]	Putative RING-H2 finger protein ATL69 [Source:UniProtKB/Swiss-Prot;Acc:Q9FL42]
AT1G02800	AT5G07040	0.76045	CEL2	ATL69	Endoglucanase 1 [Source:UniProtKB/Swiss-Prot;Acc:Q9SRX3]	Putative RING-H2 finger protein ATL69 [Source:UniProtKB/Swiss-Prot;Acc:Q9FL42]
AT1G03650	AT2G35910	0.686376		ATL70	Acyl-CoA N-acyltransferases (NAT) superfamily protein [Source:UniProtKB/TrEMBL;Acc:Q8GWN1]	RING-H2 finger protein ATL70 [Source:UniProtKB/Swiss-Prot;Acc:Q8RX29]
AT1G04650	AT2G35910	0.543783		ATL70	unknown protein; Ha. [Source:TAIR;Acc:AT1G04650]	RING-H2 finger protein ATL70 [Source:UniProtKB/Swiss-Prot;Acc:Q8RX29]
AT1G03010	AT2G35910	0.469709		ATL70	BTB/POZ domain-containing protein At1g03010 [Source:UniProtKB/Swiss-Prot;Acc:Q9SA69]	RING-H2 finger protein ATL70 [Source:UniProtKB/Swiss-Prot;Acc:Q8RX29]
AT1G07140	AT2G35910	0.634524	RANBP1A	ATL70	Ran-binding protein 1 homolog a [Source:UniProtKB/Swiss-Prot;Acc:Q9LMK7]	RING-H2 finger protein ATL70 [Source:UniProtKB/Swiss-Prot;Acc:Q8RX29]
AT1G05260	AT2G35910	0.469709	PER3	ATL70	Peroxidase [Source:UniProtKB/TrEMBL;Acc:Q0WSR2]	RING-H2 finger protein ATL70 [Source:UniProtKB/Swiss-Prot;Acc:Q8RX29]
AT1G05340	AT2G35910	0.506746		ATL70	Cysteine-rich TM module stress tolerance protein [Source:UniProtKB/TrEMBL;Acc:O23035]	RING-H2 finger protein ATL70 [Source:UniProtKB/Swiss-Prot;Acc:Q8RX29]
AT1G07590	AT2G35910	0.519709		ATL70	Pentatricopeptide repeat-containing protein At1g07590, mitochondrial [Source:UniProtKB/Swiss-Prot;Acc:Q940Q2]	RING-H2 finger protein ATL70 [Source:UniProtKB/Swiss-Prot;Acc:Q8RX29]
AT1G07260	AT3G48190	0.541931	UGT71C3	ATM	UDP-glycosyltransferase 71C3 [Source:UniProtKB/Swiss-Prot;Acc:Q9LML7]	Serine/Threonine-kinase ATM-like protein [Source:UniProtKB/TrEMBL;Acc:A0A1I9LQ79]
AT1G04550	AT1G06180	0.519709	IAA12	ATMYB13	Auxin-responsive protein IAA12 [Source:UniProtKB/Swiss-Prot;Acc:Q38830]	Transcription factor MYB13 [Source:UniProtKB/Swiss-Prot;Acc:Q9LNC9]
AT1G02050	AT1G06180	0.519709	PKSA	ATMYB13	Type III polyketide synthase A [Source:UniProtKB/Swiss-Prot;Acc:O23674]	Transcription factor MYB13 [Source:UniProtKB/Swiss-Prot;Acc:Q9LNC9]
AT1G02470	AT1G06180	0.81045		ATMYB13	Polyketide cyclase/dehydrase and lipid transport superfamily protein [Source:UniProtKB/TrEMBL;Acc:F4HXI8]	Transcription factor MYB13 [Source:UniProtKB/Swiss-Prot;Acc:Q9LNC9]
AT1G03390	AT1G06180	0.671561		ATMYB13	F21B7.2 [Source:UniProtKB/TrEMBL;Acc:Q9LR83]	Transcription factor MYB13 [Source:UniProtKB/Swiss-Prot;Acc:Q9LNC9]
AT1G03746	AT5G15310	0.782672		ATMYB16	snoRNA [Source:TAIR;Acc:AT1G03746]	MYB16 [Source:UniProtKB/TrEMBL;Acc:A0A178UJ10]
AT1G04650	AT5G15310	0.63082		ATMYB16	unknown protein; Ha. [Source:TAIR;Acc:AT1G04650]	MYB16 [Source:UniProtKB/TrEMBL;Acc:A0A178UJ10]
AT1G06810	AT5G15310	0.68082		ATMYB16	Endonuclease/glycosyl hydrolase [Source:UniProtKB/TrEMBL;Acc:Q58G55]	MYB16 [Source:UniProtKB/TrEMBL;Acc:A0A178UJ10]
AT1G02965	AT5G15310	0.726058		ATMYB16	unknown protein; BEST Arabidopsis thaliana protein match is: unknown protein (TAIR:AT1G02960.3); Ha. [Source:TAIR;Acc:AT1G02965]	MYB16 [Source:UniProtKB/TrEMBL;Acc:A0A178UJ10]
AT1G06140	AT5G15310	0.643783	PCMP-E61	ATMYB16	Pentatricopeptide repeat-containing protein At1g06140, mitochondrial [Source:UniProtKB/Swiss-Prot;Acc:Q9LND4]	MYB16 [Source:UniProtKB/TrEMBL;Acc:A0A178UJ10]
AT1G06148	AT5G15310	0.736376		ATMYB16	Unknown gene [Source:TAIR;Acc:AT1G06148]	MYB16 [Source:UniProtKB/TrEMBL;Acc:A0A178UJ10]
AT1G05240	AT5G15310	0.689021	PER2	ATMYB16	Peroxidase 1 [Source:UniProtKB/Swiss-Prot;Acc:P0DI10]	MYB16 [Source:UniProtKB/TrEMBL;Acc:A0A178UJ10]
AT1G04555	AT1G18710	0.566005		AtMYB47	Transmembrane protein [Source:UniProtKB/TrEMBL;Acc:Q1G3F4]	MYB transcription factor [Source:UniProtKB/TrEMBL;Acc:Q9M9U2]
AT1G07745	AT1G18710	0.491931	RAD51D	AtMYB47	DNA repair protein RAD51 homolog 4 [Source:UniProtKB/Swiss-Prot;Acc:Q9LQQ2]	MYB transcription factor [Source:UniProtKB/TrEMBL;Acc:Q9M9U2]
AT1G04650	AT5G49620	0.63082		AtMYB78	unknown protein; Ha. [Source:TAIR;Acc:AT1G04650]	myb domain protein 78 [Source:TAIR;Acc:AT5G49620]
AT1G03860	AT5G49620	0.63082	PHB2	AtMYB78	PHB2 [Source:UniProtKB/TrEMBL;Acc:A0A178WBG3]	myb domain protein 78 [Source:TAIR;Acc:AT5G49620]
AT1G06500	AT5G49620	0.597487		AtMYB78	AT1G06500 protein [Source:UniProtKB/TrEMBL;Acc:Q8VY54]	myb domain protein 78 [Source:TAIR;Acc:AT5G49620]
AT1G03746	AT4G09650	0.639021		ATPD	snoRNA [Source:TAIR;Acc:AT1G03746]	PDE332 [Source:UniProtKB/TrEMBL;Acc:A0A178V1L3]
AT1G04650	AT4G09650	0.736376		ATPD	unknown protein; Ha. [Source:TAIR;Acc:AT1G04650]	PDE332 [Source:UniProtKB/TrEMBL;Acc:A0A178V1L3]
AT1G02965	AT4G09650	0.884524		ATPD	unknown protein; BEST Arabidopsis thaliana protein match is: unknown protein (TAIR:AT1G02960.3); Ha. [Source:TAIR;Acc:AT1G02965]	PDE332 [Source:UniProtKB/TrEMBL;Acc:A0A178V1L3]
AT1G02230	AT4G09650	0.588228	NAC004	ATPD	NAC domain-containing protein 4 [Source:UniProtKB/Swiss-Prot;Acc:O81913]	PDE332 [Source:UniProtKB/TrEMBL;Acc:A0A178V1L3]
AT1G05240	AT4G09650	0.773413	PER2	ATPD	Peroxidase 1 [Source:UniProtKB/Swiss-Prot;Acc:P0DI10]	PDE332 [Source:UniProtKB/TrEMBL;Acc:A0A178V1L3]
AT1G03540	AT4G09650	0.625265	PCMP-E4	ATPD	Pentatricopeptide repeat-containing protein At1g03540 [Source:UniProtKB/Swiss-Prot;Acc:Q9LR69]	PDE332 [Source:UniProtKB/TrEMBL;Acc:A0A178V1L3]
AT1G06690	ATCG00130	0.506746		ATPF	Uncharacterized oxidoreductase At1g06690, chloroplastic [Source:UniProtKB/Swiss-Prot;Acc:Q94A68]	ATP synthase subunit b, chloroplastic [Source:UniProtKB/Swiss-Prot;Acc:P56759]
AT1G04650	ATCG00130	0.81045		ATPF	unknown protein; Ha. [Source:TAIR;Acc:AT1G04650]	ATP synthase subunit b, chloroplastic [Source:UniProtKB/Swiss-Prot;Acc:P56759]
AT1G04870	ATCG00130	0.506746	PRMT10	ATPF	PRMT10 [Source:UniProtKB/TrEMBL;Acc:A0A178WKU5]	ATP synthase subunit b, chloroplastic [Source:UniProtKB/Swiss-Prot;Acc:P56759]
AT1G02475	ATCG00130	0.506746		ATPF	Polyketide cyclase/dehydrase and lipid transport superfamily protein [Source:UniProtKB/TrEMBL;Acc:Q94K52]	ATP synthase subunit b, chloroplastic [Source:UniProtKB/Swiss-Prot;Acc:P56759]
AT1G01960	AT4G23660	0.699339	BIG3	AtPPT1	Brefeldin A-inhibited guanine nucleotide-exchange protein 3 [Source:UniProtKB/Swiss-Prot;Acc:Q9LPC5]	4-hydroxybenzoate polyprenyltransferase, mitochondrial [Source:UniProtKB/TrEMBL;Acc:F4JPA9]
AT1G06690	AT4G23660	0.662302		AtPPT1	Uncharacterized oxidoreductase At1g06690, chloroplastic [Source:UniProtKB/Swiss-Prot;Acc:Q94A68]	4-hydroxybenzoate polyprenyltransferase, mitochondrial [Source:UniProtKB/TrEMBL;Acc:F4JPA9]
AT1G02100	AT4G23660	0.671561	LCMT1	AtPPT1	Leucine carboxyl methyltransferase 1 homolog [Source:UniProtKB/Swiss-Prot;Acc:Q8VY08]	4-hydroxybenzoate polyprenyltransferase, mitochondrial [Source:UniProtKB/TrEMBL;Acc:F4JPA9]
AT1G04870	AT4G23660	0.662302	PRMT10	AtPPT1	PRMT10 [Source:UniProtKB/TrEMBL;Acc:A0A178WKU5]	4-hydroxybenzoate polyprenyltransferase, mitochondrial [Source:UniProtKB/TrEMBL;Acc:F4JPA9]
AT1G05180	AT4G23660	0.699339	AXR1	AtPPT1	NEDD8-activating enzyme E1 regulatory subunit [Source:UniProtKB/TrEMBL;Acc:A0A178WFT2]	4-hydroxybenzoate polyprenyltransferase, mitochondrial [Source:UniProtKB/TrEMBL;Acc:F4JPA9]
AT1G02475	AT4G23660	0.662302		AtPPT1	Polyketide cyclase/dehydrase and lipid transport superfamily protein [Source:UniProtKB/TrEMBL;Acc:Q94K52]	4-hydroxybenzoate polyprenyltransferase, mitochondrial [Source:UniProtKB/TrEMBL;Acc:F4JPA9]
AT1G04410	AT4G23660	0.723413	MDH1	AtPPT1	Malate dehydrogenase [Source:UniProtKB/TrEMBL;Acc:A0A178W4H0]	4-hydroxybenzoate polyprenyltransferase, mitochondrial [Source:UniProtKB/TrEMBL;Acc:F4JPA9]
AT1G01510	AT5G40820	0.649339	AN	ATRAD3	C-terminal binding protein AN [Source:UniProtKB/Swiss-Prot;Acc:O23702]	Ataxia telangiectasia-mutated and RAD3-related [Source:TAIR;Acc:AT5G40820]
AT1G06390	AT5G40820	0.51045	ASK9	ATRAD3	SK22 [Source:UniProtKB/TrEMBL;Acc:A0A178WCN5]	Ataxia telangiectasia-mutated and RAD3-related [Source:TAIR;Acc:AT5G40820]
AT1G02820	AT2G45280	0.634524	LEA2	ATRAD51C	LEA3 [Source:UniProtKB/TrEMBL;Acc:A0A178WJ88]	RAS associated with diabetes protein 51C [Source:UniProtKB/TrEMBL;Acc:F4IW45]
AT1G02190	AT2G45280	0.491931		ATRAD51C	Protein CER1-like 1 [Source:UniProtKB/Swiss-Prot;Acc:F4HVX7]	RAS associated with diabetes protein 51C [Source:UniProtKB/TrEMBL;Acc:F4IW45]
AT1G05770	AT2G45280	0.671561	JAL2	ATRAD51C	Jacalin-related lectin 2 [Source:UniProtKB/Swiss-Prot;Acc:Q9MA49]	RAS associated with diabetes protein 51C [Source:UniProtKB/TrEMBL;Acc:F4IW45]
AT1G02310	AT2G45280	0.538228	MAN1	ATRAD51C	MAN1 [Source:UniProtKB/TrEMBL;Acc:A0A178WL81]	RAS associated with diabetes protein 51C [Source:UniProtKB/TrEMBL;Acc:F4IW45]
AT1G05570	AT1G07390	0.884524	CALS1	AtRLP1	Callose synthase 1 [Source:UniProtKB/Swiss-Prot;Acc:Q9AUE0]	Receptor like protein 1 [Source:UniProtKB/TrEMBL;Acc:F4HQM4]
AT1G01010	AT1G07390	0.76045	NAC001	AtRLP1	NAC domain-containing protein 1 [Source:UniProtKB/Swiss-Prot;Acc:Q0WV96]	Receptor like protein 1 [Source:UniProtKB/TrEMBL;Acc:F4HQM4]
AT1G04560	AT1G07390	0.699339		AtRLP1	AWPM-19-like family protein [Source:UniProtKB/TrEMBL;Acc:O23029]	Receptor like protein 1 [Source:UniProtKB/TrEMBL;Acc:F4HQM4]
AT1G02860	AT1G07390	0.708598	BAH1	AtRLP1	E3 ubiquitin-protein ligase BAH1 [Source:UniProtKB/Swiss-Prot;Acc:Q9SRX9]	Receptor like protein 1 [Source:UniProtKB/TrEMBL;Acc:F4HQM4]
AT1G05575	AT1G07390	0.76045		AtRLP1	Transmembrane protein [Source:UniProtKB/TrEMBL;Acc:Q8LC91]	Receptor like protein 1 [Source:UniProtKB/TrEMBL;Acc:F4HQM4]
AT1G02920	AT1G07390	0.778968	GSTF7	AtRLP1	Glutathione S-transferase F7 [Source:UniProtKB/Swiss-Prot;Acc:Q9SRY5]	Receptor like protein 1 [Source:UniProtKB/TrEMBL;Acc:F4HQM4]
AT1G05660	AT1G07390	0.884524		AtRLP1	F3F20.11 protein [Source:UniProtKB/TrEMBL;Acc:Q9SYK7]	Receptor like protein 1 [Source:UniProtKB/TrEMBL;Acc:F4HQM4]
AT1G03850	AT1G07390	0.782672		AtRLP1	Glutaredoxin family protein [Source:TAIR;Acc:AT1G03850]	Receptor like protein 1 [Source:UniProtKB/TrEMBL;Acc:F4HQM4]
AT1G06840	AT1G07390	0.778968		AtRLP1	Probable LRR receptor-like serine/threonine-protein kinase At1g06840 [Source:UniProtKB/Swiss-Prot;Acc:C0LGD7]	Receptor like protein 1 [Source:UniProtKB/TrEMBL;Acc:F4HQM4]
AT1G02220	AT1G07390	0.884524	NAC003	AtRLP1	NAC domain-containing protein 3 [Source:UniProtKB/Swiss-Prot;Acc:Q5PP28]	Receptor like protein 1 [Source:UniProtKB/TrEMBL;Acc:F4HQM4]
AT1G03880	AT1G07390	0.884524	CRB	AtRLP1	CRU2 [Source:UniProtKB/TrEMBL;Acc:A0A178W5K4]	Receptor like protein 1 [Source:UniProtKB/TrEMBL;Acc:F4HQM4]
AT1G03010	AT1G07390	0.63082		AtRLP1	BTB/POZ domain-containing protein At1g03010 [Source:UniProtKB/Swiss-Prot;Acc:Q9SA69]	Receptor like protein 1 [Source:UniProtKB/TrEMBL;Acc:F4HQM4]
AT1G07000	AT1G07390	0.704894	ATEXO70B2	AtRLP1	Exocyst subunit Exo70 family protein [Source:UniProtKB/TrEMBL;Acc:A0A178WCB5]	Receptor like protein 1 [Source:UniProtKB/TrEMBL;Acc:F4HQM4]
AT1G02360	AT1G07390	0.884524		AtRLP1	Chitinase family protein [Source:TAIR;Acc:AT1G02360]	Receptor like protein 1 [Source:UniProtKB/TrEMBL;Acc:F4HQM4]
AT1G04040	AT1G07390	0.847487		AtRLP1	At1g04040/F21M11_2 [Source:UniProtKB/TrEMBL;Acc:Q9ZWC4]	Receptor like protein 1 [Source:UniProtKB/TrEMBL;Acc:F4HQM4]
AT1G05000	AT1G07390	0.884524		AtRLP1	Phosphotyrosine protein phosphatases superfamily protein [Source:UniProtKB/TrEMBL;Acc:F4I780]	Receptor like protein 1 [Source:UniProtKB/TrEMBL;Acc:F4HQM4]
AT1G01470	AT1G07390	0.704894	LEA14	AtRLP1	LSR3 [Source:UniProtKB/TrEMBL;Acc:A0A178W160]	Receptor like protein 1 [Source:UniProtKB/TrEMBL;Acc:F4HQM4]
AT1G02400	AT1G07390	0.884524	GA2OX6	AtRLP1	Gibberellin 2-beta-dioxygenase 6 [Source:UniProtKB/Swiss-Prot;Acc:Q9FZ21]	Receptor like protein 1 [Source:UniProtKB/TrEMBL;Acc:F4HQM4]
AT1G06090	AT1G07390	0.723413		AtRLP1	Delta-9 desaturase-like 1 protein [Source:UniProtKB/Swiss-Prot;Acc:Q9LND9]	Receptor like protein 1 [Source:UniProtKB/TrEMBL;Acc:F4HQM4]
AT1G01580	AT1G07390	0.884524	FRO2	AtRLP1	ferric reduction oxidase 2 [Source:TAIR;Acc:AT1G01580]	Receptor like protein 1 [Source:UniProtKB/TrEMBL;Acc:F4HQM4]
AT1G03220	AT1G07390	0.847487		AtRLP1	Eukaryotic aspartyl protease family protein [Source:UniProtKB/TrEMBL;Acc:Q9ZVS4]	Receptor like protein 1 [Source:UniProtKB/TrEMBL;Acc:F4HQM4]
AT1G02500	AT1G07390	0.593783	SAM1	AtRLP1	S-adenosylmethionine synthase [Source:UniProtKB/TrEMBL;Acc:A0A178WES1]	Receptor like protein 1 [Source:UniProtKB/TrEMBL;Acc:F4HQM4]
AT1G05260	AT1G07390	0.63082	PER3	AtRLP1	Peroxidase [Source:UniProtKB/TrEMBL;Acc:Q0WSR2]	Receptor like protein 1 [Source:UniProtKB/TrEMBL;Acc:F4HQM4]
AT1G01640	AT1G07390	0.847487		AtRLP1	BTB/POZ domain-containing protein At1g01640 [Source:UniProtKB/Swiss-Prot;Acc:Q9LQ95]	Receptor like protein 1 [Source:UniProtKB/TrEMBL;Acc:F4HQM4]
AT1G04360	AT1G07390	0.671561	ATL1	AtRLP1	RING-H2 finger protein ATL1 [Source:UniProtKB/Swiss-Prot;Acc:P93823]	Receptor like protein 1 [Source:UniProtKB/TrEMBL;Acc:F4HQM4]
AT1G04440	AT1G07390	0.736376	CKL13	AtRLP1	Casein kinase 1-like protein 13 [Source:UniProtKB/Swiss-Prot;Acc:Q5XF24]	Receptor like protein 1 [Source:UniProtKB/TrEMBL;Acc:F4HQM4]
AT1G06620	AT1G07390	0.717857		AtRLP1	1-aminocyclopropane-1-carboxylate oxidase homolog 1 [Source:UniProtKB/Swiss-Prot;Acc:Q84MB3]	Receptor like protein 1 [Source:UniProtKB/TrEMBL;Acc:F4HQM4]
AT1G02810	AT1G07390	0.773413	PME7	AtRLP1	Probable pectinesterase/pectinesterase inhibitor 7 [Source:UniProtKB/Swiss-Prot;Acc:Q9SRX4]	Receptor like protein 1 [Source:UniProtKB/TrEMBL;Acc:F4HQM4]
AT1G03630	AT1G17240	0.593783	PORC	AtRLP2	Protochlorophyllide reductase C, chloroplastic [Source:UniProtKB/Swiss-Prot;Acc:O48741]	receptor like protein 2 [Source:TAIR;Acc:AT1G17240]
AT1G02870	AT1G17240	0.547487		AtRLP2	At1g02870 [Source:UniProtKB/TrEMBL;Acc:Q8RWK5]	receptor like protein 2 [Source:TAIR;Acc:AT1G17240]
AT1G07790	AT1G17240	0.634524	HTB1	AtRLP2	Histone H2B.1 [Source:UniProtKB/Swiss-Prot;Acc:Q9LQQ4]	receptor like protein 2 [Source:TAIR;Acc:AT1G17240]
AT1G04650	AT1G17240	0.686376		AtRLP2	unknown protein; Ha. [Source:TAIR;Acc:AT1G04650]	receptor like protein 2 [Source:TAIR;Acc:AT1G17240]
AT1G06070	AT1G17240	0.538228		AtRLP2	At1g06070 [Source:UniProtKB/TrEMBL;Acc:Q9LNE0]	receptor like protein 2 [Source:TAIR;Acc:AT1G17240]
AT1G07270	AT1G17240	0.569709	CDC6B	AtRLP2	Cell division control protein 6 homolog B [Source:UniProtKB/Swiss-Prot;Acc:Q8W032]	receptor like protein 2 [Source:TAIR;Acc:AT1G17240]
AT1G02780	AT1G17240	0.541931	RPL19A	AtRLP2	60S ribosomal protein L19-1 [Source:UniProtKB/Swiss-Prot;Acc:Q9SRX2]	receptor like protein 2 [Source:TAIR;Acc:AT1G17240]
AT1G06030	AT5G63540	0.532672		ATRMI1	Probable fructokinase-2 [Source:UniProtKB/Swiss-Prot;Acc:Q9LNE3]	Domain of unknown function (DUF1767) [Source:TAIR;Acc:AT5G63540]
AT1G02670	AT5G63540	0.56045		ATRMI1	P-loop containing nucleoside triphosphate hydrolases superfamily protein [Source:TAIR;Acc:AT1G02670]	Domain of unknown function (DUF1767) [Source:TAIR;Acc:AT5G63540]
AT1G04650	AT5G19560	0.556746		ATROPGEF10	unknown protein; Ha. [Source:TAIR;Acc:AT1G04650]	ROP uanine nucleotide exchange factor 10 [Source:TAIR;Acc:AT5G19560]
AT1G04810	AT5G19560	0.662302	RPN2B	ATROPGEF10	26S proteasome non-ATPase regulatory subunit 1 homolog [Source:UniProtKB/TrEMBL;Acc:A0A178WEG0]	ROP uanine nucleotide exchange factor 10 [Source:TAIR;Acc:AT5G19560]
AT1G07010	AT5G19560	0.773413		ATROPGEF10	Calcineurin-like metallo-phosphoesterase superfamily protein [Source:UniProtKB/TrEMBL;Acc:F4HNW0]	ROP uanine nucleotide exchange factor 10 [Source:TAIR;Acc:AT5G19560]
AT1G06110	AT5G19560	0.447487	SKIP16	ATROPGEF10	F-box protein SKIP16 [Source:UniProtKB/Swiss-Prot;Acc:Q9LND7]	ROP uanine nucleotide exchange factor 10 [Source:TAIR;Acc:AT5G19560]
AT1G04650	AT1G60850	0.649339		ATRPAC42	unknown protein; Ha. [Source:TAIR;Acc:AT1G04650]	DNA-directed RNA polymerase family protein [Source:UniProtKB/TrEMBL;Acc:Q9C6C2]
AT1G06500	AT1G60850	0.56045		ATRPAC42	AT1G06500 protein [Source:UniProtKB/TrEMBL;Acc:Q8VY54]	DNA-directed RNA polymerase family protein [Source:UniProtKB/TrEMBL;Acc:Q9C6C2]
AT1G06540	AT1G60850	0.76045		ATRPAC42	F12K11.13 [Source:UniProtKB/TrEMBL;Acc:Q9SHJ7]	DNA-directed RNA polymerase family protein [Source:UniProtKB/TrEMBL;Acc:Q9C6C2]
AT1G01950	AT1G60620	0.584524	ARK2	ATRPAC43	Kinesin-like protein [Source:UniProtKB/TrEMBL;Acc:F4HU83]	RNA polymerase I subunit 43 [Source:UniProtKB/TrEMBL;Acc:Q39216]
AT1G02100	AT1G60620	0.528968	LCMT1	ATRPAC43	Leucine carboxyl methyltransferase 1 homolog [Source:UniProtKB/Swiss-Prot;Acc:Q8VY08]	RNA polymerase I subunit 43 [Source:UniProtKB/TrEMBL;Acc:Q39216]
AT1G05180	AT1G60620	0.606746	AXR1	ATRPAC43	NEDD8-activating enzyme E1 regulatory subunit [Source:UniProtKB/TrEMBL;Acc:A0A178WFT2]	RNA polymerase I subunit 43 [Source:UniProtKB/TrEMBL;Acc:Q39216]
AT1G04410	AT1G60620	0.556746	MDH1	ATRPAC43	Malate dehydrogenase [Source:UniProtKB/TrEMBL;Acc:A0A178W4H0]	RNA polymerase I subunit 43 [Source:UniProtKB/TrEMBL;Acc:Q39216]
AT1G03630	AT5G62200	0.773413	PORC	ATS3B	Protochlorophyllide reductase C, chloroplastic [Source:UniProtKB/Swiss-Prot;Acc:O48741]	Embryo-specific protein ATS3B [Source:UniProtKB/Swiss-Prot;Acc:Q6NPM5]
AT1G06690	AT5G62200	0.649339		ATS3B	Uncharacterized oxidoreductase At1g06690, chloroplastic [Source:UniProtKB/Swiss-Prot;Acc:Q94A68]	Embryo-specific protein ATS3B [Source:UniProtKB/Swiss-Prot;Acc:Q6NPM5]
AT1G04650	AT5G62200	0.566005		ATS3B	unknown protein; Ha. [Source:TAIR;Acc:AT1G04650]	Embryo-specific protein ATS3B [Source:UniProtKB/Swiss-Prot;Acc:Q6NPM5]
AT1G02100	AT5G62200	0.566005	LCMT1	ATS3B	Leucine carboxyl methyltransferase 1 homolog [Source:UniProtKB/Swiss-Prot;Acc:Q8VY08]	Embryo-specific protein ATS3B [Source:UniProtKB/Swiss-Prot;Acc:Q6NPM5]
AT1G04870	AT5G62200	0.621561	PRMT10	ATS3B	PRMT10 [Source:UniProtKB/TrEMBL;Acc:A0A178WKU5]	Embryo-specific protein ATS3B [Source:UniProtKB/Swiss-Prot;Acc:Q6NPM5]
AT1G01320	AT5G62200	0.616005		ATS3B	Tetratricopeptide repeat (TPR)-like superfamily protein [Source:UniProtKB/TrEMBL;Acc:F4HS99]	Embryo-specific protein ATS3B [Source:UniProtKB/Swiss-Prot;Acc:Q6NPM5]
AT1G02300	AT5G62200	0.584524	CATHB1	ATS3B	Cathepsin B-like protease 1 [Source:UniProtKB/Swiss-Prot;Acc:F4HVZ1]	Embryo-specific protein ATS3B [Source:UniProtKB/Swiss-Prot;Acc:Q6NPM5]
AT1G07010	AT5G62200	0.723413		ATS3B	Calcineurin-like metallo-phosphoesterase superfamily protein [Source:UniProtKB/TrEMBL;Acc:F4HNW0]	Embryo-specific protein ATS3B [Source:UniProtKB/Swiss-Prot;Acc:Q6NPM5]
AT1G04210	AT5G62200	0.541931		ATS3B	At1g04210 [Source:UniProtKB/TrEMBL;Acc:O64486]	Embryo-specific protein ATS3B [Source:UniProtKB/Swiss-Prot;Acc:Q6NPM5]
AT1G02475	AT5G62200	0.634524		ATS3B	Polyketide cyclase/dehydrase and lipid transport superfamily protein [Source:UniProtKB/TrEMBL;Acc:Q94K52]	Embryo-specific protein ATS3B [Source:UniProtKB/Swiss-Prot;Acc:Q6NPM5]
AT1G01610	AT5G62200	0.606746	GPAT4	ATS3B	GPAT4 [Source:UniProtKB/TrEMBL;Acc:A0A178W9F8]	Embryo-specific protein ATS3B [Source:UniProtKB/Swiss-Prot;Acc:Q6NPM5]
AT1G03650	AT4G18980	0.819709		AtS40-3	Acyl-CoA N-acyltransferases (NAT) superfamily protein [Source:UniProtKB/TrEMBL;Acc:Q8GWN1]	AtS40-3 [Source:UniProtKB/TrEMBL;Acc:A0A178UY13]
AT1G02870	AT4G18980	0.671561		AtS40-3	At1g02870 [Source:UniProtKB/TrEMBL;Acc:Q8RWK5]	AtS40-3 [Source:UniProtKB/TrEMBL;Acc:A0A178UY13]
AT1G01070	AT4G18980	0.649339		AtS40-3	WAT1-related protein [Source:UniProtKB/TrEMBL;Acc:A0A178WFU3]	AtS40-3 [Source:UniProtKB/TrEMBL;Acc:A0A178UY13]
AT1G06690	AT4G18980	0.649339		AtS40-3	Uncharacterized oxidoreductase At1g06690, chloroplastic [Source:UniProtKB/Swiss-Prot;Acc:Q94A68]	AtS40-3 [Source:UniProtKB/TrEMBL;Acc:A0A178UY13]
AT1G01250	AT4G18980	0.584524	ERF023	AtS40-3	Ethylene-responsive transcription factor ERF023 [Source:UniProtKB/Swiss-Prot;Acc:Q1ECI2]	AtS40-3 [Source:UniProtKB/TrEMBL;Acc:A0A178UY13]
AT1G07010	AT4G18980	0.671561		AtS40-3	Calcineurin-like metallo-phosphoesterase superfamily protein [Source:UniProtKB/TrEMBL;Acc:F4HNW0]	AtS40-3 [Source:UniProtKB/TrEMBL;Acc:A0A178UY13]
AT1G04040	AT4G18980	0.593783		AtS40-3	At1g04040/F21M11_2 [Source:UniProtKB/TrEMBL;Acc:Q9ZWC4]	AtS40-3 [Source:UniProtKB/TrEMBL;Acc:A0A178UY13]
AT1G07140	AT4G18980	0.723413	RANBP1A	AtS40-3	Ran-binding protein 1 homolog a [Source:UniProtKB/Swiss-Prot;Acc:Q9LMK7]	AtS40-3 [Source:UniProtKB/TrEMBL;Acc:A0A178UY13]
AT1G05180	AT4G18980	0.671561	AXR1	AtS40-3	NEDD8-activating enzyme E1 regulatory subunit [Source:UniProtKB/TrEMBL;Acc:A0A178WFT2]	AtS40-3 [Source:UniProtKB/TrEMBL;Acc:A0A178UY13]
AT1G03230	AT4G18980	0.686376		AtS40-3	Eukaryotic aspartyl protease family protein [Source:UniProtKB/TrEMBL;Acc:Q9ZVS5]	AtS40-3 [Source:UniProtKB/TrEMBL;Acc:A0A178UY13]
AT1G04410	AT4G18980	0.782672	MDH1	AtS40-3	Malate dehydrogenase [Source:UniProtKB/TrEMBL;Acc:A0A178W4H0]	AtS40-3 [Source:UniProtKB/TrEMBL;Acc:A0A178UY13]
AT1G05060	AT3G47460	0.466005		ATSMC2	At1g05060 [Source:UniProtKB/TrEMBL;Acc:Q9ZVP0]	Structural maintenance of chromosomes protein [Source:UniProtKB/TrEMBL;Acc:A0A1I9LLC4]
AT1G03160	AT3G47460	0.671561	FZL	ATSMC2	Probable transmembrane GTPase FZO-like, chloroplastic [Source:UniProtKB/Swiss-Prot;Acc:Q1KPV0]	Structural maintenance of chromosomes protein [Source:UniProtKB/TrEMBL;Acc:A0A1I9LLC4]
AT1G04540	AT1G05830	0.745635		ATX2	Calcium-dependent lipid-binding (CaLB domain) family protein [Source:UniProtKB/TrEMBL;Acc:F4I5P7]	Histone-lysine N-methyltransferase ATX2 [Source:UniProtKB/Swiss-Prot;Acc:P0CB22]
AT1G02000	AT1G05830	0.745635	GAE2	ATX2	UDP-glucuronate 4-epimerase 2 [Source:UniProtKB/Swiss-Prot;Acc:Q9LPC1]	Histone-lysine N-methyltransferase ATX2 [Source:UniProtKB/Swiss-Prot;Acc:P0CB22]
AT1G01310	AT1G05830	0.723413		ATX2	At1g01310 [Source:UniProtKB/TrEMBL;Acc:Q6ID87]	Histone-lysine N-methyltransferase ATX2 [Source:UniProtKB/Swiss-Prot;Acc:P0CB22]
AT1G01460	AT1G05830	0.671561	PIP5K10	ATX2	Phosphatidylinositol 4-phosphate 5-kinase 10 [Source:UniProtKB/Swiss-Prot;Acc:Q9LMN1]	Histone-lysine N-methyltransferase ATX2 [Source:UniProtKB/Swiss-Prot;Acc:P0CB22]
AT1G02790	AT1G05830	0.68082	PGA3	ATX2	Exopolygalacturonase clone GBGE184 [Source:UniProtKB/Swiss-Prot;Acc:P49062]	Histone-lysine N-methyltransferase ATX2 [Source:UniProtKB/Swiss-Prot;Acc:P0CB22]
AT1G04470	AT1G05830	0.671561		ATX2	F19P19.6 protein [Source:UniProtKB/TrEMBL;Acc:P93812]	Histone-lysine N-methyltransferase ATX2 [Source:UniProtKB/Swiss-Prot;Acc:P0CB22]
AT1G03650	AT1G74650	0.671561		ATY13	Acyl-CoA N-acyltransferases (NAT) superfamily protein [Source:UniProtKB/TrEMBL;Acc:Q8GWN1]	At1g74650 [Source:UniProtKB/TrEMBL;Acc:Q9CA52]
AT1G04580	AT1G74650	0.593783	AAO4	ATY13	Benzaldehyde dehydrogenase (NAD(+)) [Source:UniProtKB/Swiss-Prot;Acc:Q7G191]	At1g74650 [Source:UniProtKB/TrEMBL;Acc:Q9CA52]
AT1G05180	AT1G74650	0.662302	AXR1	ATY13	NEDD8-activating enzyme E1 regulatory subunit [Source:UniProtKB/TrEMBL;Acc:A0A178WFT2]	At1g74650 [Source:UniProtKB/TrEMBL;Acc:Q9CA52]
AT1G02960	AT1G05180	0.525265		AXR1	Kinetochore protein [Source:UniProtKB/TrEMBL;Acc:Q8GWB5]	NEDD8-activating enzyme E1 regulatory subunit [Source:UniProtKB/TrEMBL;Acc:A0A178WFT2]
AT1G03970	AT1G05180	0.495635	GBF4	AXR1	At1g03970 [Source:UniProtKB/TrEMBL;Acc:Q2HIT6]	NEDD8-activating enzyme E1 regulatory subunit [Source:UniProtKB/TrEMBL;Acc:A0A178WFT2]
AT1G03650	AT2G27860	0.745635		AXS1	Acyl-CoA N-acyltransferases (NAT) superfamily protein [Source:UniProtKB/TrEMBL;Acc:Q8GWN1]	UDP-D-apiose/UDP-D-xylose synthase 1 [Source:UniProtKB/Swiss-Prot;Acc:Q9ZUY6]
AT1G02870	AT2G27860	0.736376		AXS1	At1g02870 [Source:UniProtKB/TrEMBL;Acc:Q8RWK5]	UDP-D-apiose/UDP-D-xylose synthase 1 [Source:UniProtKB/Swiss-Prot;Acc:Q9ZUY6]
AT1G04190	AT2G27860	0.736376	TPR3	AXS1	TPR3 [Source:UniProtKB/TrEMBL;Acc:A0A178WLS7]	UDP-D-apiose/UDP-D-xylose synthase 1 [Source:UniProtKB/Swiss-Prot;Acc:Q9ZUY6]
AT1G05180	AT2G27860	0.723413	AXR1	AXS1	NEDD8-activating enzyme E1 regulatory subunit [Source:UniProtKB/TrEMBL;Acc:A0A178WFT2]	UDP-D-apiose/UDP-D-xylose synthase 1 [Source:UniProtKB/Swiss-Prot;Acc:Q9ZUY6]
AT1G06200	AT2G27860	0.736376		AXS1	Peptidase S24/S26A/S26B/S26C family protein [Source:TAIR;Acc:AT1G06200]	UDP-D-apiose/UDP-D-xylose synthase 1 [Source:UniProtKB/Swiss-Prot;Acc:Q9ZUY6]
AT1G02690	AT2G27860	0.634524	IMPA-6	AXS1	Importin subunit alpha [Source:UniProtKB/TrEMBL;Acc:F4HXL3]	UDP-D-apiose/UDP-D-xylose synthase 1 [Source:UniProtKB/Swiss-Prot;Acc:Q9ZUY6]
AT1G06645	AT5G03470	0.782672		B'ALPHA	2-oxoglutarate (2OG) and Fe(II)-dependent oxygenase superfamily protein [Source:TAIR;Acc:AT1G06645]	Serine/threonine protein phosphatase 2A regulatory subunit [Source:UniProtKB/TrEMBL;Acc:A0A178UNX1]
AT1G06680	AT5G03470	0.649339	PSBP1	B'ALPHA	Oxygen-evolving enhancer protein 2-1, chloroplastic [Source:UniProtKB/Swiss-Prot;Acc:Q42029]	Serine/threonine protein phosphatase 2A regulatory subunit [Source:UniProtKB/TrEMBL;Acc:A0A178UNX1]
AT1G02205	AT5G03470	0.658598	CER1	B'ALPHA	Fatty acid hydroxylase superfamily [Source:TAIR;Acc:AT1G02205]	Serine/threonine protein phosphatase 2A regulatory subunit [Source:UniProtKB/TrEMBL;Acc:A0A178UNX1]
AT1G02300	AT5G03470	0.584524	CATHB1	B'ALPHA	Cathepsin B-like protease 1 [Source:UniProtKB/Swiss-Prot;Acc:F4HVZ1]	Serine/threonine protein phosphatase 2A regulatory subunit [Source:UniProtKB/TrEMBL;Acc:A0A178UNX1]
AT1G03040	AT5G03470	0.50119		B'ALPHA	basic helix-loop-helix (bHLH) DNA-binding superfamily protein [Source:TAIR;Acc:AT1G03040]	Serine/threonine protein phosphatase 2A regulatory subunit [Source:UniProtKB/TrEMBL;Acc:A0A178UNX1]
AT1G06030	AT5G03470	0.621561		B'ALPHA	Probable fructokinase-2 [Source:UniProtKB/Swiss-Prot;Acc:Q9LNE3]	Serine/threonine protein phosphatase 2A regulatory subunit [Source:UniProtKB/TrEMBL;Acc:A0A178UNX1]
AT1G03130	AT5G03470	0.662302	PSAD2	B'ALPHA	Photosystem I reaction center subunit II-2, chloroplastic [Source:UniProtKB/Swiss-Prot;Acc:Q9SA56]	Serine/threonine protein phosphatase 2A regulatory subunit [Source:UniProtKB/TrEMBL;Acc:A0A178UNX1]
AT1G03160	AT5G03470	0.634524	FZL	B'ALPHA	Probable transmembrane GTPase FZO-like, chloroplastic [Source:UniProtKB/Swiss-Prot;Acc:Q1KPV0]	Serine/threonine protein phosphatase 2A regulatory subunit [Source:UniProtKB/TrEMBL;Acc:A0A178UNX1]
AT1G01610	AT5G03470	0.63082	GPAT4	B'ALPHA	GPAT4 [Source:UniProtKB/TrEMBL;Acc:A0A178W9F8]	Serine/threonine protein phosphatase 2A regulatory subunit [Source:UniProtKB/TrEMBL;Acc:A0A178UNX1]
AT1G07450	AT5G03470	0.658598		B'ALPHA	Tropinone reductase homolog At1g07450 [Source:UniProtKB/Swiss-Prot;Acc:Q8RX32]	Serine/threonine protein phosphatase 2A regulatory subunit [Source:UniProtKB/TrEMBL;Acc:A0A178UNX1]
AT1G01710	AT5G03470	0.658598		B'ALPHA	Acyl-CoA thioesterase II [Source:UniProtKB/TrEMBL;Acc:F4HU51]	Serine/threonine protein phosphatase 2A regulatory subunit [Source:UniProtKB/TrEMBL;Acc:A0A178UNX1]
AT1G01730	AT5G03470	0.732672		B'ALPHA	T1N6.14 protein [Source:UniProtKB/TrEMBL;Acc:Q9LQ83]	Serine/threonine protein phosphatase 2A regulatory subunit [Source:UniProtKB/TrEMBL;Acc:A0A178UNX1]
AT1G01790	AT5G03470	0.606746	KEA1	B'ALPHA	K(+) efflux antiporter 1, chloroplastic [Source:UniProtKB/Swiss-Prot;Acc:Q9ZTZ7]	Serine/threonine protein phosphatase 2A regulatory subunit [Source:UniProtKB/TrEMBL;Acc:A0A178UNX1]
AT1G03630	AT5G03470	0.723413	PORC	B'ALPHA	Protochlorophyllide reductase C, chloroplastic [Source:UniProtKB/Swiss-Prot;Acc:O48741]	Serine/threonine protein phosphatase 2A regulatory subunit [Source:UniProtKB/TrEMBL;Acc:A0A178UNX1]
AT1G03900	AT3G21650	0.597487	ATNAP4	B'ZETA	NAP4 [Source:UniProtKB/TrEMBL;Acc:A0A178WMR3]	Serine/threonine protein phosphatase 2A regulatory subunit [Source:UniProtKB/TrEMBL;Acc:A0A178V736]
AT1G05180	AT3G21650	0.81045	AXR1	B'ZETA	NEDD8-activating enzyme E1 regulatory subunit [Source:UniProtKB/TrEMBL;Acc:A0A178WFT2]	Serine/threonine protein phosphatase 2A regulatory subunit [Source:UniProtKB/TrEMBL;Acc:A0A178V736]
AT1G04410	AT3G21650	0.658598	MDH1	B'ZETA	Malate dehydrogenase [Source:UniProtKB/TrEMBL;Acc:A0A178W4H0]	Serine/threonine protein phosphatase 2A regulatory subunit [Source:UniProtKB/TrEMBL;Acc:A0A178V736]
AT1G06590	AT3G21650	0.736376	APC5	B'ZETA	Anaphase-promoting complex subunit 5 [Source:UniProtKB/Swiss-Prot;Acc:Q8H1U4]	Serine/threonine protein phosphatase 2A regulatory subunit [Source:UniProtKB/TrEMBL;Acc:A0A178V736]
AT1G03746	AT3G29310	0.797487		BAG1	snoRNA [Source:TAIR;Acc:AT1G03746]	BAG family molecular chaperone regulator 8, chloroplastic [Source:UniProtKB/Swiss-Prot;Acc:Q9LIB3]
AT1G04650	AT3G29310	0.63082		BAG1	unknown protein; Ha. [Source:TAIR;Acc:AT1G04650]	BAG family molecular chaperone regulator 8, chloroplastic [Source:UniProtKB/Swiss-Prot;Acc:Q9LIB3]
AT1G06810	AT3G29310	0.667857		BAG1	Endonuclease/glycosyl hydrolase [Source:UniProtKB/TrEMBL;Acc:Q58G55]	BAG family molecular chaperone regulator 8, chloroplastic [Source:UniProtKB/Swiss-Prot;Acc:Q9LIB3]
AT1G02965	AT3G29310	0.695635		BAG1	unknown protein; BEST Arabidopsis thaliana protein match is: unknown protein (TAIR:AT1G02960.3); Ha. [Source:TAIR;Acc:AT1G02965]	BAG family molecular chaperone regulator 8, chloroplastic [Source:UniProtKB/Swiss-Prot;Acc:Q9LIB3]
AT1G06140	AT3G29310	0.643783	PCMP-E61	BAG1	Pentatricopeptide repeat-containing protein At1g06140, mitochondrial [Source:UniProtKB/Swiss-Prot;Acc:Q9LND4]	BAG family molecular chaperone regulator 8, chloroplastic [Source:UniProtKB/Swiss-Prot;Acc:Q9LIB3]
AT1G06148	AT3G29310	0.653042		BAG1	Unknown gene [Source:TAIR;Acc:AT1G06148]	BAG family molecular chaperone regulator 8, chloroplastic [Source:UniProtKB/Swiss-Prot;Acc:Q9LIB3]
AT1G05240	AT3G29310	0.689021	PER2	BAG1	Peroxidase 1 [Source:UniProtKB/Swiss-Prot;Acc:P0DI10]	BAG family molecular chaperone regulator 8, chloroplastic [Source:UniProtKB/Swiss-Prot;Acc:Q9LIB3]
AT1G01030	AT1G02860	0.584524	NGA3	BAH1	B3 domain-containing transcription factor NGA3 [Source:UniProtKB/Swiss-Prot;Acc:Q9MAN1]	E3 ubiquitin-protein ligase BAH1 [Source:UniProtKB/Swiss-Prot;Acc:Q9SRX9]
AT1G02340	AT1G02860	0.723413	HFR1	BAH1	Transcription factor HFR1 [Source:UniProtKB/Swiss-Prot;Acc:Q9FE22]	E3 ubiquitin-protein ligase BAH1 [Source:UniProtKB/Swiss-Prot;Acc:Q9SRX9]
AT1G02610	AT1G02860	0.603042		BAH1	RING/FYVE/PHD zinc finger superfamily protein [Source:UniProtKB/TrEMBL;Acc:F4HXK4]	E3 ubiquitin-protein ligase BAH1 [Source:UniProtKB/Swiss-Prot;Acc:Q9SRX9]
AT1G04650	AT4G17090	0.634524		BAM3	unknown protein; Ha. [Source:TAIR;Acc:AT1G04650]	Beta-amylase 3, chloroplastic [Source:UniProtKB/Swiss-Prot;Acc:O23553]
AT1G03860	AT4G17090	0.63082	PHB2	BAM3	PHB2 [Source:UniProtKB/TrEMBL;Acc:A0A178WBG3]	Beta-amylase 3, chloroplastic [Source:UniProtKB/Swiss-Prot;Acc:O23553]
AT1G06500	AT4G17090	0.597487		BAM3	AT1G06500 protein [Source:UniProtKB/TrEMBL;Acc:Q8VY54]	Beta-amylase 3, chloroplastic [Source:UniProtKB/Swiss-Prot;Acc:O23553]
AT1G03650	AT3G19910	0.708598		BBR	Acyl-CoA N-acyltransferases (NAT) superfamily protein [Source:UniProtKB/TrEMBL;Acc:Q8GWN1]	E3 ubiquitin ligase BIG BROTHER-related [Source:UniProtKB/Swiss-Prot;Acc:Q9LT17]
AT1G04580	AT3G19910	0.63082	AAO4	BBR	Benzaldehyde dehydrogenase (NAD(+)) [Source:UniProtKB/Swiss-Prot;Acc:Q7G191]	E3 ubiquitin ligase BIG BROTHER-related [Source:UniProtKB/Swiss-Prot;Acc:Q9LT17]
AT1G01250	AT3G19910	0.621561	ERF023	BBR	Ethylene-responsive transcription factor ERF023 [Source:UniProtKB/Swiss-Prot;Acc:Q1ECI2]	E3 ubiquitin ligase BIG BROTHER-related [Source:UniProtKB/Swiss-Prot;Acc:Q9LT17]
AT1G07140	AT3G19910	0.634524	RANBP1A	BBR	Ran-binding protein 1 homolog a [Source:UniProtKB/Swiss-Prot;Acc:Q9LMK7]	E3 ubiquitin ligase BIG BROTHER-related [Source:UniProtKB/Swiss-Prot;Acc:Q9LT17]
AT1G05180	AT3G19910	0.699339	AXR1	BBR	NEDD8-activating enzyme E1 regulatory subunit [Source:UniProtKB/TrEMBL;Acc:A0A178WFT2]	E3 ubiquitin ligase BIG BROTHER-related [Source:UniProtKB/Swiss-Prot;Acc:Q9LT17]
AT1G06660	AT1G75540	0.699339	JASON	BBX21	Protein JASON [Source:UniProtKB/Swiss-Prot;Acc:F4IDQ5]	B-box zinc finger protein 21 [Source:UniProtKB/Swiss-Prot;Acc:Q9LQZ7]
AT1G06070	AT1G75540	0.699339		BBX21	At1g06070 [Source:UniProtKB/TrEMBL;Acc:Q9LNE0]	B-box zinc finger protein 21 [Source:UniProtKB/Swiss-Prot;Acc:Q9LQZ7]
AT1G01690	AT1G75540	0.662302	ATPRD3	BBX21	Putative recombination initiation defects 3 [Source:UniProtKB/TrEMBL;Acc:F4HU48]	B-box zinc finger protein 21 [Source:UniProtKB/Swiss-Prot;Acc:Q9LQZ7]
AT1G04190	AT5G15530	0.773413	TPR3	BCCP2	TPR3 [Source:UniProtKB/TrEMBL;Acc:A0A178WLS7]	Biotin carboxyl carrier protein of acetyl-CoA carboxylase [Source:UniProtKB/TrEMBL;Acc:A0A178U9S1]
AT1G05180	AT5G15530	0.662302	AXR1	BCCP2	NEDD8-activating enzyme E1 regulatory subunit [Source:UniProtKB/TrEMBL;Acc:A0A178WFT2]	Biotin carboxyl carrier protein of acetyl-CoA carboxylase [Source:UniProtKB/TrEMBL;Acc:A0A178U9S1]
AT1G06200	AT5G15530	0.773413		BCCP2	Peptidase S24/S26A/S26B/S26C family protein [Source:TAIR;Acc:AT1G06200]	Biotin carboxyl carrier protein of acetyl-CoA carboxylase [Source:UniProtKB/TrEMBL;Acc:A0A178U9S1]
AT1G02690	AT5G15530	0.671561	IMPA-6	BCCP2	Importin subunit alpha [Source:UniProtKB/TrEMBL;Acc:F4HXL3]	Biotin carboxyl carrier protein of acetyl-CoA carboxylase [Source:UniProtKB/TrEMBL;Acc:A0A178U9S1]
AT1G06590	AT5G15530	0.736376	APC5	BCCP2	Anaphase-promoting complex subunit 5 [Source:UniProtKB/Swiss-Prot;Acc:Q8H1U4]	Biotin carboxyl carrier protein of acetyl-CoA carboxylase [Source:UniProtKB/TrEMBL;Acc:A0A178U9S1]
AT1G03650	AT1G24520	0.708598		BCP1	Acyl-CoA N-acyltransferases (NAT) superfamily protein [Source:UniProtKB/TrEMBL;Acc:Q8GWN1]	BCP1 [Source:UniProtKB/TrEMBL;Acc:A0A178W8R9]
AT1G02870	AT1G24520	0.81045		BCP1	At1g02870 [Source:UniProtKB/TrEMBL;Acc:Q8RWK5]	BCP1 [Source:UniProtKB/TrEMBL;Acc:A0A178W8R9]
AT1G01070	AT1G24520	0.649339		BCP1	WAT1-related protein [Source:UniProtKB/TrEMBL;Acc:A0A178WFU3]	BCP1 [Source:UniProtKB/TrEMBL;Acc:A0A178W8R9]
AT1G02890	AT1G24520	0.491931		BCP1	AAA-type ATPase family protein [Source:UniProtKB/TrEMBL;Acc:F4HZ82]	BCP1 [Source:UniProtKB/TrEMBL;Acc:A0A178W8R9]
AT1G03055	AT1G24520	0.52791	D27	BCP1	Beta-carotene isomerase D27, chloroplastic [Source:UniProtKB/Swiss-Prot;Acc:Q7XA78]	BCP1 [Source:UniProtKB/TrEMBL;Acc:A0A178W8R9]
AT1G04190	AT1G24520	0.662302	TPR3	BCP1	TPR3 [Source:UniProtKB/TrEMBL;Acc:A0A178WLS7]	BCP1 [Source:UniProtKB/TrEMBL;Acc:A0A178W8R9]
AT1G05180	AT1G24520	0.699339	AXR1	BCP1	NEDD8-activating enzyme E1 regulatory subunit [Source:UniProtKB/TrEMBL;Acc:A0A178WFT2]	BCP1 [Source:UniProtKB/TrEMBL;Acc:A0A178W8R9]
AT1G06200	AT1G24520	0.662302		BCP1	Peptidase S24/S26A/S26B/S26C family protein [Source:TAIR;Acc:AT1G06200]	BCP1 [Source:UniProtKB/TrEMBL;Acc:A0A178W8R9]
AT1G03650	AT4G26140	0.634524		BGAL12	Acyl-CoA N-acyltransferases (NAT) superfamily protein [Source:UniProtKB/TrEMBL;Acc:Q8GWN1]	beta-galactosidase 12 [Source:TAIR;Acc:AT4G26140]
AT1G02870	AT4G26140	0.547487		BGAL12	At1g02870 [Source:UniProtKB/TrEMBL;Acc:Q8RWK5]	beta-galactosidase 12 [Source:TAIR;Acc:AT4G26140]
AT1G04650	AT4G26140	0.686376		BGAL12	unknown protein; Ha. [Source:TAIR;Acc:AT1G04650]	beta-galactosidase 12 [Source:TAIR;Acc:AT4G26140]
AT1G07140	AT4G26140	0.547487	RANBP1A	BGAL12	Ran-binding protein 1 homolog a [Source:UniProtKB/Swiss-Prot;Acc:Q9LMK7]	beta-galactosidase 12 [Source:TAIR;Acc:AT4G26140]
AT1G07270	AT4G26140	0.528968	CDC6B	BGAL12	Cell division control protein 6 homolog B [Source:UniProtKB/Swiss-Prot;Acc:Q8W032]	beta-galactosidase 12 [Source:TAIR;Acc:AT4G26140]
AT1G04410	AT4G26140	0.634524	MDH1	BGAL12	Malate dehydrogenase [Source:UniProtKB/TrEMBL;Acc:A0A178W4H0]	beta-galactosidase 12 [Source:TAIR;Acc:AT4G26140]
AT1G01690	AT4G26140	0.569709	ATPRD3	BGAL12	Putative recombination initiation defects 3 [Source:UniProtKB/TrEMBL;Acc:F4HU48]	beta-galactosidase 12 [Source:TAIR;Acc:AT4G26140]
AT1G01970	AT1G02850	0.723413		BGLU11	Pentatricopeptide repeat-containing protein At1g01970 [Source:UniProtKB/Swiss-Prot;Acc:Q9LPC4]	Beta-glucosidase 11 [Source:UniProtKB/Swiss-Prot;Acc:B3H5Q1]
AT1G01140	AT1G02850	0.745635	CIPK9	BGLU11	CBL-interacting protein kinase 9 [Source:TAIR;Acc:AT1G01140]	Beta-glucosidase 11 [Source:UniProtKB/Swiss-Prot;Acc:B3H5Q1]
AT1G01730	AT1G02850	0.736376		BGLU11	T1N6.14 protein [Source:UniProtKB/TrEMBL;Acc:Q9LQ83]	Beta-glucosidase 11 [Source:UniProtKB/Swiss-Prot;Acc:B3H5Q1]
AT1G01240	AT1G64625	0.532672		BHLH157	At1g01240/F6F3_11 [Source:UniProtKB/TrEMBL;Acc:Q9LNJ7]	Transcription factor bHLH157 [Source:UniProtKB/Swiss-Prot;Acc:Q7XJU0]
AT1G03110	AT1G64625	0.634524	TRM82	BHLH157	tRNA (guanine-N(7)-)-methyltransferase non-catalytic subunit [Source:UniProtKB/TrEMBL;Acc:A0A178VZV6]	Transcription factor bHLH157 [Source:UniProtKB/Swiss-Prot;Acc:Q7XJU0]
AT1G04650	AT5G46690	0.723413		BHLH71	unknown protein; Ha. [Source:TAIR;Acc:AT1G04650]	Transcription factor bHLH71 [Source:UniProtKB/Swiss-Prot;Acc:Q56XR0]
AT1G02965	AT5G46690	0.634524		BHLH71	unknown protein; BEST Arabidopsis thaliana protein match is: unknown protein (TAIR:AT1G02960.3); Ha. [Source:TAIR;Acc:AT1G02965]	Transcription factor bHLH71 [Source:UniProtKB/Swiss-Prot;Acc:Q56XR0]
AT1G06240	AT5G46690	0.454894		BHLH71	Uncharacterized protein At1g06240 [Source:UniProtKB/TrEMBL;Acc:Q8H109]	Transcription factor bHLH71 [Source:UniProtKB/Swiss-Prot;Acc:Q56XR0]
AT1G03740	AT1G06170	0.612302		BHLH89	F21B7.34 [Source:UniProtKB/TrEMBL;Acc:Q9LR53]	Transcription factor bHLH89 [Source:UniProtKB/Swiss-Prot;Acc:Q9LND0]
AT1G03870	AT1G06170	0.708598	FLA9	BHLH89	At1g03870 [Source:UniProtKB/TrEMBL;Acc:B3LF88]	Transcription factor bHLH89 [Source:UniProtKB/Swiss-Prot;Acc:Q9LND0]
AT1G01420	AT1G06170	0.671561	UGT72B3	BHLH89	UDP-glucosyl transferase 72B3 [Source:TAIR;Acc:AT1G01420]	Transcription factor bHLH89 [Source:UniProtKB/Swiss-Prot;Acc:Q9LND0]
AT1G01440	AT1G06170	0.616005		BHLH89	At1g01440 [Source:UniProtKB/TrEMBL;Acc:Q6NQ63]	Transcription factor bHLH89 [Source:UniProtKB/Swiss-Prot;Acc:Q9LND0]
AT1G03090	AT1G06170	0.81045	MCCA	BHLH89	Methylcrotonoyl-CoA carboxylase subunit alpha, mitochondrial [Source:UniProtKB/Swiss-Prot;Acc:Q42523]	Transcription factor bHLH89 [Source:UniProtKB/Swiss-Prot;Acc:Q9LND0]
AT1G03650	AT5G04620	0.671561		BIOF	Acyl-CoA N-acyltransferases (NAT) superfamily protein [Source:UniProtKB/TrEMBL;Acc:Q8GWN1]	8-amino-7-oxononanoate synthase [Source:UniProtKB/Swiss-Prot;Acc:Q8GW43]
AT1G02870	AT5G04620	0.847487		BIOF	At1g02870 [Source:UniProtKB/TrEMBL;Acc:Q8RWK5]	8-amino-7-oxononanoate synthase [Source:UniProtKB/Swiss-Prot;Acc:Q8GW43]
AT1G01070	AT5G04620	0.686376		BIOF	WAT1-related protein [Source:UniProtKB/TrEMBL;Acc:A0A178WFU3]	8-amino-7-oxononanoate synthase [Source:UniProtKB/Swiss-Prot;Acc:Q8GW43]
AT1G06690	AT5G04620	0.699339		BIOF	Uncharacterized oxidoreductase At1g06690, chloroplastic [Source:UniProtKB/Swiss-Prot;Acc:Q94A68]	8-amino-7-oxononanoate synthase [Source:UniProtKB/Swiss-Prot;Acc:Q8GW43]
AT1G04870	AT5G04620	0.699339	PRMT10	BIOF	PRMT10 [Source:UniProtKB/TrEMBL;Acc:A0A178WKU5]	8-amino-7-oxononanoate synthase [Source:UniProtKB/Swiss-Prot;Acc:Q8GW43]
AT1G03055	AT5G04620	0.612302	D27	BIOF	Beta-carotene isomerase D27, chloroplastic [Source:UniProtKB/Swiss-Prot;Acc:Q7XA78]	8-amino-7-oxononanoate synthase [Source:UniProtKB/Swiss-Prot;Acc:Q8GW43]
AT1G04190	AT5G04620	0.662302	TPR3	BIOF	TPR3 [Source:UniProtKB/TrEMBL;Acc:A0A178WLS7]	8-amino-7-oxononanoate synthase [Source:UniProtKB/Swiss-Prot;Acc:Q8GW43]
AT1G05180	AT5G04620	0.699339	AXR1	BIOF	NEDD8-activating enzyme E1 regulatory subunit [Source:UniProtKB/TrEMBL;Acc:A0A178WFT2]	8-amino-7-oxononanoate synthase [Source:UniProtKB/Swiss-Prot;Acc:Q8GW43]
AT1G02475	AT5G04620	0.699339		BIOF	Polyketide cyclase/dehydrase and lipid transport superfamily protein [Source:UniProtKB/TrEMBL;Acc:Q94K52]	8-amino-7-oxononanoate synthase [Source:UniProtKB/Swiss-Prot;Acc:Q8GW43]
AT1G06200	AT5G04620	0.662302		BIOF	Peptidase S24/S26A/S26B/S26C family protein [Source:TAIR;Acc:AT1G06200]	8-amino-7-oxononanoate synthase [Source:UniProtKB/Swiss-Prot;Acc:Q8GW43]
AT1G03900	AT5G45300	0.643783	ATNAP4	BMY2	NAP4 [Source:UniProtKB/TrEMBL;Acc:A0A178WMR3]	beta-amylase 2 [Source:TAIR;Acc:AT5G45300]
AT1G05180	AT5G45300	0.625265	AXR1	BMY2	NEDD8-activating enzyme E1 regulatory subunit [Source:UniProtKB/TrEMBL;Acc:A0A178WFT2]	beta-amylase 2 [Source:TAIR;Acc:AT5G45300]
AT1G04410	AT5G45300	0.643783	MDH1	BMY2	Malate dehydrogenase [Source:UniProtKB/TrEMBL;Acc:A0A178W4H0]	beta-amylase 2 [Source:TAIR;Acc:AT5G45300]
AT1G05570	AT2G20635	0.723413	CALS1	BUB1	Callose synthase 1 [Source:UniProtKB/Swiss-Prot;Acc:Q9AUE0]	Mitotic checkpoint serine/threonine-protein kinase BUB1 [Source:UniProtKB/Swiss-Prot;Acc:F4IVI0]
AT1G04560	AT2G20635	0.773413		BUB1	AWPM-19-like family protein [Source:UniProtKB/TrEMBL;Acc:O23029]	Mitotic checkpoint serine/threonine-protein kinase BUB1 [Source:UniProtKB/Swiss-Prot;Acc:F4IVI0]
AT1G02860	AT2G20635	0.68082	BAH1	BUB1	E3 ubiquitin-protein ligase BAH1 [Source:UniProtKB/Swiss-Prot;Acc:Q9SRX9]	Mitotic checkpoint serine/threonine-protein kinase BUB1 [Source:UniProtKB/Swiss-Prot;Acc:F4IVI0]
AT1G05660	AT2G20635	0.723413		BUB1	F3F20.11 protein [Source:UniProtKB/TrEMBL;Acc:Q9SYK7]	Mitotic checkpoint serine/threonine-protein kinase BUB1 [Source:UniProtKB/Swiss-Prot;Acc:F4IVI0]
AT1G02220	AT2G20635	0.708598	NAC003	BUB1	NAC domain-containing protein 3 [Source:UniProtKB/Swiss-Prot;Acc:Q5PP28]	Mitotic checkpoint serine/threonine-protein kinase BUB1 [Source:UniProtKB/Swiss-Prot;Acc:F4IVI0]
AT1G03880	AT2G20635	0.723413	CRB	BUB1	CRU2 [Source:UniProtKB/TrEMBL;Acc:A0A178W5K4]	Mitotic checkpoint serine/threonine-protein kinase BUB1 [Source:UniProtKB/Swiss-Prot;Acc:F4IVI0]
AT1G01420	AT2G20635	0.556746	UGT72B3	BUB1	UDP-glucosyl transferase 72B3 [Source:TAIR;Acc:AT1G01420]	Mitotic checkpoint serine/threonine-protein kinase BUB1 [Source:UniProtKB/Swiss-Prot;Acc:F4IVI0]
AT1G04970	AT2G20635	0.566005		BUB1	Putative BPI/LBP family protein At1g04970 [Source:UniProtKB/Swiss-Prot;Acc:Q9MAU5]	Mitotic checkpoint serine/threonine-protein kinase BUB1 [Source:UniProtKB/Swiss-Prot;Acc:F4IVI0]
AT1G02360	AT2G20635	0.723413		BUB1	Chitinase family protein [Source:TAIR;Acc:AT1G02360]	Mitotic checkpoint serine/threonine-protein kinase BUB1 [Source:UniProtKB/Swiss-Prot;Acc:F4IVI0]
AT1G04040	AT2G20635	0.686376		BUB1	At1g04040/F21M11_2 [Source:UniProtKB/TrEMBL;Acc:Q9ZWC4]	Mitotic checkpoint serine/threonine-protein kinase BUB1 [Source:UniProtKB/Swiss-Prot;Acc:F4IVI0]
AT1G05000	AT2G20635	0.723413		BUB1	Phosphotyrosine protein phosphatases superfamily protein [Source:UniProtKB/TrEMBL;Acc:F4I780]	Mitotic checkpoint serine/threonine-protein kinase BUB1 [Source:UniProtKB/Swiss-Prot;Acc:F4IVI0]
AT1G01470	AT2G20635	0.699339	LEA14	BUB1	LSR3 [Source:UniProtKB/TrEMBL;Acc:A0A178W160]	Mitotic checkpoint serine/threonine-protein kinase BUB1 [Source:UniProtKB/Swiss-Prot;Acc:F4IVI0]
AT1G02400	AT2G20635	0.723413	GA2OX6	BUB1	Gibberellin 2-beta-dioxygenase 6 [Source:UniProtKB/Swiss-Prot;Acc:Q9FZ21]	Mitotic checkpoint serine/threonine-protein kinase BUB1 [Source:UniProtKB/Swiss-Prot;Acc:F4IVI0]
AT1G01580	AT2G20635	0.723413	FRO2	BUB1	ferric reduction oxidase 2 [Source:TAIR;Acc:AT1G01580]	Mitotic checkpoint serine/threonine-protein kinase BUB1 [Source:UniProtKB/Swiss-Prot;Acc:F4IVI0]
AT1G03220	AT2G20635	0.686376		BUB1	Eukaryotic aspartyl protease family protein [Source:UniProtKB/TrEMBL;Acc:Q9ZVS4]	Mitotic checkpoint serine/threonine-protein kinase BUB1 [Source:UniProtKB/Swiss-Prot;Acc:F4IVI0]
AT1G07380	AT2G20635	0.708598		BUB1	Neutral/alkaline non-lysosomal ceramidase [Source:TAIR;Acc:AT1G07380]	Mitotic checkpoint serine/threonine-protein kinase BUB1 [Source:UniProtKB/Swiss-Prot;Acc:F4IVI0]
AT1G01640	AT2G20635	0.671561		BUB1	BTB/POZ domain-containing protein At1g01640 [Source:UniProtKB/Swiss-Prot;Acc:Q9LQ95]	Mitotic checkpoint serine/threonine-protein kinase BUB1 [Source:UniProtKB/Swiss-Prot;Acc:F4IVI0]
AT1G05510	AT2G20635	0.640079	OBAP1A	BUB1	Oil body-associated protein 1A [Source:UniProtKB/Swiss-Prot;Acc:Q9ZVY7]	Mitotic checkpoint serine/threonine-protein kinase BUB1 [Source:UniProtKB/Swiss-Prot;Acc:F4IVI0]
AT1G07610	AT2G20635	0.723413	MT1C	BUB1	Metallothionein-like protein 1C [Source:UniProtKB/Swiss-Prot;Acc:Q38804]	Mitotic checkpoint serine/threonine-protein kinase BUB1 [Source:UniProtKB/Swiss-Prot;Acc:F4IVI0]
AT1G04490	AT2G20635	0.686376		BUB1	At1g04490 [Source:UniProtKB/TrEMBL;Acc:Q67XK9]	Mitotic checkpoint serine/threonine-protein kinase BUB1 [Source:UniProtKB/Swiss-Prot;Acc:F4IVI0]
AT1G04620	AT3G19590	0.708598	HCAR	BUB3.1	7-hydroxymethyl chlorophyll a reductase, chloroplastic [Source:UniProtKB/Swiss-Prot;Acc:Q8GS60]	BUB3.1 [Source:UniProtKB/TrEMBL;Acc:A0A178VA46]
AT1G02145	AT3G19590	0.584524	ALG12	BUB3.1	Dol-P-Man:Man(7)GlcNAc(2)-PP-Dol alpha-1,6-mannosyltransferase [Source:UniProtKB/Swiss-Prot;Acc:A8MR93]	BUB3.1 [Source:UniProtKB/TrEMBL;Acc:A0A178VA46]
AT1G02310	AT3G19590	0.723413	MAN1	BUB3.1	MAN1 [Source:UniProtKB/TrEMBL;Acc:A0A178WL81]	BUB3.1 [Source:UniProtKB/TrEMBL;Acc:A0A178VA46]
AT1G03746	AT1G49910	0.639021		BUB3.2	snoRNA [Source:TAIR;Acc:AT1G03746]	BUB3.2 [Source:UniProtKB/TrEMBL;Acc:A0A178W7L6]
AT1G04650	AT1G49910	0.736376		BUB3.2	unknown protein; Ha. [Source:TAIR;Acc:AT1G04650]	BUB3.2 [Source:UniProtKB/TrEMBL;Acc:A0A178W7L6]
AT1G02965	AT1G49910	0.884524		BUB3.2	unknown protein; BEST Arabidopsis thaliana protein match is: unknown protein (TAIR:AT1G02960.3); Ha. [Source:TAIR;Acc:AT1G02965]	BUB3.2 [Source:UniProtKB/TrEMBL;Acc:A0A178W7L6]
AT1G02230	AT1G49910	0.588228	NAC004	BUB3.2	NAC domain-containing protein 4 [Source:UniProtKB/Swiss-Prot;Acc:O81913]	BUB3.2 [Source:UniProtKB/TrEMBL;Acc:A0A178W7L6]
AT1G02390	AT1G49910	0.532672	GPAT2	BUB3.2	Probable glycerol-3-phosphate acyltransferase 2 [Source:UniProtKB/Swiss-Prot;Acc:Q9FZ22]	BUB3.2 [Source:UniProtKB/TrEMBL;Acc:A0A178W7L6]
AT1G05240	AT1G49910	0.773413	PER2	BUB3.2	Peroxidase 1 [Source:UniProtKB/Swiss-Prot;Acc:P0DI10]	BUB3.2 [Source:UniProtKB/TrEMBL;Acc:A0A178W7L6]
AT1G03540	AT1G49910	0.634524	PCMP-E4	BUB3.2	Pentatricopeptide repeat-containing protein At1g03540 [Source:UniProtKB/Swiss-Prot;Acc:Q9LR69]	BUB3.2 [Source:UniProtKB/TrEMBL;Acc:A0A178W7L6]
AT1G06100	AT1G69400	0.566005		BUB3.3	Delta-9 desaturase-like 2 protein [Source:UniProtKB/Swiss-Prot;Acc:Q9LND8]	Mitotic checkpoint protein BUB3.3 [Source:UniProtKB/Swiss-Prot;Acc:F4I241]
AT1G04200	AT1G69400	0.467857		BUB3.3	Dyggve-melchior-clausen syndrome protein [Source:UniProtKB/TrEMBL;Acc:Q8RWV1]	Mitotic checkpoint protein BUB3.3 [Source:UniProtKB/Swiss-Prot;Acc:F4I241]
AT1G06190	AT1G69400	0.547487		BUB3.3	Rho termination factor [Source:TAIR;Acc:AT1G06190]	Mitotic checkpoint protein BUB3.3 [Source:UniProtKB/Swiss-Prot;Acc:F4I241]
AT1G03740	AT2G33560	0.575265		BUBR1	F21B7.34 [Source:UniProtKB/TrEMBL;Acc:Q9LR53]	BUBR1 [Source:UniProtKB/TrEMBL;Acc:A0A178VU51]
AT1G04360	AT2G33560	0.575265	ATL1	BUBR1	RING-H2 finger protein ATL1 [Source:UniProtKB/Swiss-Prot;Acc:P93823]	BUBR1 [Source:UniProtKB/TrEMBL;Acc:A0A178VU51]
AT1G02190	AT2G36850	0.491931		CALS10	Protein CER1-like 1 [Source:UniProtKB/Swiss-Prot;Acc:F4HVX7]	Callose synthase 10 [Source:UniProtKB/Swiss-Prot;Acc:Q9SJM0]
AT1G01360	AT2G36850	0.597487	PYL9	CALS10	RCAR1 [Source:UniProtKB/TrEMBL;Acc:A0A178W4H4]	Callose synthase 10 [Source:UniProtKB/Swiss-Prot;Acc:Q9SJM0]
AT1G04770	AT1G06490	0.467857		CALS7	Protein SULFUR DEFICIENCY-INDUCED 2 [Source:UniProtKB/Swiss-Prot;Acc:Q8L730]	Callose synthase 7 [Source:UniProtKB/Swiss-Prot;Acc:Q9SHJ3]
AT1G01540	AT1G06490	0.447487		CALS7	Probable serine/threonine-protein kinase At1g01540 [Source:UniProtKB/Swiss-Prot;Acc:Q3EDL4]	Callose synthase 7 [Source:UniProtKB/Swiss-Prot;Acc:Q9SHJ3]
AT1G04330	AT1G06490	0.658598		CALS7	At1g04330 [Source:UniProtKB/TrEMBL;Acc:O22691]	Callose synthase 7 [Source:UniProtKB/Swiss-Prot;Acc:Q9SHJ3]
AT1G07745	AT2G41010	0.528968	RAD51D	CAMBP25	DNA repair protein RAD51 homolog 4 [Source:UniProtKB/Swiss-Prot;Acc:Q9LQQ2]	Calmodulin-binding protein 25 [Source:UniProtKB/Swiss-Prot;Acc:O80683]
AT1G03020	AT2G41010	0.667857	GRXS1	CAMBP25	Monothiol glutaredoxin-S1 [Source:UniProtKB/Swiss-Prot;Acc:Q9SA68]	Calmodulin-binding protein 25 [Source:UniProtKB/Swiss-Prot;Acc:O80683]
AT1G03870	AT3G16730	0.634524	FLA9	CAPH2	At1g03870 [Source:UniProtKB/TrEMBL;Acc:B3LF88]	Condensin-2 complex subunit H2 [Source:UniProtKB/Swiss-Prot;Acc:Q9LUR0]
AT1G04040	AT3G16730	0.575265		CAPH2	At1g04040/F21M11_2 [Source:UniProtKB/TrEMBL;Acc:Q9ZWC4]	Condensin-2 complex subunit H2 [Source:UniProtKB/Swiss-Prot;Acc:Q9LUR0]
AT1G07240	AT3G16730	0.782672	UGT71C5	CAPH2	UDP-glycosyltransferase 71C5 [Source:UniProtKB/Swiss-Prot;Acc:Q9FE68]	Condensin-2 complex subunit H2 [Source:UniProtKB/Swiss-Prot;Acc:Q9LUR0]
AT1G04280	AT3G16730	0.662302		CAPH2	p-loop containing nucleoside triphosphate hydrolases superfamily protein [Source:UniProtKB/TrEMBL;Acc:Q0WUY1]	Condensin-2 complex subunit H2 [Source:UniProtKB/Swiss-Prot;Acc:Q9LUR0]
AT1G03380	AT3G16730	0.541931	ATG18G	CAPH2	Autophagy-related protein 18g [Source:UniProtKB/Swiss-Prot;Acc:Q8GUL1]	Condensin-2 complex subunit H2 [Source:UniProtKB/Swiss-Prot;Acc:Q9LUR0]
AT1G01830	AT3G16730	0.699339		CAPH2	ARM repeat superfamily protein [Source:UniProtKB/TrEMBL;Acc:Q93YW3]	Condensin-2 complex subunit H2 [Source:UniProtKB/Swiss-Prot;Acc:Q9LUR0]
AT1G07745	AT1G48590	0.477116	RAD51D	CAR5	DNA repair protein RAD51 homolog 4 [Source:UniProtKB/Swiss-Prot;Acc:Q9LQQ2]	Protein C2-DOMAIN ABA-RELATED 5 [Source:UniProtKB/Swiss-Prot;Acc:Q9LP65]
AT1G01390	AT1G48590	0.495635		CAR5	UDP-Glycosyltransferase superfamily protein [Source:TAIR;Acc:AT1G01390]	Protein C2-DOMAIN ABA-RELATED 5 [Source:UniProtKB/Swiss-Prot;Acc:Q9LP65]
AT1G04580	AT3G11550	0.484524	AAO4	CASP2	Benzaldehyde dehydrogenase (NAD(+)) [Source:UniProtKB/Swiss-Prot;Acc:Q7G191]	Casparian strip membrane protein 2 [Source:UniProtKB/Swiss-Prot;Acc:Q9CAX3]
AT1G02870	AT3G11550	0.528968		CASP2	At1g02870 [Source:UniProtKB/TrEMBL;Acc:Q8RWK5]	Casparian strip membrane protein 2 [Source:UniProtKB/Swiss-Prot;Acc:Q9CAX3]
AT1G02300	AT3G11550	0.699339	CATHB1	CASP2	Cathepsin B-like protease 1 [Source:UniProtKB/Swiss-Prot;Acc:F4HVZ1]	Casparian strip membrane protein 2 [Source:UniProtKB/Swiss-Prot;Acc:Q9CAX3]
AT1G03130	AT3G11550	0.699339	PSAD2	CASP2	Photosystem I reaction center subunit II-2, chloroplastic [Source:UniProtKB/Swiss-Prot;Acc:Q9SA56]	Casparian strip membrane protein 2 [Source:UniProtKB/Swiss-Prot;Acc:Q9CAX3]
AT1G05180	AT3G11550	0.506746	AXR1	CASP2	NEDD8-activating enzyme E1 regulatory subunit [Source:UniProtKB/TrEMBL;Acc:A0A178WFT2]	Casparian strip membrane protein 2 [Source:UniProtKB/Swiss-Prot;Acc:Q9CAX3]
AT1G04210	AT3G11550	0.708598		CASP2	At1g04210 [Source:UniProtKB/TrEMBL;Acc:O64486]	Casparian strip membrane protein 2 [Source:UniProtKB/Swiss-Prot;Acc:Q9CAX3]
AT1G01730	AT3G11550	0.588228		CASP2	T1N6.14 protein [Source:UniProtKB/TrEMBL;Acc:Q9LQ83]	Casparian strip membrane protein 2 [Source:UniProtKB/Swiss-Prot;Acc:Q9CAX3]
AT1G04510	AT3G11550	0.699339	PRP19A	CASP2	Pre-mRNA-processing factor 19 homolog 1 [Source:UniProtKB/Swiss-Prot;Acc:Q94BR4]	Casparian strip membrane protein 2 [Source:UniProtKB/Swiss-Prot;Acc:Q9CAX3]
AT1G03630	AT3G11550	0.625265	PORC	CASP2	Protochlorophyllide reductase C, chloroplastic [Source:UniProtKB/Swiss-Prot;Acc:O48741]	Casparian strip membrane protein 2 [Source:UniProtKB/Swiss-Prot;Acc:Q9CAX3]
AT1G04945	AT1G05940	0.606746		CAT9	HIT-type Zinc finger family protein [Source:UniProtKB/TrEMBL;Acc:F4I765]	Cationic amino acid transporter 9, chloroplastic [Source:UniProtKB/Swiss-Prot;Acc:Q9C5D6]
AT1G05090	AT1G05940	0.566005		CAT9	dentin sialophosphoprotein-related [Source:TAIR;Acc:AT1G05090]	Cationic amino acid transporter 9, chloroplastic [Source:UniProtKB/Swiss-Prot;Acc:Q9C5D6]
AT1G01730	AT1G02305	0.569709		CATHB2	T1N6.14 protein [Source:UniProtKB/TrEMBL;Acc:Q9LQ83]	Cathepsin B-like protease 2 [Source:UniProtKB/Swiss-Prot;Acc:Q93VC9]
AT1G04550	AT4G17615	0.528968	IAA12	CBL1	Auxin-responsive protein IAA12 [Source:UniProtKB/Swiss-Prot;Acc:Q38830]	calcineurin B-like protein 1 [Source:TAIR;Acc:AT4G17615]
AT1G04945	AT4G17615	0.662302		CBL1	HIT-type Zinc finger family protein [Source:UniProtKB/TrEMBL;Acc:F4I765]	calcineurin B-like protein 1 [Source:TAIR;Acc:AT4G17615]
AT1G03055	AT4G17615	0.514153	D27	CBL1	Beta-carotene isomerase D27, chloroplastic [Source:UniProtKB/Swiss-Prot;Acc:Q7XA78]	calcineurin B-like protein 1 [Source:TAIR;Acc:AT4G17615]
AT1G05180	AT4G17615	0.625265	AXR1	CBL1	NEDD8-activating enzyme E1 regulatory subunit [Source:UniProtKB/TrEMBL;Acc:A0A178WFT2]	calcineurin B-like protein 1 [Source:TAIR;Acc:AT4G17615]
AT1G04730	AT2G18750	0.606746	CTF18	CBP60C	p-loop containing nucleoside triphosphate hydrolases superfamily protein [Source:UniProtKB/TrEMBL;Acc:F4I5S3]	Calmodulin-binding protein 60 C [Source:UniProtKB/Swiss-Prot;Acc:C0SV51]
AT1G01690	AT2G18750	0.81045	ATPRD3	CBP60C	Putative recombination initiation defects 3 [Source:UniProtKB/TrEMBL;Acc:F4HU48]	Calmodulin-binding protein 60 C [Source:UniProtKB/Swiss-Prot;Acc:C0SV51]
AT1G02800	AT2G18750	0.667857	CEL2	CBP60C	Endoglucanase 1 [Source:UniProtKB/Swiss-Prot;Acc:Q9SRX3]	Calmodulin-binding protein 60 C [Source:UniProtKB/Swiss-Prot;Acc:C0SV51]
AT1G07745	AT5G63490	0.584524	RAD51D	CBSCBSPB1	DNA repair protein RAD51 homolog 4 [Source:UniProtKB/Swiss-Prot;Acc:Q9LQQ2]	CBS domain-containing protein CBSCBSPB1 [Source:UniProtKB/Swiss-Prot;Acc:Q9FMV3]
AT1G05065	AT5G63490	0.606746	CLE20	CBSCBSPB1	CLAVATA3/ESR (CLE)-related protein 20 [Source:UniProtKB/Swiss-Prot;Acc:Q3EDI6]	CBS domain-containing protein CBSCBSPB1 [Source:UniProtKB/Swiss-Prot;Acc:Q9FMV3]
AT1G03650	AT4G34120	0.708598		CBSX2	Acyl-CoA N-acyltransferases (NAT) superfamily protein [Source:UniProtKB/TrEMBL;Acc:Q8GWN1]	CBS domain-containing protein CBSX2, chloroplastic [Source:UniProtKB/Swiss-Prot;Acc:Q9C5D0]
AT1G04650	AT4G34120	0.593783		CBSX2	unknown protein; Ha. [Source:TAIR;Acc:AT1G04650]	CBS domain-containing protein CBSX2, chloroplastic [Source:UniProtKB/Swiss-Prot;Acc:Q9C5D0]
AT1G01250	AT4G34120	0.584524	ERF023	CBSX2	Ethylene-responsive transcription factor ERF023 [Source:UniProtKB/Swiss-Prot;Acc:Q1ECI2]	CBS domain-containing protein CBSX2, chloroplastic [Source:UniProtKB/Swiss-Prot;Acc:Q9C5D0]
AT1G07010	AT4G34120	0.81045		CBSX2	Calcineurin-like metallo-phosphoesterase superfamily protein [Source:UniProtKB/TrEMBL;Acc:F4HNW0]	CBS domain-containing protein CBSX2, chloroplastic [Source:UniProtKB/Swiss-Prot;Acc:Q9C5D0]
AT1G06240	AT4G34120	0.754894		CBSX2	Uncharacterized protein At1g06240 [Source:UniProtKB/TrEMBL;Acc:Q8H109]	CBS domain-containing protein CBSX2, chloroplastic [Source:UniProtKB/Swiss-Prot;Acc:Q9C5D0]
AT1G03230	AT4G34120	0.597487		CBSX2	Eukaryotic aspartyl protease family protein [Source:UniProtKB/TrEMBL;Acc:Q9ZVS5]	CBS domain-containing protein CBSX2, chloroplastic [Source:UniProtKB/Swiss-Prot;Acc:Q9C5D0]
AT1G01640	AT4G34120	0.593783		CBSX2	BTB/POZ domain-containing protein At1g01640 [Source:UniProtKB/Swiss-Prot;Acc:Q9LQ95]	CBS domain-containing protein CBSX2, chloroplastic [Source:UniProtKB/Swiss-Prot;Acc:Q9C5D0]
AT1G04440	AT4G34120	0.593783	CKL13	CBSX2	Casein kinase 1-like protein 13 [Source:UniProtKB/Swiss-Prot;Acc:Q5XF24]	CBS domain-containing protein CBSX2, chloroplastic [Source:UniProtKB/Swiss-Prot;Acc:Q9C5D0]
AT1G02780	AT4G34120	0.634524	RPL19A	CBSX2	60S ribosomal protein L19-1 [Source:UniProtKB/Swiss-Prot;Acc:Q9SRX2]	CBS domain-containing protein CBSX2, chloroplastic [Source:UniProtKB/Swiss-Prot;Acc:Q9C5D0]
AT1G03630	AT4G34120	0.708598	PORC	CBSX2	Protochlorophyllide reductase C, chloroplastic [Source:UniProtKB/Swiss-Prot;Acc:O48741]	CBS domain-containing protein CBSX2, chloroplastic [Source:UniProtKB/Swiss-Prot;Acc:Q9C5D0]
AT1G06660	AT3G03960	0.736376	JASON	CCT8	Protein JASON [Source:UniProtKB/Swiss-Prot;Acc:F4IDQ5]	T-complex protein 1 subunit theta [Source:UniProtKB/Swiss-Prot;Acc:Q94K05]
AT1G06680	AT3G03960	0.584524	PSBP1	CCT8	Oxygen-evolving enhancer protein 2-1, chloroplastic [Source:UniProtKB/Swiss-Prot;Acc:Q42029]	T-complex protein 1 subunit theta [Source:UniProtKB/Swiss-Prot;Acc:Q94K05]
AT1G03780	AT3G03960	0.612302	TPX2	CCT8	Protein TPX2 [Source:UniProtKB/Swiss-Prot;Acc:F4I2H7]	T-complex protein 1 subunit theta [Source:UniProtKB/Swiss-Prot;Acc:Q94K05]
AT1G02300	AT3G03960	0.597487	CATHB1	CCT8	Cathepsin B-like protease 1 [Source:UniProtKB/Swiss-Prot;Acc:F4HVZ1]	T-complex protein 1 subunit theta [Source:UniProtKB/Swiss-Prot;Acc:Q94K05]
AT1G06070	AT3G03960	0.736376		CCT8	At1g06070 [Source:UniProtKB/TrEMBL;Acc:Q9LNE0]	T-complex protein 1 subunit theta [Source:UniProtKB/Swiss-Prot;Acc:Q94K05]
AT1G03130	AT3G03960	0.547487	PSAD2	CCT8	Photosystem I reaction center subunit II-2, chloroplastic [Source:UniProtKB/Swiss-Prot;Acc:Q9SA56]	T-complex protein 1 subunit theta [Source:UniProtKB/Swiss-Prot;Acc:Q94K05]
AT1G06230	AT3G03960	0.597487	GTE4	CCT8	Transcription factor GTE4 [Source:UniProtKB/Swiss-Prot;Acc:Q9LNC4]	T-complex protein 1 subunit theta [Source:UniProtKB/Swiss-Prot;Acc:Q94K05]
AT1G04280	AT3G03960	0.528968		CCT8	p-loop containing nucleoside triphosphate hydrolases superfamily protein [Source:UniProtKB/TrEMBL;Acc:Q0WUY1]	T-complex protein 1 subunit theta [Source:UniProtKB/Swiss-Prot;Acc:Q94K05]
AT1G01690	AT3G03960	0.625265	ATPRD3	CCT8	Putative recombination initiation defects 3 [Source:UniProtKB/TrEMBL;Acc:F4HU48]	T-complex protein 1 subunit theta [Source:UniProtKB/Swiss-Prot;Acc:Q94K05]
AT1G04510	AT3G03960	0.625265	PRP19A	CCT8	Pre-mRNA-processing factor 19 homolog 1 [Source:UniProtKB/Swiss-Prot;Acc:Q94BR4]	T-complex protein 1 subunit theta [Source:UniProtKB/Swiss-Prot;Acc:Q94K05]
AT1G03650	AT3G16320	0.782672		CDC27a	Acyl-CoA N-acyltransferases (NAT) superfamily protein [Source:UniProtKB/TrEMBL;Acc:Q8GWN1]	Tetratricopeptide repeat (TPR)-like superfamily protein [Source:TAIR;Acc:AT3G16320]
AT1G04580	AT3G16320	0.593783	AAO4	CDC27a	Benzaldehyde dehydrogenase (NAD(+)) [Source:UniProtKB/Swiss-Prot;Acc:Q7G191]	Tetratricopeptide repeat (TPR)-like superfamily protein [Source:TAIR;Acc:AT3G16320]
AT1G02870	AT3G16320	0.736376		CDC27a	At1g02870 [Source:UniProtKB/TrEMBL;Acc:Q8RWK5]	Tetratricopeptide repeat (TPR)-like superfamily protein [Source:TAIR;Acc:AT3G16320]
AT1G01070	AT3G16320	0.649339		CDC27a	WAT1-related protein [Source:UniProtKB/TrEMBL;Acc:A0A178WFU3]	Tetratricopeptide repeat (TPR)-like superfamily protein [Source:TAIR;Acc:AT3G16320]
AT1G06690	AT3G16320	0.671561		CDC27a	Uncharacterized oxidoreductase At1g06690, chloroplastic [Source:UniProtKB/Swiss-Prot;Acc:Q94A68]	Tetratricopeptide repeat (TPR)-like superfamily protein [Source:TAIR;Acc:AT3G16320]
AT1G01120	AT3G16320	0.556746	KCS1	CDC27a	3-ketoacyl-CoA synthase [Source:UniProtKB/TrEMBL;Acc:A0A178W124]	Tetratricopeptide repeat (TPR)-like superfamily protein [Source:TAIR;Acc:AT3G16320]
AT1G04870	AT3G16320	0.671561	PRMT10	CDC27a	PRMT10 [Source:UniProtKB/TrEMBL;Acc:A0A178WKU5]	Tetratricopeptide repeat (TPR)-like superfamily protein [Source:TAIR;Acc:AT3G16320]
AT1G04190	AT3G16320	0.634524	TPR3	CDC27a	TPR3 [Source:UniProtKB/TrEMBL;Acc:A0A178WLS7]	Tetratricopeptide repeat (TPR)-like superfamily protein [Source:TAIR;Acc:AT3G16320]
AT1G05180	AT3G16320	0.773413	AXR1	CDC27a	NEDD8-activating enzyme E1 regulatory subunit [Source:UniProtKB/TrEMBL;Acc:A0A178WFT2]	Tetratricopeptide repeat (TPR)-like superfamily protein [Source:TAIR;Acc:AT3G16320]
AT1G06200	AT3G16320	0.662302		CDC27a	Peptidase S24/S26A/S26B/S26C family protein [Source:TAIR;Acc:AT1G06200]	Tetratricopeptide repeat (TPR)-like superfamily protein [Source:TAIR;Acc:AT3G16320]
AT1G04410	AT3G16320	0.695635	MDH1	CDC27a	Malate dehydrogenase [Source:UniProtKB/TrEMBL;Acc:A0A178W4H0]	Tetratricopeptide repeat (TPR)-like superfamily protein [Source:TAIR;Acc:AT3G16320]
AT1G06590	AT3G16320	0.662302	APC5	CDC27a	Anaphase-promoting complex subunit 5 [Source:UniProtKB/Swiss-Prot;Acc:Q8H1U4]	Tetratricopeptide repeat (TPR)-like superfamily protein [Source:TAIR;Acc:AT3G16320]
AT1G05330	AT3G25100	0.482672		CDC45	YUP8H12.5 [Source:UniProtKB/TrEMBL;Acc:O23036]	CDC45 (Cell division cycle 45)-like protein [Source:UniProtKB/TrEMBL;Acc:Q9LSG6]
AT1G01960	AT1G07270	0.58082	BIG3	CDC6B	Brefeldin A-inhibited guanine nucleotide-exchange protein 3 [Source:UniProtKB/Swiss-Prot;Acc:Q9LPC5]	Cell division control protein 6 homolog B [Source:UniProtKB/Swiss-Prot;Acc:Q8W032]
AT1G01740	AT1G07270	0.543783	BSK4	CDC6B	Serine/threonine-protein kinase BSK4 [Source:UniProtKB/Swiss-Prot;Acc:F4HU55]	Cell division control protein 6 homolog B [Source:UniProtKB/Swiss-Prot;Acc:Q8W032]
AT1G01310	AT1G02800	0.708598		CEL2	At1g01310 [Source:UniProtKB/TrEMBL;Acc:Q6ID87]	Endoglucanase 1 [Source:UniProtKB/Swiss-Prot;Acc:Q9SRX3]
AT1G01460	AT1G02800	0.708598	PIP5K10	CEL2	Phosphatidylinositol 4-phosphate 5-kinase 10 [Source:UniProtKB/Swiss-Prot;Acc:Q9LMN1]	Endoglucanase 1 [Source:UniProtKB/Swiss-Prot;Acc:Q9SRX3]
AT1G02850	AT5G66816	0.726058	BGLU11	CEP6	Beta-glucosidase 11 [Source:UniProtKB/Swiss-Prot;Acc:B3H5Q1]	unknown protein; FUNCTIONS IN: molecular_function unknown; INVOLVED IN: biological_process unknown; LOCATED IN: endomembrane system; BEST Arabidopsis thaliana protein match is: unknown protein (TAIR:AT3G50610.1); Ha. [Source:TAIR;Acc:AT5G66816]
AT1G01030	AT5G66816	0.528968	NGA3	CEP6	B3 domain-containing transcription factor NGA3 [Source:UniProtKB/Swiss-Prot;Acc:Q9MAN1]	unknown protein; FUNCTIONS IN: molecular_function unknown; INVOLVED IN: biological_process unknown; LOCATED IN: endomembrane system; BEST Arabidopsis thaliana protein match is: unknown protein (TAIR:AT3G50610.1); Ha. [Source:TAIR;Acc:AT5G66816]
AT1G04650	AT5G66816	0.63082		CEP6	unknown protein; Ha. [Source:TAIR;Acc:AT1G04650]	unknown protein; FUNCTIONS IN: molecular_function unknown; INVOLVED IN: biological_process unknown; LOCATED IN: endomembrane system; BEST Arabidopsis thaliana protein match is: unknown protein (TAIR:AT3G50610.1); Ha. [Source:TAIR;Acc:AT5G66816]
AT1G03040	AT5G66816	0.578968		CEP6	basic helix-loop-helix (bHLH) DNA-binding superfamily protein [Source:TAIR;Acc:AT1G03040]	unknown protein; FUNCTIONS IN: molecular_function unknown; INVOLVED IN: biological_process unknown; LOCATED IN: endomembrane system; BEST Arabidopsis thaliana protein match is: unknown protein (TAIR:AT3G50610.1); Ha. [Source:TAIR;Acc:AT5G66816]
AT1G02340	AT5G66816	0.81045	HFR1	CEP6	Transcription factor HFR1 [Source:UniProtKB/Swiss-Prot;Acc:Q9FE22]	unknown protein; FUNCTIONS IN: molecular_function unknown; INVOLVED IN: biological_process unknown; LOCATED IN: endomembrane system; BEST Arabidopsis thaliana protein match is: unknown protein (TAIR:AT3G50610.1); Ha. [Source:TAIR;Acc:AT5G66816]
AT1G07080	AT5G66816	0.606746		CEP6	At1g07080/F10K1_15 [Source:UniProtKB/TrEMBL;Acc:Q93VQ6]	unknown protein; FUNCTIONS IN: molecular_function unknown; INVOLVED IN: biological_process unknown; LOCATED IN: endomembrane system; BEST Arabidopsis thaliana protein match is: unknown protein (TAIR:AT3G50610.1); Ha. [Source:TAIR;Acc:AT5G66816]
AT1G02450	AT5G66816	0.556746	NIMIN-1	CEP6	NIMIN1 [Source:UniProtKB/TrEMBL;Acc:A0A178WC43]	unknown protein; FUNCTIONS IN: molecular_function unknown; INVOLVED IN: biological_process unknown; LOCATED IN: endomembrane system; BEST Arabidopsis thaliana protein match is: unknown protein (TAIR:AT3G50610.1); Ha. [Source:TAIR;Acc:AT5G66816]
AT1G03650	AT3G23840	0.736376		CER26L	Acyl-CoA N-acyltransferases (NAT) superfamily protein [Source:UniProtKB/TrEMBL;Acc:Q8GWN1]	Protein ECERIFERUM 26-like [Source:UniProtKB/Swiss-Prot;Acc:Q9LIS1]
AT1G02870	AT3G23840	0.782672		CER26L	At1g02870 [Source:UniProtKB/TrEMBL;Acc:Q8RWK5]	Protein ECERIFERUM 26-like [Source:UniProtKB/Swiss-Prot;Acc:Q9LIS1]
AT1G01070	AT3G23840	0.773413		CER26L	WAT1-related protein [Source:UniProtKB/TrEMBL;Acc:A0A178WFU3]	Protein ECERIFERUM 26-like [Source:UniProtKB/Swiss-Prot;Acc:Q9LIS1]
AT1G07140	AT3G23840	0.699339	RANBP1A	CER26L	Ran-binding protein 1 homolog a [Source:UniProtKB/Swiss-Prot;Acc:Q9LMK7]	Protein ECERIFERUM 26-like [Source:UniProtKB/Swiss-Prot;Acc:Q9LIS1]
AT1G05180	AT3G23840	0.634524	AXR1	CER26L	NEDD8-activating enzyme E1 regulatory subunit [Source:UniProtKB/TrEMBL;Acc:A0A178WFT2]	Protein ECERIFERUM 26-like [Source:UniProtKB/Swiss-Prot;Acc:Q9LIS1]
AT1G03457	AT3G23840	0.575265		CER26L	RNA-binding (RRM/RBD/RNP motifs) family protein [Source:UniProtKB/TrEMBL;Acc:F4I0X0]	Protein ECERIFERUM 26-like [Source:UniProtKB/Swiss-Prot;Acc:Q9LIS1]
AT1G03650	AT4G32410	0.847487		CESA1	Acyl-CoA N-acyltransferases (NAT) superfamily protein [Source:UniProtKB/TrEMBL;Acc:Q8GWN1]	Cellulose synthase A catalytic subunit 1 [UDP-forming] [Source:UniProtKB/Swiss-Prot;Acc:O48946]
AT1G02870	AT4G32410	0.773413		CESA1	At1g02870 [Source:UniProtKB/TrEMBL;Acc:Q8RWK5]	Cellulose synthase A catalytic subunit 1 [UDP-forming] [Source:UniProtKB/Swiss-Prot;Acc:O48946]
AT1G01070	AT4G32410	0.686376		CESA1	WAT1-related protein [Source:UniProtKB/TrEMBL;Acc:A0A178WFU3]	Cellulose synthase A catalytic subunit 1 [UDP-forming] [Source:UniProtKB/Swiss-Prot;Acc:O48946]
AT1G04870	AT4G32410	0.634524	PRMT10	CESA1	PRMT10 [Source:UniProtKB/TrEMBL;Acc:A0A178WKU5]	Cellulose synthase A catalytic subunit 1 [UDP-forming] [Source:UniProtKB/Swiss-Prot;Acc:O48946]
AT1G04945	AT4G32410	0.569709		CESA1	HIT-type Zinc finger family protein [Source:UniProtKB/TrEMBL;Acc:F4I765]	Cellulose synthase A catalytic subunit 1 [UDP-forming] [Source:UniProtKB/Swiss-Prot;Acc:O48946]
AT1G04040	AT4G32410	0.543783		CESA1	At1g04040/F21M11_2 [Source:UniProtKB/TrEMBL;Acc:Q9ZWC4]	Cellulose synthase A catalytic subunit 1 [UDP-forming] [Source:UniProtKB/Swiss-Prot;Acc:O48946]
AT1G05180	AT4G32410	0.671561	AXR1	CESA1	NEDD8-activating enzyme E1 regulatory subunit [Source:UniProtKB/TrEMBL;Acc:A0A178WFT2]	Cellulose synthase A catalytic subunit 1 [UDP-forming] [Source:UniProtKB/Swiss-Prot;Acc:O48946]
AT1G04410	AT4G32410	0.667857	MDH1	CESA1	Malate dehydrogenase [Source:UniProtKB/TrEMBL;Acc:A0A178W4H0]	Cellulose synthase A catalytic subunit 1 [UDP-forming] [Source:UniProtKB/Swiss-Prot;Acc:O48946]
AT1G01730	AT4G32410	0.634524		CESA1	T1N6.14 protein [Source:UniProtKB/TrEMBL;Acc:Q9LQ83]	Cellulose synthase A catalytic subunit 1 [UDP-forming] [Source:UniProtKB/Swiss-Prot;Acc:O48946]
AT1G03630	AT4G32410	0.634524	PORC	CESA1	Protochlorophyllide reductase C, chloroplastic [Source:UniProtKB/Swiss-Prot;Acc:O48741]	Cellulose synthase A catalytic subunit 1 [UDP-forming] [Source:UniProtKB/Swiss-Prot;Acc:O48946]
AT1G03746	AT5G14170	0.797487		CHC1	snoRNA [Source:TAIR;Acc:AT1G03746]	SWI/SNF complex component SNF12 homolog [Source:UniProtKB/Swiss-Prot;Acc:Q9FMT4]
AT1G04650	AT5G14170	0.63082		CHC1	unknown protein; Ha. [Source:TAIR;Acc:AT1G04650]	SWI/SNF complex component SNF12 homolog [Source:UniProtKB/Swiss-Prot;Acc:Q9FMT4]
AT1G06810	AT5G14170	0.667857		CHC1	Endonuclease/glycosyl hydrolase [Source:UniProtKB/TrEMBL;Acc:Q58G55]	SWI/SNF complex component SNF12 homolog [Source:UniProtKB/Swiss-Prot;Acc:Q9FMT4]
AT1G02965	AT5G14170	0.704894		CHC1	unknown protein; BEST Arabidopsis thaliana protein match is: unknown protein (TAIR:AT1G02960.3); Ha. [Source:TAIR;Acc:AT1G02965]	SWI/SNF complex component SNF12 homolog [Source:UniProtKB/Swiss-Prot;Acc:Q9FMT4]
AT1G06148	AT5G14170	0.736376		CHC1	Unknown gene [Source:TAIR;Acc:AT1G06148]	SWI/SNF complex component SNF12 homolog [Source:UniProtKB/Swiss-Prot;Acc:Q9FMT4]
AT1G05240	AT5G14170	0.658598	PER2	CHC1	Peroxidase 1 [Source:UniProtKB/Swiss-Prot;Acc:P0DI10]	SWI/SNF complex component SNF12 homolog [Source:UniProtKB/Swiss-Prot;Acc:Q9FMT4]
AT1G04650	AT3G08530	0.671561		CHC2	unknown protein; Ha. [Source:TAIR;Acc:AT1G04650]	Clathrin heavy chain 2 [Source:UniProtKB/Swiss-Prot;Acc:Q0WLB5]
AT1G02850	AT3G51820	0.566005	BGLU11	CHLG	Beta-glucosidase 11 [Source:UniProtKB/Swiss-Prot;Acc:B3H5Q1]	Chlorophyll synthase, chloroplastic [Source:UniProtKB/Swiss-Prot;Acc:Q38833]
AT1G04650	AT3G51820	0.884524		CHLG	unknown protein; Ha. [Source:TAIR;Acc:AT1G04650]	Chlorophyll synthase, chloroplastic [Source:UniProtKB/Swiss-Prot;Acc:Q38833]
AT1G02340	AT3G51820	0.593783	HFR1	CHLG	Transcription factor HFR1 [Source:UniProtKB/Swiss-Prot;Acc:Q9FE22]	Chlorophyll synthase, chloroplastic [Source:UniProtKB/Swiss-Prot;Acc:Q38833]
AT1G07010	AT3G51820	0.593783		CHLG	Calcineurin-like metallo-phosphoesterase superfamily protein [Source:UniProtKB/TrEMBL;Acc:F4HNW0]	Chlorophyll synthase, chloroplastic [Source:UniProtKB/Swiss-Prot;Acc:Q38833]
AT1G04980	AT3G51820	0.51045	PDIL2-2	CHLG	Protein disulfide-isomerase like 2-2 [Source:UniProtKB/Swiss-Prot;Acc:Q9MAU6]	Chlorophyll synthase, chloroplastic [Source:UniProtKB/Swiss-Prot;Acc:Q38833]
AT1G07270	AT3G51820	0.55119	CDC6B	CHLG	Cell division control protein 6 homolog B [Source:UniProtKB/Swiss-Prot;Acc:Q8W032]	Chlorophyll synthase, chloroplastic [Source:UniProtKB/Swiss-Prot;Acc:Q38833]
AT1G05240	AT3G51820	0.717857	PER2	CHLG	Peroxidase 1 [Source:UniProtKB/Swiss-Prot;Acc:P0DI10]	Chlorophyll synthase, chloroplastic [Source:UniProtKB/Swiss-Prot;Acc:Q38833]
AT1G06540	AT3G51820	0.597487		CHLG	F12K11.13 [Source:UniProtKB/TrEMBL;Acc:Q9SHJ7]	Chlorophyll synthase, chloroplastic [Source:UniProtKB/Swiss-Prot;Acc:Q38833]
AT1G03650	AT3G19210	0.699339		CHR25	Acyl-CoA N-acyltransferases (NAT) superfamily protein [Source:UniProtKB/TrEMBL;Acc:Q8GWN1]	Protein CHROMATIN REMODELING 25 [Source:UniProtKB/Swiss-Prot;Acc:Q0PCS3]
AT1G04610	AT3G19210	0.617857	YUC3	CHR25	Probable indole-3-pyruvate monooxygenase YUCCA3 [Source:UniProtKB/Swiss-Prot;Acc:O23024]	Protein CHROMATIN REMODELING 25 [Source:UniProtKB/Swiss-Prot;Acc:Q0PCS3]
AT1G02870	AT3G19210	0.671561		CHR25	At1g02870 [Source:UniProtKB/TrEMBL;Acc:Q8RWK5]	Protein CHROMATIN REMODELING 25 [Source:UniProtKB/Swiss-Prot;Acc:Q0PCS3]
AT1G01070	AT3G19210	0.686376		CHR25	WAT1-related protein [Source:UniProtKB/TrEMBL;Acc:A0A178WFU3]	Protein CHROMATIN REMODELING 25 [Source:UniProtKB/Swiss-Prot;Acc:Q0PCS3]
AT1G03860	AT3G19210	0.708598	PHB2	CHR25	PHB2 [Source:UniProtKB/TrEMBL;Acc:A0A178WBG3]	Protein CHROMATIN REMODELING 25 [Source:UniProtKB/Swiss-Prot;Acc:Q0PCS3]
AT1G04870	AT3G19210	0.76045	PRMT10	CHR25	PRMT10 [Source:UniProtKB/TrEMBL;Acc:A0A178WKU5]	Protein CHROMATIN REMODELING 25 [Source:UniProtKB/Swiss-Prot;Acc:Q0PCS3]
AT1G05900	AT3G19210	0.532672	NTH2	CHR25	Endonuclease III homolog [Source:UniProtKB/TrEMBL;Acc:A0A178W393]	Protein CHROMATIN REMODELING 25 [Source:UniProtKB/Swiss-Prot;Acc:Q0PCS3]
AT1G07000	AT3G19210	0.634524	ATEXO70B2	CHR25	Exocyst subunit Exo70 family protein [Source:UniProtKB/TrEMBL;Acc:A0A178WCB5]	Protein CHROMATIN REMODELING 25 [Source:UniProtKB/Swiss-Prot;Acc:Q0PCS3]
AT1G04110	AT3G19210	0.528968	SBT1.2	CHR25	SDD1 [Source:UniProtKB/TrEMBL;Acc:A0A178WPN6]	Protein CHROMATIN REMODELING 25 [Source:UniProtKB/Swiss-Prot;Acc:Q0PCS3]
AT1G07140	AT3G19210	0.699339	RANBP1A	CHR25	Ran-binding protein 1 homolog a [Source:UniProtKB/Swiss-Prot;Acc:Q9LMK7]	Protein CHROMATIN REMODELING 25 [Source:UniProtKB/Swiss-Prot;Acc:Q0PCS3]
AT1G03220	AT3G19210	0.63082		CHR25	Eukaryotic aspartyl protease family protein [Source:UniProtKB/TrEMBL;Acc:Q9ZVS4]	Protein CHROMATIN REMODELING 25 [Source:UniProtKB/Swiss-Prot;Acc:Q0PCS3]
AT1G03457	AT3G19210	0.634524		CHR25	RNA-binding (RRM/RBD/RNP motifs) family protein [Source:UniProtKB/TrEMBL;Acc:F4I0X0]	Protein CHROMATIN REMODELING 25 [Source:UniProtKB/Swiss-Prot;Acc:Q0PCS3]
AT1G01690	AT3G42670	0.662302	ATPRD3	CHR38	Putative recombination initiation defects 3 [Source:UniProtKB/TrEMBL;Acc:F4HU48]	Chromatin remodeling 38 [Source:UniProtKB/TrEMBL;Acc:A0A1I9LTS2]
AT1G03600	AT3G42670	0.68082	PSB27-1	CHR38	Photosystem II repair protein PSB27-H1, chloroplastic [Source:UniProtKB/Swiss-Prot;Acc:Q9LR64]	Chromatin remodeling 38 [Source:UniProtKB/TrEMBL;Acc:A0A1I9LTS2]
AT1G02800	AT3G42670	0.63082	CEL2	CHR38	Endoglucanase 1 [Source:UniProtKB/Swiss-Prot;Acc:Q9SRX3]	Chromatin remodeling 38 [Source:UniProtKB/TrEMBL;Acc:A0A1I9LTS2]
AT1G03010	AT1G04440	0.745635		CKL13	BTB/POZ domain-containing protein At1g03010 [Source:UniProtKB/Swiss-Prot;Acc:Q9SA69]	Casein kinase 1-like protein 13 [Source:UniProtKB/Swiss-Prot;Acc:Q5XF24]
AT1G04250	AT1G04440	0.81045	IAA17	CKL13	Auxin-responsive protein IAA17 [Source:UniProtKB/Swiss-Prot;Acc:P93830]	Casein kinase 1-like protein 13 [Source:UniProtKB/Swiss-Prot;Acc:Q5XF24]
AT1G02500	AT1G04440	0.736376	SAM1	CKL13	S-adenosylmethionine synthase [Source:UniProtKB/TrEMBL;Acc:A0A178WES1]	Casein kinase 1-like protein 13 [Source:UniProtKB/Swiss-Prot;Acc:Q5XF24]
AT1G04650	AT2G27970	0.649339		CKS2	unknown protein; Ha. [Source:TAIR;Acc:AT1G04650]	Cyclin-dependent kinases regulatory subunit 2 [Source:UniProtKB/Swiss-Prot;Acc:Q9SJJ5]
AT1G06070	AT2G27970	0.525265		CKS2	At1g06070 [Source:UniProtKB/TrEMBL;Acc:Q9LNE0]	Cyclin-dependent kinases regulatory subunit 2 [Source:UniProtKB/Swiss-Prot;Acc:Q9SJJ5]
AT1G01730	AT2G27970	0.525265		CKS2	T1N6.14 protein [Source:UniProtKB/TrEMBL;Acc:Q9LQ83]	Cyclin-dependent kinases regulatory subunit 2 [Source:UniProtKB/Swiss-Prot;Acc:Q9SJJ5]
AT1G03630	AT2G27970	0.547487	PORC	CKS2	Protochlorophyllide reductase C, chloroplastic [Source:UniProtKB/Swiss-Prot;Acc:O48741]	Cyclin-dependent kinases regulatory subunit 2 [Source:UniProtKB/Swiss-Prot;Acc:Q9SJJ5]
AT1G03650	AT3G63440	0.708598		CKX6	Acyl-CoA N-acyltransferases (NAT) superfamily protein [Source:UniProtKB/TrEMBL;Acc:Q8GWN1]	Cytokinin dehydrogenase 6 [Source:UniProtKB/Swiss-Prot;Acc:Q9LY71]
AT1G02870	AT3G63440	0.736376		CKX6	At1g02870 [Source:UniProtKB/TrEMBL;Acc:Q8RWK5]	Cytokinin dehydrogenase 6 [Source:UniProtKB/Swiss-Prot;Acc:Q9LY71]
AT1G04190	AT3G63440	0.736376	TPR3	CKX6	TPR3 [Source:UniProtKB/TrEMBL;Acc:A0A178WLS7]	Cytokinin dehydrogenase 6 [Source:UniProtKB/Swiss-Prot;Acc:Q9LY71]
AT1G05180	AT3G63440	0.773413	AXR1	CKX6	NEDD8-activating enzyme E1 regulatory subunit [Source:UniProtKB/TrEMBL;Acc:A0A178WFT2]	Cytokinin dehydrogenase 6 [Source:UniProtKB/Swiss-Prot;Acc:Q9LY71]
AT1G06200	AT3G63440	0.736376		CKX6	Peptidase S24/S26A/S26B/S26C family protein [Source:TAIR;Acc:AT1G06200]	Cytokinin dehydrogenase 6 [Source:UniProtKB/Swiss-Prot;Acc:Q9LY71]
AT1G02690	AT3G63440	0.643783	IMPA-6	CKX6	Importin subunit alpha [Source:UniProtKB/TrEMBL;Acc:F4HXL3]	Cytokinin dehydrogenase 6 [Source:UniProtKB/Swiss-Prot;Acc:Q9LY71]
AT1G06590	AT3G63440	0.699339	APC5	CKX6	Anaphase-promoting complex subunit 5 [Source:UniProtKB/Swiss-Prot;Acc:Q8H1U4]	Cytokinin dehydrogenase 6 [Source:UniProtKB/Swiss-Prot;Acc:Q9LY71]
AT1G03650	AT5G49890	0.81045		CLC-C	Acyl-CoA N-acyltransferases (NAT) superfamily protein [Source:UniProtKB/TrEMBL;Acc:Q8GWN1]	Chloride channel protein CLC-c [Source:UniProtKB/Swiss-Prot;Acc:Q96282]
AT1G02870	AT5G49890	0.736376		CLC-C	At1g02870 [Source:UniProtKB/TrEMBL;Acc:Q8RWK5]	Chloride channel protein CLC-c [Source:UniProtKB/Swiss-Prot;Acc:Q96282]
AT1G01070	AT5G49890	0.649339		CLC-C	WAT1-related protein [Source:UniProtKB/TrEMBL;Acc:A0A178WFU3]	Chloride channel protein CLC-c [Source:UniProtKB/Swiss-Prot;Acc:Q96282]
AT1G01250	AT5G49890	0.621561	ERF023	CLC-C	Ethylene-responsive transcription factor ERF023 [Source:UniProtKB/Swiss-Prot;Acc:Q1ECI2]	Chloride channel protein CLC-c [Source:UniProtKB/Swiss-Prot;Acc:Q96282]
AT1G04870	AT5G49890	0.671561	PRMT10	CLC-C	PRMT10 [Source:UniProtKB/TrEMBL;Acc:A0A178WKU5]	Chloride channel protein CLC-c [Source:UniProtKB/Swiss-Prot;Acc:Q96282]
AT1G05180	AT5G49890	0.699339	AXR1	CLC-C	NEDD8-activating enzyme E1 regulatory subunit [Source:UniProtKB/TrEMBL;Acc:A0A178WFT2]	Chloride channel protein CLC-c [Source:UniProtKB/Swiss-Prot;Acc:Q96282]
AT1G04410	AT5G49890	0.695635	MDH1	CLC-C	Malate dehydrogenase [Source:UniProtKB/TrEMBL;Acc:A0A178W4H0]	Chloride channel protein CLC-c [Source:UniProtKB/Swiss-Prot;Acc:Q96282]
AT1G01730	AT5G49890	0.634524		CLC-C	T1N6.14 protein [Source:UniProtKB/TrEMBL;Acc:Q9LQ83]	Chloride channel protein CLC-c [Source:UniProtKB/Swiss-Prot;Acc:Q96282]
AT1G04945	AT1G05490	0.608598		CLSY3	HIT-type Zinc finger family protein [Source:UniProtKB/TrEMBL;Acc:F4I765]	SNF2 domain-containing protein CLASSY 3 [Source:UniProtKB/Swiss-Prot;Acc:F4I8S3]
AT1G03650	AT4G20780	0.63082		CML42	Acyl-CoA N-acyltransferases (NAT) superfamily protein [Source:UniProtKB/TrEMBL;Acc:Q8GWN1]	Calcium-binding protein CML42 [Source:UniProtKB/Swiss-Prot;Acc:Q9SVG9]
AT1G04650	AT4G20780	0.847487		CML42	unknown protein; Ha. [Source:TAIR;Acc:AT1G04650]	Calcium-binding protein CML42 [Source:UniProtKB/Swiss-Prot;Acc:Q9SVG9]
AT1G04760	AT4G20780	0.612302	VAMP726	CML42	Putative vesicle-associated membrane protein 726 [Source:UniProtKB/Swiss-Prot;Acc:Q9MAS5]	Calcium-binding protein CML42 [Source:UniProtKB/Swiss-Prot;Acc:Q9SVG9]
AT1G02965	AT4G20780	0.699339		CML42	unknown protein; BEST Arabidopsis thaliana protein match is: unknown protein (TAIR:AT1G02960.3); Ha. [Source:TAIR;Acc:AT1G02965]	Calcium-binding protein CML42 [Source:UniProtKB/Swiss-Prot;Acc:Q9SVG9]
AT1G04980	AT4G20780	0.575265	PDIL2-2	CML42	Protein disulfide-isomerase like 2-2 [Source:UniProtKB/Swiss-Prot;Acc:Q9MAU6]	Calcium-binding protein CML42 [Source:UniProtKB/Swiss-Prot;Acc:Q9SVG9]
AT1G05240	AT4G20780	0.81045	PER2	CML42	Peroxidase 1 [Source:UniProtKB/Swiss-Prot;Acc:P0DI10]	Calcium-binding protein CML42 [Source:UniProtKB/Swiss-Prot;Acc:Q9SVG9]
AT1G04410	AT4G20780	0.63082	MDH1	CML42	Malate dehydrogenase [Source:UniProtKB/TrEMBL;Acc:A0A178W4H0]	Calcium-binding protein CML42 [Source:UniProtKB/Swiss-Prot;Acc:Q9SVG9]
AT1G02800	AT4G20780	0.63082	CEL2	CML42	Endoglucanase 1 [Source:UniProtKB/Swiss-Prot;Acc:Q9SRX3]	Calcium-binding protein CML42 [Source:UniProtKB/Swiss-Prot;Acc:Q9SVG9]
AT1G02870	AT4G01010	0.81045		CNGC13	At1g02870 [Source:UniProtKB/TrEMBL;Acc:Q8RWK5]	Putative cyclic nucleotide-gated ion channel 13 [Source:UniProtKB/Swiss-Prot;Acc:Q9LD40]
AT1G01070	AT4G01010	0.649339		CNGC13	WAT1-related protein [Source:UniProtKB/TrEMBL;Acc:A0A178WFU3]	Putative cyclic nucleotide-gated ion channel 13 [Source:UniProtKB/Swiss-Prot;Acc:Q9LD40]
AT1G06690	AT4G01010	0.736376		CNGC13	Uncharacterized oxidoreductase At1g06690, chloroplastic [Source:UniProtKB/Swiss-Prot;Acc:Q94A68]	Putative cyclic nucleotide-gated ion channel 13 [Source:UniProtKB/Swiss-Prot;Acc:Q9LD40]
AT1G04870	AT4G01010	0.736376	PRMT10	CNGC13	PRMT10 [Source:UniProtKB/TrEMBL;Acc:A0A178WKU5]	Putative cyclic nucleotide-gated ion channel 13 [Source:UniProtKB/Swiss-Prot;Acc:Q9LD40]
AT1G03055	AT4G01010	0.612302	D27	CNGC13	Beta-carotene isomerase D27, chloroplastic [Source:UniProtKB/Swiss-Prot;Acc:Q7XA78]	Putative cyclic nucleotide-gated ion channel 13 [Source:UniProtKB/Swiss-Prot;Acc:Q9LD40]
AT1G07140	AT4G01010	0.658598	RANBP1A	CNGC13	Ran-binding protein 1 homolog a [Source:UniProtKB/Swiss-Prot;Acc:Q9LMK7]	Putative cyclic nucleotide-gated ion channel 13 [Source:UniProtKB/Swiss-Prot;Acc:Q9LD40]
AT1G05180	AT4G01010	0.699339	AXR1	CNGC13	NEDD8-activating enzyme E1 regulatory subunit [Source:UniProtKB/TrEMBL;Acc:A0A178WFT2]	Putative cyclic nucleotide-gated ion channel 13 [Source:UniProtKB/Swiss-Prot;Acc:Q9LD40]
AT1G02475	AT4G01010	0.736376		CNGC13	Polyketide cyclase/dehydrase and lipid transport superfamily protein [Source:UniProtKB/TrEMBL;Acc:Q94K52]	Putative cyclic nucleotide-gated ion channel 13 [Source:UniProtKB/Swiss-Prot;Acc:Q9LD40]
AT1G06460	AT4G01010	0.532672	ACD32.1	CNGC13	Alpha-crystallin domain 32.1 [Source:UniProtKB/TrEMBL;Acc:Q208N7]	Putative cyclic nucleotide-gated ion channel 13 [Source:UniProtKB/Swiss-Prot;Acc:Q9LD40]
AT1G04030	AT5G54250	0.33082		CNGC4	unknown protein; BEST Arabidopsis thaliana protein match is: unknown protein (TAIR:AT5G44040.1); Ha. [Source:TAIR;Acc:AT1G04030]	Cyclic nucleotide-gated ion channel 4 [Source:UniProtKB/Swiss-Prot;Acc:Q94AS9]
AT1G02065	AT2G18250	0.528968	SPL8	COAD	Squamosa promoter-binding-like protein 8 [Source:UniProtKB/Swiss-Prot;Acc:Q8GXL3]	Phosphopantetheine adenylyltransferase [Source:UniProtKB/Swiss-Prot;Acc:Q9ZPV8]
AT1G01970	AT2G39940	0.662302		COI1	Pentatricopeptide repeat-containing protein At1g01970 [Source:UniProtKB/Swiss-Prot;Acc:Q9LPC4]	Coronatine-insensitive protein 1 [Source:UniProtKB/Swiss-Prot;Acc:O04197]
AT1G02840	AT2G39940	0.634524	SR34	COI1	Serine/arginine-rich-splicing factor SR34 [Source:UniProtKB/Swiss-Prot;Acc:O22315]	Coronatine-insensitive protein 1 [Source:UniProtKB/Swiss-Prot;Acc:O04197]
AT1G06645	AT2G39940	0.68082		COI1	2-oxoglutarate (2OG) and Fe(II)-dependent oxygenase superfamily protein [Source:TAIR;Acc:AT1G06645]	Coronatine-insensitive protein 1 [Source:UniProtKB/Swiss-Prot;Acc:O04197]
AT1G04650	AT2G39940	0.562302		COI1	unknown protein; Ha. [Source:TAIR;Acc:AT1G04650]	Coronatine-insensitive protein 1 [Source:UniProtKB/Swiss-Prot;Acc:O04197]
AT1G02205	AT2G39940	0.593783	CER1	COI1	Fatty acid hydroxylase superfamily [Source:TAIR;Acc:AT1G02205]	Coronatine-insensitive protein 1 [Source:UniProtKB/Swiss-Prot;Acc:O04197]
AT1G04870	AT2G39940	0.616005	PRMT10	COI1	PRMT10 [Source:UniProtKB/TrEMBL;Acc:A0A178WKU5]	Coronatine-insensitive protein 1 [Source:UniProtKB/Swiss-Prot;Acc:O04197]
AT1G02300	AT2G39940	0.584524	CATHB1	COI1	Cathepsin B-like protease 1 [Source:UniProtKB/Swiss-Prot;Acc:F4HVZ1]	Coronatine-insensitive protein 1 [Source:UniProtKB/Swiss-Prot;Acc:O04197]
AT1G07010	AT2G39940	0.723413		COI1	Calcineurin-like metallo-phosphoesterase superfamily protein [Source:UniProtKB/TrEMBL;Acc:F4HNW0]	Coronatine-insensitive protein 1 [Source:UniProtKB/Swiss-Prot;Acc:O04197]
AT1G04210	AT2G39940	0.541931		COI1	At1g04210 [Source:UniProtKB/TrEMBL;Acc:O64486]	Coronatine-insensitive protein 1 [Source:UniProtKB/Swiss-Prot;Acc:O04197]
AT1G02475	AT2G39940	0.643783		COI1	Polyketide cyclase/dehydrase and lipid transport superfamily protein [Source:UniProtKB/TrEMBL;Acc:Q94K52]	Coronatine-insensitive protein 1 [Source:UniProtKB/Swiss-Prot;Acc:O04197]
AT1G01640	AT2G39940	0.58082		COI1	BTB/POZ domain-containing protein At1g01640 [Source:UniProtKB/Swiss-Prot;Acc:Q9LQ95]	Coronatine-insensitive protein 1 [Source:UniProtKB/Swiss-Prot;Acc:O04197]
AT1G07450	AT2G39940	0.593783		COI1	Tropinone reductase homolog At1g07450 [Source:UniProtKB/Swiss-Prot;Acc:Q8RX32]	Coronatine-insensitive protein 1 [Source:UniProtKB/Swiss-Prot;Acc:O04197]
AT1G01710	AT2G39940	0.593783		COI1	Acyl-CoA thioesterase II [Source:UniProtKB/TrEMBL;Acc:F4HU51]	Coronatine-insensitive protein 1 [Source:UniProtKB/Swiss-Prot;Acc:O04197]
AT1G04440	AT2G39940	0.547487	CKL13	COI1	Casein kinase 1-like protein 13 [Source:UniProtKB/Swiss-Prot;Acc:Q5XF24]	Coronatine-insensitive protein 1 [Source:UniProtKB/Swiss-Prot;Acc:O04197]
AT1G01730	AT2G39940	0.782672		COI1	T1N6.14 protein [Source:UniProtKB/TrEMBL;Acc:Q9LQ83]	Coronatine-insensitive protein 1 [Source:UniProtKB/Swiss-Prot;Acc:O04197]
AT1G03630	AT2G39940	0.736376	PORC	COI1	Protochlorophyllide reductase C, chloroplastic [Source:UniProtKB/Swiss-Prot;Acc:O48741]	Coronatine-insensitive protein 1 [Source:UniProtKB/Swiss-Prot;Acc:O04197]
AT1G06670	AT5G48250	0.625265	NIH	COL10	DExH-box ATP-dependent RNA helicase DExH2 [Source:UniProtKB/Swiss-Prot;Acc:F4IDQ6]	Zinc finger protein CONSTANS-LIKE 10 [Source:UniProtKB/Swiss-Prot;Acc:Q9LUA9]
AT1G06680	AT5G48250	0.699339	PSBP1	COL10	Oxygen-evolving enhancer protein 2-1, chloroplastic [Source:UniProtKB/Swiss-Prot;Acc:Q42029]	Zinc finger protein CONSTANS-LIKE 10 [Source:UniProtKB/Swiss-Prot;Acc:Q9LUA9]
AT1G04945	AT5G48250	0.699339		COL10	HIT-type Zinc finger family protein [Source:UniProtKB/TrEMBL;Acc:F4I765]	Zinc finger protein CONSTANS-LIKE 10 [Source:UniProtKB/Swiss-Prot;Acc:Q9LUA9]
AT1G03130	AT5G48250	0.699339	PSAD2	COL10	Photosystem I reaction center subunit II-2, chloroplastic [Source:UniProtKB/Swiss-Prot;Acc:Q9SA56]	Zinc finger protein CONSTANS-LIKE 10 [Source:UniProtKB/Swiss-Prot;Acc:Q9LUA9]
AT1G05200	AT5G48250	0.634524	GLR3.4	COL10	Glutamate receptor [Source:UniProtKB/TrEMBL;Acc:Q53YX3]	Zinc finger protein CONSTANS-LIKE 10 [Source:UniProtKB/Swiss-Prot;Acc:Q9LUA9]
AT1G01690	AT5G48250	0.597487	ATPRD3	COL10	Putative recombination initiation defects 3 [Source:UniProtKB/TrEMBL;Acc:F4HU48]	Zinc finger protein CONSTANS-LIKE 10 [Source:UniProtKB/Swiss-Prot;Acc:Q9LUA9]
AT1G06460	AT5G48250	0.634524	ACD32.1	COL10	Alpha-crystallin domain 32.1 [Source:UniProtKB/TrEMBL;Acc:Q208N7]	Zinc finger protein CONSTANS-LIKE 10 [Source:UniProtKB/Swiss-Prot;Acc:Q9LUA9]
AT1G04650	AT5G57300	0.71045		COQ5	unknown protein; Ha. [Source:TAIR;Acc:AT1G04650]	2-methoxy-6-polyprenyl-1,4-benzoquinol methylase, mitochondrial [Source:UniProtKB/TrEMBL;Acc:A0A178U865]
AT1G07010	AT5G57300	0.543783		COQ5	Calcineurin-like metallo-phosphoesterase superfamily protein [Source:UniProtKB/TrEMBL;Acc:F4HNW0]	2-methoxy-6-polyprenyl-1,4-benzoquinol methylase, mitochondrial [Source:UniProtKB/TrEMBL;Acc:A0A178U865]
AT1G06070	AT5G57300	0.593783		COQ5	At1g06070 [Source:UniProtKB/TrEMBL;Acc:Q9LNE0]	2-methoxy-6-polyprenyl-1,4-benzoquinol methylase, mitochondrial [Source:UniProtKB/TrEMBL;Acc:A0A178U865]
AT1G07270	AT5G57300	0.556746	CDC6B	COQ5	Cell division control protein 6 homolog B [Source:UniProtKB/Swiss-Prot;Acc:Q8W032]	2-methoxy-6-polyprenyl-1,4-benzoquinol methylase, mitochondrial [Source:UniProtKB/TrEMBL;Acc:A0A178U865]
AT1G03746	ATMG01360	0.639021		COX1	snoRNA [Source:TAIR;Acc:AT1G03746]	Cytochrome c oxidase subunit 1 [Source:UniProtKB/Swiss-Prot;Acc:P60620]
AT1G04650	ATMG01360	0.736376		COX1	unknown protein; Ha. [Source:TAIR;Acc:AT1G04650]	Cytochrome c oxidase subunit 1 [Source:UniProtKB/Swiss-Prot;Acc:P60620]
AT1G02965	ATMG01360	0.884524		COX1	unknown protein; BEST Arabidopsis thaliana protein match is: unknown protein (TAIR:AT1G02960.3); Ha. [Source:TAIR;Acc:AT1G02965]	Cytochrome c oxidase subunit 1 [Source:UniProtKB/Swiss-Prot;Acc:P60620]
AT1G02230	ATMG01360	0.588228	NAC004	COX1	NAC domain-containing protein 4 [Source:UniProtKB/Swiss-Prot;Acc:O81913]	Cytochrome c oxidase subunit 1 [Source:UniProtKB/Swiss-Prot;Acc:P60620]
AT1G02390	ATMG01360	0.532672	GPAT2	COX1	Probable glycerol-3-phosphate acyltransferase 2 [Source:UniProtKB/Swiss-Prot;Acc:Q9FZ22]	Cytochrome c oxidase subunit 1 [Source:UniProtKB/Swiss-Prot;Acc:P60620]
AT1G05240	ATMG01360	0.773413	PER2	COX1	Peroxidase 1 [Source:UniProtKB/Swiss-Prot;Acc:P0DI10]	Cytochrome c oxidase subunit 1 [Source:UniProtKB/Swiss-Prot;Acc:P60620]
AT1G03540	ATMG01360	0.625265	PCMP-E4	COX1	Pentatricopeptide repeat-containing protein At1g03540 [Source:UniProtKB/Swiss-Prot;Acc:Q9LR69]	Cytochrome c oxidase subunit 1 [Source:UniProtKB/Swiss-Prot;Acc:P60620]
AT1G03746	ATMG00160	0.649339		COX2	snoRNA [Source:TAIR;Acc:AT1G03746]	Cytochrome c oxidase subunit 2 [Source:UniProtKB/TrEMBL;Acc:G1C2Q7]
AT1G04650	ATMG00160	0.723413		COX2	unknown protein; Ha. [Source:TAIR;Acc:AT1G04650]	Cytochrome c oxidase subunit 2 [Source:UniProtKB/TrEMBL;Acc:G1C2Q7]
AT1G06148	ATMG00160	0.662302		COX2	Unknown gene [Source:TAIR;Acc:AT1G06148]	Cytochrome c oxidase subunit 2 [Source:UniProtKB/TrEMBL;Acc:G1C2Q7]
AT1G05240	ATMG00160	0.667857	PER2	COX2	Peroxidase 1 [Source:UniProtKB/Swiss-Prot;Acc:P0DI10]	Cytochrome c oxidase subunit 2 [Source:UniProtKB/TrEMBL;Acc:G1C2Q7]
AT1G03746	AT4G04720	0.782672		CPK21	snoRNA [Source:TAIR;Acc:AT1G03746]	Calcium-dependent protein kinase 21 [Source:UniProtKB/Swiss-Prot;Acc:Q9ZSA2]
AT1G04650	AT4G04720	0.63082		CPK21	unknown protein; Ha. [Source:TAIR;Acc:AT1G04650]	Calcium-dependent protein kinase 21 [Source:UniProtKB/Swiss-Prot;Acc:Q9ZSA2]
AT1G06810	AT4G04720	0.68082		CPK21	Endonuclease/glycosyl hydrolase [Source:UniProtKB/TrEMBL;Acc:Q58G55]	Calcium-dependent protein kinase 21 [Source:UniProtKB/Swiss-Prot;Acc:Q9ZSA2]
AT1G02965	AT4G04720	0.726058		CPK21	unknown protein; BEST Arabidopsis thaliana protein match is: unknown protein (TAIR:AT1G02960.3); Ha. [Source:TAIR;Acc:AT1G02965]	Calcium-dependent protein kinase 21 [Source:UniProtKB/Swiss-Prot;Acc:Q9ZSA2]
AT1G02250	AT4G04720	0.649339	NAC005	CPK21	NAC domain-containing protein 5 [Source:UniProtKB/Swiss-Prot;Acc:O81914]	Calcium-dependent protein kinase 21 [Source:UniProtKB/Swiss-Prot;Acc:Q9ZSA2]
AT1G06148	AT4G04720	0.653042		CPK21	Unknown gene [Source:TAIR;Acc:AT1G06148]	Calcium-dependent protein kinase 21 [Source:UniProtKB/Swiss-Prot;Acc:Q9ZSA2]
AT1G05240	AT4G04720	0.689021	PER2	CPK21	Peroxidase 1 [Source:UniProtKB/Swiss-Prot;Acc:P0DI10]	Calcium-dependent protein kinase 21 [Source:UniProtKB/Swiss-Prot;Acc:Q9ZSA2]
AT1G07820	AT4G12560	0.773413		CPR1	Histone H4 [Source:UniProtKB/TrEMBL;Acc:Q6NR90]	F-box protein CPR1 [Source:UniProtKB/Swiss-Prot;Acc:Q9SU30]
AT1G07830	AT4G12560	0.584524		CPR1	At1g07830/F24B9_7 [Source:UniProtKB/TrEMBL;Acc:Q94JQ7]	F-box protein CPR1 [Source:UniProtKB/Swiss-Prot;Acc:Q9SU30]
AT1G01690	AT4G12560	0.736376	ATPRD3	CPR1	Putative recombination initiation defects 3 [Source:UniProtKB/TrEMBL;Acc:F4HU48]	F-box protein CPR1 [Source:UniProtKB/Swiss-Prot;Acc:Q9SU30]
AT1G02730	AT4G12560	0.671561	CSLD5	CPR1	Cellulose synthase-like protein D5 [Source:UniProtKB/Swiss-Prot;Acc:Q9SRW9]	F-box protein CPR1 [Source:UniProtKB/Swiss-Prot;Acc:Q9SU30]
AT1G07745	AT1G30460	0.547487	RAD51D	CPSF30	DNA repair protein RAD51 homolog 4 [Source:UniProtKB/Swiss-Prot;Acc:Q9LQQ2]	30-kDa cleavage and polyadenylation specificity factor 30 [Source:UniProtKB/Swiss-Prot;Acc:A9LNK9]
AT1G03746	AT1G30460	0.649339		CPSF30	snoRNA [Source:TAIR;Acc:AT1G03746]	30-kDa cleavage and polyadenylation specificity factor 30 [Source:UniProtKB/Swiss-Prot;Acc:A9LNK9]
AT1G02100	AT2G01730	0.532672	LCMT1	CPSF73-II	Leucine carboxyl methyltransferase 1 homolog [Source:UniProtKB/Swiss-Prot;Acc:Q8VY08]	Cleavage and polyadenylation specificity factor subunit 3-II [Source:UniProtKB/Swiss-Prot;Acc:Q8GUU3]
AT1G03160	AT2G01730	0.478968	FZL	CPSF73-II	Probable transmembrane GTPase FZO-like, chloroplastic [Source:UniProtKB/Swiss-Prot;Acc:Q1KPV0]	Cleavage and polyadenylation specificity factor subunit 3-II [Source:UniProtKB/Swiss-Prot;Acc:Q8GUU3]
AT1G05180	AT2G01730	0.523413	AXR1	CPSF73-II	NEDD8-activating enzyme E1 regulatory subunit [Source:UniProtKB/TrEMBL;Acc:A0A178WFT2]	Cleavage and polyadenylation specificity factor subunit 3-II [Source:UniProtKB/Swiss-Prot;Acc:Q8GUU3]
AT1G01010	AT1G03880	0.569709	NAC001	CRB	NAC domain-containing protein 1 [Source:UniProtKB/Swiss-Prot;Acc:Q0WV96]	CRU2 [Source:UniProtKB/TrEMBL;Acc:A0A178W5K4]
AT1G03740	AT1G03880	0.634524		CRB	F21B7.34 [Source:UniProtKB/TrEMBL;Acc:Q9LR53]	CRU2 [Source:UniProtKB/TrEMBL;Acc:A0A178W5K4]
AT1G03090	AT1G03880	0.708598	MCCA	CRB	Methylcrotonoyl-CoA carboxylase subunit alpha, mitochondrial [Source:UniProtKB/Swiss-Prot;Acc:Q42523]	CRU2 [Source:UniProtKB/TrEMBL;Acc:A0A178W5K4]
AT1G03610	AT1G03880	0.671561		CRB	Plant/protein (DUF789) [Source:UniProtKB/TrEMBL;Acc:Q8LF98]	CRU2 [Source:UniProtKB/TrEMBL;Acc:A0A178W5K4]
AT1G03650	AT4G28520	0.671561		CRC	Acyl-CoA N-acyltransferases (NAT) superfamily protein [Source:UniProtKB/TrEMBL;Acc:Q8GWN1]	12S seed storage protein CRC [Source:UniProtKB/Swiss-Prot;Acc:Q96318]
AT1G02870	AT4G28520	0.847487		CRC	At1g02870 [Source:UniProtKB/TrEMBL;Acc:Q8RWK5]	12S seed storage protein CRC [Source:UniProtKB/Swiss-Prot;Acc:Q96318]
AT1G01070	AT4G28520	0.686376		CRC	WAT1-related protein [Source:UniProtKB/TrEMBL;Acc:A0A178WFU3]	12S seed storage protein CRC [Source:UniProtKB/Swiss-Prot;Acc:Q96318]
AT1G06690	AT4G28520	0.662302		CRC	Uncharacterized oxidoreductase At1g06690, chloroplastic [Source:UniProtKB/Swiss-Prot;Acc:Q94A68]	12S seed storage protein CRC [Source:UniProtKB/Swiss-Prot;Acc:Q96318]
AT1G01110	AT4G28520	0.538228	IQD18	CRC	IQ-domain 18 [Source:UniProtKB/TrEMBL;Acc:Q9MAM4]	12S seed storage protein CRC [Source:UniProtKB/Swiss-Prot;Acc:Q96318]
AT1G04870	AT4G28520	0.662302	PRMT10	CRC	PRMT10 [Source:UniProtKB/TrEMBL;Acc:A0A178WKU5]	12S seed storage protein CRC [Source:UniProtKB/Swiss-Prot;Acc:Q96318]
AT1G05180	AT4G28520	0.699339	AXR1	CRC	NEDD8-activating enzyme E1 regulatory subunit [Source:UniProtKB/TrEMBL;Acc:A0A178WFT2]	12S seed storage protein CRC [Source:UniProtKB/Swiss-Prot;Acc:Q96318]
AT1G02475	AT4G28520	0.662302		CRC	Polyketide cyclase/dehydrase and lipid transport superfamily protein [Source:UniProtKB/TrEMBL;Acc:Q94K52]	12S seed storage protein CRC [Source:UniProtKB/Swiss-Prot;Acc:Q96318]
AT1G03746	AT4G23160	0.797487		CRK8	snoRNA [Source:TAIR;Acc:AT1G03746]	cysteine-rich RLK (RECEPTOR-like protein kinase) 8 [Source:TAIR;Acc:AT4G23160]
AT1G04650	AT4G23160	0.63082		CRK8	unknown protein; Ha. [Source:TAIR;Acc:AT1G04650]	cysteine-rich RLK (RECEPTOR-like protein kinase) 8 [Source:TAIR;Acc:AT4G23160]
AT1G06810	AT4G23160	0.667857		CRK8	Endonuclease/glycosyl hydrolase [Source:UniProtKB/TrEMBL;Acc:Q58G55]	cysteine-rich RLK (RECEPTOR-like protein kinase) 8 [Source:TAIR;Acc:AT4G23160]
AT1G02965	AT4G23160	0.704894		CRK8	unknown protein; BEST Arabidopsis thaliana protein match is: unknown protein (TAIR:AT1G02960.3); Ha. [Source:TAIR;Acc:AT1G02965]	cysteine-rich RLK (RECEPTOR-like protein kinase) 8 [Source:TAIR;Acc:AT4G23160]
AT1G06148	AT4G23160	0.736376		CRK8	Unknown gene [Source:TAIR;Acc:AT1G06148]	cysteine-rich RLK (RECEPTOR-like protein kinase) 8 [Source:TAIR;Acc:AT4G23160]
AT1G05240	AT4G23160	0.667857	PER2	CRK8	Peroxidase 1 [Source:UniProtKB/Swiss-Prot;Acc:P0DI10]	cysteine-rich RLK (RECEPTOR-like protein kinase) 8 [Source:TAIR;Acc:AT4G23160]
AT1G07770	AT5G43980	0.584524	RPS15AF	CRRSP56	40S ribosomal protein S15a-1 [Source:UniProtKB/Swiss-Prot;Acc:P42798]	Cysteine-rich repeat secretory protein 56 [Source:UniProtKB/Swiss-Prot;Acc:Q8GXV7]
AT1G02870	AT5G43980	0.81045		CRRSP56	At1g02870 [Source:UniProtKB/TrEMBL;Acc:Q8RWK5]	Cysteine-rich repeat secretory protein 56 [Source:UniProtKB/Swiss-Prot;Acc:Q8GXV7]
AT1G01070	AT5G43980	0.699339		CRRSP56	WAT1-related protein [Source:UniProtKB/TrEMBL;Acc:A0A178WFU3]	Cysteine-rich repeat secretory protein 56 [Source:UniProtKB/Swiss-Prot;Acc:Q8GXV7]
AT1G05180	AT5G43980	0.662302	AXR1	CRRSP56	NEDD8-activating enzyme E1 regulatory subunit [Source:UniProtKB/TrEMBL;Acc:A0A178WFT2]	Cysteine-rich repeat secretory protein 56 [Source:UniProtKB/Swiss-Prot;Acc:Q8GXV7]
AT1G03506	AT1G04400	0.625265		CRY2	snoRNA [Source:TAIR;Acc:AT1G03506]	Cryptochrome-2 [Source:UniProtKB/Swiss-Prot;Acc:Q96524]
AT1G03746	AT3G03630	0.782672		CS26	snoRNA [Source:TAIR;Acc:AT1G03746]	Probable S-sulfocysteine synthase, chloroplastic [Source:UniProtKB/Swiss-Prot;Acc:O22682]
AT1G04650	AT3G03630	0.63082		CS26	unknown protein; Ha. [Source:TAIR;Acc:AT1G04650]	Probable S-sulfocysteine synthase, chloroplastic [Source:UniProtKB/Swiss-Prot;Acc:O22682]
AT1G06810	AT3G03630	0.68082		CS26	Endonuclease/glycosyl hydrolase [Source:UniProtKB/TrEMBL;Acc:Q58G55]	Probable S-sulfocysteine synthase, chloroplastic [Source:UniProtKB/Swiss-Prot;Acc:O22682]
AT1G02965	AT3G03630	0.704894		CS26	unknown protein; BEST Arabidopsis thaliana protein match is: unknown protein (TAIR:AT1G02960.3); Ha. [Source:TAIR;Acc:AT1G02965]	Probable S-sulfocysteine synthase, chloroplastic [Source:UniProtKB/Swiss-Prot;Acc:O22682]
AT1G06140	AT3G03630	0.643783	PCMP-E61	CS26	Pentatricopeptide repeat-containing protein At1g06140, mitochondrial [Source:UniProtKB/Swiss-Prot;Acc:Q9LND4]	Probable S-sulfocysteine synthase, chloroplastic [Source:UniProtKB/Swiss-Prot;Acc:O22682]
AT1G06148	AT3G03630	0.736376		CS26	Unknown gene [Source:TAIR;Acc:AT1G06148]	Probable S-sulfocysteine synthase, chloroplastic [Source:UniProtKB/Swiss-Prot;Acc:O22682]
AT1G05240	AT3G03630	0.689021	PER2	CS26	Peroxidase 1 [Source:UniProtKB/Swiss-Prot;Acc:P0DI10]	Probable S-sulfocysteine synthase, chloroplastic [Source:UniProtKB/Swiss-Prot;Acc:O22682]
AT1G07820	AT5G03760	0.773413		CSLA9	Histone H4 [Source:UniProtKB/TrEMBL;Acc:Q6NR90]	Glucomannan 4-beta-mannosyltransferase 9 [Source:UniProtKB/Swiss-Prot;Acc:Q9LZR3]
AT1G03780	AT5G03760	0.649339	TPX2	CSLA9	Protein TPX2 [Source:UniProtKB/Swiss-Prot;Acc:F4I2H7]	Glucomannan 4-beta-mannosyltransferase 9 [Source:UniProtKB/Swiss-Prot;Acc:Q9LZR3]
AT1G04760	AT5G03760	0.773413	VAMP726	CSLA9	Putative vesicle-associated membrane protein 726 [Source:UniProtKB/Swiss-Prot;Acc:Q9MAS5]	Glucomannan 4-beta-mannosyltransferase 9 [Source:UniProtKB/Swiss-Prot;Acc:Q9LZR3]
AT1G06950	AT5G03760	0.593783	TIC110	CSLA9	Protein TIC110, chloroplastic [Source:UniProtKB/Swiss-Prot;Acc:Q8LPR9]	Glucomannan 4-beta-mannosyltransferase 9 [Source:UniProtKB/Swiss-Prot;Acc:Q9LZR3]
AT1G01690	AT5G03760	0.745635	ATPRD3	CSLA9	Putative recombination initiation defects 3 [Source:UniProtKB/TrEMBL;Acc:F4HU48]	Glucomannan 4-beta-mannosyltransferase 9 [Source:UniProtKB/Swiss-Prot;Acc:Q9LZR3]
AT1G03390	AT5G03760	0.538228		CSLA9	F21B7.2 [Source:UniProtKB/TrEMBL;Acc:Q9LR83]	Glucomannan 4-beta-mannosyltransferase 9 [Source:UniProtKB/Swiss-Prot;Acc:Q9LZR3]
AT1G02730	AT5G03760	0.708598	CSLD5	CSLA9	Cellulose synthase-like protein D5 [Source:UniProtKB/Swiss-Prot;Acc:Q9SRW9]	Glucomannan 4-beta-mannosyltransferase 9 [Source:UniProtKB/Swiss-Prot;Acc:Q9LZR3]
AT1G02800	AT5G03760	0.81045	CEL2	CSLA9	Endoglucanase 1 [Source:UniProtKB/Swiss-Prot;Acc:Q9SRX3]	Glucomannan 4-beta-mannosyltransferase 9 [Source:UniProtKB/Swiss-Prot;Acc:Q9LZR3]
AT1G03600	AT5G03760	0.566005	PSB27-1	CSLA9	Photosystem II repair protein PSB27-H1, chloroplastic [Source:UniProtKB/Swiss-Prot;Acc:Q9LR64]	Glucomannan 4-beta-mannosyltransferase 9 [Source:UniProtKB/Swiss-Prot;Acc:Q9LZR3]
AT1G01960	AT5G14250	0.68082	BIG3	CSN3	Brefeldin A-inhibited guanine nucleotide-exchange protein 3 [Source:UniProtKB/Swiss-Prot;Acc:Q9LPC5]	COP9 signalosome complex subunit 3 [Source:UniProtKB/Swiss-Prot;Acc:Q8W575]
AT1G02100	AT5G14250	0.643783	LCMT1	CSN3	Leucine carboxyl methyltransferase 1 homolog [Source:UniProtKB/Swiss-Prot;Acc:Q8VY08]	COP9 signalosome complex subunit 3 [Source:UniProtKB/Swiss-Prot;Acc:Q8W575]
AT1G03900	AT5G14250	0.643783	ATNAP4	CSN3	NAP4 [Source:UniProtKB/TrEMBL;Acc:A0A178WMR3]	COP9 signalosome complex subunit 3 [Source:UniProtKB/Swiss-Prot;Acc:Q8W575]
AT1G05180	AT5G14250	0.723413	AXR1	CSN3	NEDD8-activating enzyme E1 regulatory subunit [Source:UniProtKB/TrEMBL;Acc:A0A178WFT2]	COP9 signalosome complex subunit 3 [Source:UniProtKB/Swiss-Prot;Acc:Q8W575]
AT1G01010	AT1G02090	0.662302	NAC001	CSN7	NAC domain-containing protein 1 [Source:UniProtKB/Swiss-Prot;Acc:Q0WV96]	COP9 signalosome complex subunit 7 [Source:UniProtKB/Swiss-Prot;Acc:Q94JU3]
AT1G01470	AT1G02090	0.695635	LEA14	CSN7	LSR3 [Source:UniProtKB/TrEMBL;Acc:A0A178W160]	COP9 signalosome complex subunit 7 [Source:UniProtKB/Swiss-Prot;Acc:Q94JU3]
AT1G04650	AT3G58740	0.63082		CSY1	unknown protein; Ha. [Source:TAIR;Acc:AT1G04650]	Citrate synthase 1, peroxisomal [Source:UniProtKB/Swiss-Prot;Acc:Q9LXS7]
AT1G07890	AT3G58740	0.699339	APX1	CSY1	MEE6 [Source:UniProtKB/TrEMBL;Acc:A0A178W5I1]	Citrate synthase 1, peroxisomal [Source:UniProtKB/Swiss-Prot;Acc:Q9LXS7]
AT1G04780	AT3G58740	0.556746		CSY1	Ankyrin repeat family protein [Source:UniProtKB/TrEMBL;Acc:Q8GXW8]	Citrate synthase 1, peroxisomal [Source:UniProtKB/Swiss-Prot;Acc:Q9LXS7]
AT1G03020	AT3G58740	0.634524	GRXS1	CSY1	Monothiol glutaredoxin-S1 [Source:UniProtKB/Swiss-Prot;Acc:Q9SA68]	Citrate synthase 1, peroxisomal [Source:UniProtKB/Swiss-Prot;Acc:Q9LXS7]
AT1G01820	AT1G04730	0.549339	PEX11C	CTF18	Peroxisomal membrane protein 11C [Source:UniProtKB/Swiss-Prot;Acc:Q9LQ73]	p-loop containing nucleoside triphosphate hydrolases superfamily protein [Source:UniProtKB/TrEMBL;Acc:F4I5S3]
AT1G01380	AT1G05850	0.621561	ETC1	CTL1	MYB-like transcription factor ETC1 [Source:UniProtKB/Swiss-Prot;Acc:Q9LNI5]	Chitinase-like protein 1 [Source:UniProtKB/Swiss-Prot;Acc:Q9MA41]
AT1G01760	AT1G03910	0.349339		CTN	TAD1 [Source:UniProtKB/TrEMBL;Acc:A0A178W782]	Cactin [Source:UniProtKB/Swiss-Prot;Acc:F4I2J8]
AT1G02960	AT1G02980	0.477116		CUL2	Kinetochore protein [Source:UniProtKB/TrEMBL;Acc:Q8GWB5]	Cullin-2 [Source:UniProtKB/Swiss-Prot;Acc:Q9SRZ0]
AT1G04780	AT3G27320	0.566005		CXE11	Ankyrin repeat family protein [Source:UniProtKB/TrEMBL;Acc:Q8GXW8]	Probable carboxylesterase 11 [Source:UniProtKB/Swiss-Prot;Acc:Q9LK21]
AT1G02280	AT3G27320	0.506746	TOC33	CXE11	Translocase of chloroplast 33, chloroplastic [Source:UniProtKB/Swiss-Prot;Acc:O23680]	Probable carboxylesterase 11 [Source:UniProtKB/Swiss-Prot;Acc:Q9LK21]
AT1G04900	AT3G27320	0.773413		CXE11	Protein arginine methyltransferase NDUFAF7 [Source:UniProtKB/TrEMBL;Acc:A0A178WEZ0]	Probable carboxylesterase 11 [Source:UniProtKB/Swiss-Prot;Acc:Q9LK21]
AT1G05180	AT3G27320	0.569709	AXR1	CXE11	NEDD8-activating enzyme E1 regulatory subunit [Source:UniProtKB/TrEMBL;Acc:A0A178WFT2]	Probable carboxylesterase 11 [Source:UniProtKB/Swiss-Prot;Acc:Q9LK21]
AT1G01610	AT3G27320	0.491931	GPAT4	CXE11	GPAT4 [Source:UniProtKB/TrEMBL;Acc:A0A178W9F8]	Probable carboxylesterase 11 [Source:UniProtKB/Swiss-Prot;Acc:Q9LK21]
AT1G06460	AT3G27320	0.671561	ACD32.1	CXE11	Alpha-crystallin domain 32.1 [Source:UniProtKB/TrEMBL;Acc:Q208N7]	Probable carboxylesterase 11 [Source:UniProtKB/Swiss-Prot;Acc:Q9LK21]
AT1G02850	AT2G28910	0.723413	BGLU11	CXIP4	Beta-glucosidase 11 [Source:UniProtKB/Swiss-Prot;Acc:B3H5Q1]	CXIP4 [Source:UniProtKB/TrEMBL;Acc:A0A178VV16]
AT1G01030	AT2G28910	0.556746	NGA3	CXIP4	B3 domain-containing transcription factor NGA3 [Source:UniProtKB/Swiss-Prot;Acc:Q9MAN1]	CXIP4 [Source:UniProtKB/TrEMBL;Acc:A0A178VV16]
AT1G04650	AT2G28910	0.58082		CXIP4	unknown protein; Ha. [Source:TAIR;Acc:AT1G04650]	CXIP4 [Source:UniProtKB/TrEMBL;Acc:A0A178VV16]
AT1G02340	AT2G28910	0.673413	HFR1	CXIP4	Transcription factor HFR1 [Source:UniProtKB/Swiss-Prot;Acc:Q9FE22]	CXIP4 [Source:UniProtKB/TrEMBL;Acc:A0A178VV16]
AT1G07080	AT2G28910	0.514153		CXIP4	At1g07080/F10K1_15 [Source:UniProtKB/TrEMBL;Acc:Q93VQ6]	CXIP4 [Source:UniProtKB/TrEMBL;Acc:A0A178VV16]
AT1G06290	AT2G28910	0.584524	ACX3	CXIP4	Acyl-coenzyme A oxidase 3, peroxisomal [Source:UniProtKB/Swiss-Prot;Acc:P0CZ23]	CXIP4 [Source:UniProtKB/TrEMBL;Acc:A0A178VV16]
AT1G03600	AT2G28910	0.454894	PSB27-1	CXIP4	Photosystem II repair protein PSB27-H1, chloroplastic [Source:UniProtKB/Swiss-Prot;Acc:Q9LR64]	CXIP4 [Source:UniProtKB/TrEMBL;Acc:A0A178VV16]
AT1G02810	AT1G77390	0.671561	PME7	CYCA1-2	Probable pectinesterase/pectinesterase inhibitor 7 [Source:UniProtKB/Swiss-Prot;Acc:Q9SRX4]	TAM [Source:UniProtKB/TrEMBL;Acc:A0A178WDV8]
AT1G04610	AT1G77390	0.649339	YUC3	CYCA1-2	Probable indole-3-pyruvate monooxygenase YUCCA3 [Source:UniProtKB/Swiss-Prot;Acc:O23024]	TAM [Source:UniProtKB/TrEMBL;Acc:A0A178WDV8]
AT1G02450	AT1G77390	0.566005	NIMIN-1	CYCA1-2	NIMIN1 [Source:UniProtKB/TrEMBL;Acc:A0A178WC43]	TAM [Source:UniProtKB/TrEMBL;Acc:A0A178WDV8]
AT1G03220	AT1G77390	0.677116		CYCA1-2	Eukaryotic aspartyl protease family protein [Source:UniProtKB/TrEMBL;Acc:Q9ZVS4]	TAM [Source:UniProtKB/TrEMBL;Acc:A0A178WDV8]
AT1G01940	AT1G47230	0.584524	CYP18-1	CYCA3-4	Peptidyl-prolyl cis-trans isomerase CYP18-1 [Source:UniProtKB/Swiss-Prot;Acc:Q9LPC7]	Cyclin-A3-4 [Source:UniProtKB/Swiss-Prot;Acc:Q3ECW2]
AT1G03850	AT1G47230	0.519709		CYCA3-4	Glutaredoxin family protein [Source:TAIR;Acc:AT1G03850]	Cyclin-A3-4 [Source:UniProtKB/Swiss-Prot;Acc:Q3ECW2]
AT1G07140	AT1G47230	0.736376	RANBP1A	CYCA3-4	Ran-binding protein 1 homolog a [Source:UniProtKB/Swiss-Prot;Acc:Q9LMK7]	Cyclin-A3-4 [Source:UniProtKB/Swiss-Prot;Acc:Q3ECW2]
AT1G05180	AT1G47230	0.634524	AXR1	CYCA3-4	NEDD8-activating enzyme E1 regulatory subunit [Source:UniProtKB/TrEMBL;Acc:A0A178WFT2]	Cyclin-A3-4 [Source:UniProtKB/Swiss-Prot;Acc:Q3ECW2]
AT1G04410	AT1G47230	0.68082	MDH1	CYCA3-4	Malate dehydrogenase [Source:UniProtKB/TrEMBL;Acc:A0A178W4H0]	Cyclin-A3-4 [Source:UniProtKB/Swiss-Prot;Acc:Q3ECW2]
AT1G03650	AT5G65420	0.640079		CYCD4;1	Acyl-CoA N-acyltransferases (NAT) superfamily protein [Source:UniProtKB/TrEMBL;Acc:Q8GWN1]	CYCLIN D41 [Source:UniProtKB/TrEMBL;Acc:F4KHY3]
AT1G04550	AT5G65420	0.506746	IAA12	CYCD4;1	Auxin-responsive protein IAA12 [Source:UniProtKB/Swiss-Prot;Acc:Q38830]	CYCLIN D41 [Source:UniProtKB/TrEMBL;Acc:F4KHY3]
AT1G02870	AT5G65420	0.58082		CYCD4;1	At1g02870 [Source:UniProtKB/TrEMBL;Acc:Q8RWK5]	CYCLIN D41 [Source:UniProtKB/TrEMBL;Acc:F4KHY3]
AT1G04650	AT5G65420	0.708598		CYCD4;1	unknown protein; Ha. [Source:TAIR;Acc:AT1G04650]	CYCLIN D41 [Source:UniProtKB/TrEMBL;Acc:F4KHY3]
AT1G04760	AT5G65420	0.566005	VAMP726	CYCD4;1	Putative vesicle-associated membrane protein 726 [Source:UniProtKB/Swiss-Prot;Acc:Q9MAS5]	CYCLIN D41 [Source:UniProtKB/TrEMBL;Acc:F4KHY3]
AT1G07140	AT5G65420	0.575265	RANBP1A	CYCD4;1	Ran-binding protein 1 homolog a [Source:UniProtKB/Swiss-Prot;Acc:Q9LMK7]	CYCLIN D41 [Source:UniProtKB/TrEMBL;Acc:F4KHY3]
AT1G05240	AT5G65420	0.68082	PER2	CYCD4;1	Peroxidase 1 [Source:UniProtKB/Swiss-Prot;Acc:P0DI10]	CYCLIN D41 [Source:UniProtKB/TrEMBL;Acc:F4KHY3]
AT1G04410	AT5G65420	0.640079	MDH1	CYCD4;1	Malate dehydrogenase [Source:UniProtKB/TrEMBL;Acc:A0A178W4H0]	CYCLIN D41 [Source:UniProtKB/TrEMBL;Acc:F4KHY3]
AT1G02800	AT5G65420	0.566005	CEL2	CYCD4;1	Endoglucanase 1 [Source:UniProtKB/Swiss-Prot;Acc:Q9SRX3]	CYCLIN D41 [Source:UniProtKB/TrEMBL;Acc:F4KHY3]
AT1G03790	AT2G26430	0.603042	SOM	CYCL1-1	Zinc finger CCCH domain-containing protein 2 [Source:UniProtKB/Swiss-Prot;Acc:Q9ZWA1]	Cyclin-L1-1 [Source:UniProtKB/Swiss-Prot;Acc:Q8RWV3]
AT1G02120	AT2G26430	0.534524	VAD1	CYCL1-1	Protein VASCULAR ASSOCIATED DEATH 1, chloroplastic [Source:UniProtKB/Swiss-Prot;Acc:F4HVW5]	Cyclin-L1-1 [Source:UniProtKB/Swiss-Prot;Acc:Q8RWV3]
AT1G01183	AT2G26430	0.634524	MIR165A	CYCL1-1	MIR165/MIR165A; miRNA [Source:TAIR;Acc:AT1G01183]	Cyclin-L1-1 [Source:UniProtKB/Swiss-Prot;Acc:Q8RWV3]
AT1G05740	AT2G26430	0.575265		CYCL1-1	F3F20.19 protein [Source:UniProtKB/TrEMBL;Acc:Q9SYL5]	Cyclin-L1-1 [Source:UniProtKB/Swiss-Prot;Acc:Q8RWV3]
AT1G02230	AT2G26430	0.773413	NAC004	CYCL1-1	NAC domain-containing protein 4 [Source:UniProtKB/Swiss-Prot;Acc:O81913]	Cyclin-L1-1 [Source:UniProtKB/Swiss-Prot;Acc:Q8RWV3]
AT1G06140	AT2G26430	0.63082	PCMP-E61	CYCL1-1	Pentatricopeptide repeat-containing protein At1g06140, mitochondrial [Source:UniProtKB/Swiss-Prot;Acc:Q9LND4]	Cyclin-L1-1 [Source:UniProtKB/Swiss-Prot;Acc:Q8RWV3]
AT1G03506	AT2G26430	0.695635		CYCL1-1	snoRNA [Source:TAIR;Acc:AT1G03506]	Cyclin-L1-1 [Source:UniProtKB/Swiss-Prot;Acc:Q8RWV3]
AT1G03560	AT2G26430	0.538228		CYCL1-1	Pentatricopeptide repeat-containing protein At1g03560, mitochondrial [Source:UniProtKB/Swiss-Prot;Acc:Q9LR67]	Cyclin-L1-1 [Source:UniProtKB/Swiss-Prot;Acc:Q8RWV3]
AT1G04550	AT4G19600	0.643783	IAA12	CYCT1-4	Auxin-responsive protein IAA12 [Source:UniProtKB/Swiss-Prot;Acc:Q38830]	Cyclin-T1-4 [Source:UniProtKB/Swiss-Prot;Acc:Q8GYM6]
AT1G04730	AT4G19600	0.884524	CTF18	CYCT1-4	p-loop containing nucleoside triphosphate hydrolases superfamily protein [Source:UniProtKB/TrEMBL;Acc:F4I5S3]	Cyclin-T1-4 [Source:UniProtKB/Swiss-Prot;Acc:Q8GYM6]
AT1G04760	AT4G19600	0.671561	VAMP726	CYCT1-4	Putative vesicle-associated membrane protein 726 [Source:UniProtKB/Swiss-Prot;Acc:Q9MAS5]	Cyclin-T1-4 [Source:UniProtKB/Swiss-Prot;Acc:Q8GYM6]
AT1G01690	AT4G19600	0.671561	ATPRD3	CYCT1-4	Putative recombination initiation defects 3 [Source:UniProtKB/TrEMBL;Acc:F4HU48]	Cyclin-T1-4 [Source:UniProtKB/Swiss-Prot;Acc:Q8GYM6]
AT1G03390	AT4G19600	0.63082		CYCT1-4	F21B7.2 [Source:UniProtKB/TrEMBL;Acc:Q9LR83]	Cyclin-T1-4 [Source:UniProtKB/Swiss-Prot;Acc:Q8GYM6]
AT1G02800	AT4G19600	0.634524	CEL2	CYCT1-4	Endoglucanase 1 [Source:UniProtKB/Swiss-Prot;Acc:Q9SRX3]	Cyclin-T1-4 [Source:UniProtKB/Swiss-Prot;Acc:Q8GYM6]
AT1G03746	AT2G26170	0.601984		CYP711A1	snoRNA [Source:TAIR;Acc:AT1G03746]	Cytochrome P450 711A1 [Source:UniProtKB/Swiss-Prot;Acc:B9DFU2]
AT1G04650	AT2G26170	0.81045		CYP711A1	unknown protein; Ha. [Source:TAIR;Acc:AT1G04650]	Cytochrome P450 711A1 [Source:UniProtKB/Swiss-Prot;Acc:B9DFU2]
AT1G02965	AT2G26170	0.81045		CYP711A1	unknown protein; BEST Arabidopsis thaliana protein match is: unknown protein (TAIR:AT1G02960.3); Ha. [Source:TAIR;Acc:AT1G02965]	Cytochrome P450 711A1 [Source:UniProtKB/Swiss-Prot;Acc:B9DFU2]
AT1G05240	AT2G26170	0.847487	PER2	CYP711A1	Peroxidase 1 [Source:UniProtKB/Swiss-Prot;Acc:P0DI10]	Cytochrome P450 711A1 [Source:UniProtKB/Swiss-Prot;Acc:B9DFU2]
AT1G03650	AT3G26320	0.708598		CYP71B36	Acyl-CoA N-acyltransferases (NAT) superfamily protein [Source:UniProtKB/TrEMBL;Acc:Q8GWN1]	Cytochrome P450 71B36 [Source:UniProtKB/Swiss-Prot;Acc:Q9LIP4]
AT1G06645	AT3G26320	0.634524		CYP71B36	2-oxoglutarate (2OG) and Fe(II)-dependent oxygenase superfamily protein [Source:TAIR;Acc:AT1G06645]	Cytochrome P450 71B36 [Source:UniProtKB/Swiss-Prot;Acc:Q9LIP4]
AT1G06680	AT3G26320	0.578968	PSBP1	CYP71B36	Oxygen-evolving enhancer protein 2-1, chloroplastic [Source:UniProtKB/Swiss-Prot;Acc:Q42029]	Cytochrome P450 71B36 [Source:UniProtKB/Swiss-Prot;Acc:Q9LIP4]
AT1G04650	AT3G26320	0.538228		CYP71B36	unknown protein; Ha. [Source:TAIR;Acc:AT1G04650]	Cytochrome P450 71B36 [Source:UniProtKB/Swiss-Prot;Acc:Q9LIP4]
AT1G01120	AT3G26320	0.593783	KCS1	CYP71B36	3-ketoacyl-CoA synthase [Source:UniProtKB/TrEMBL;Acc:A0A178W124]	Cytochrome P450 71B36 [Source:UniProtKB/Swiss-Prot;Acc:Q9LIP4]
AT1G01250	AT3G26320	0.658598	ERF023	CYP71B36	Ethylene-responsive transcription factor ERF023 [Source:UniProtKB/Swiss-Prot;Acc:Q1ECI2]	Cytochrome P450 71B36 [Source:UniProtKB/Swiss-Prot;Acc:Q9LIP4]
AT1G01730	AT3G26320	0.662302		CYP71B36	T1N6.14 protein [Source:UniProtKB/TrEMBL;Acc:Q9LQ83]	Cytochrome P450 71B36 [Source:UniProtKB/Swiss-Prot;Acc:Q9LIP4]
AT1G03650	AT1G75130	0.603042		CYP721A1	Acyl-CoA N-acyltransferases (NAT) superfamily protein [Source:UniProtKB/TrEMBL;Acc:Q8GWN1]	CYP721A1 [Source:UniProtKB/TrEMBL;Acc:A0A178WDX2]
AT1G04650	AT1G75130	0.634524		CYP721A1	unknown protein; Ha. [Source:TAIR;Acc:AT1G04650]	CYP721A1 [Source:UniProtKB/TrEMBL;Acc:A0A178WDX2]
AT1G04980	AT1G75130	0.538228	PDIL2-2	CYP721A1	Protein disulfide-isomerase like 2-2 [Source:UniProtKB/Swiss-Prot;Acc:Q9MAU6]	CYP721A1 [Source:UniProtKB/TrEMBL;Acc:A0A178WDX2]
AT1G04410	AT1G75130	0.603042	MDH1	CYP721A1	Malate dehydrogenase [Source:UniProtKB/TrEMBL;Acc:A0A178W4H0]	CYP721A1 [Source:UniProtKB/TrEMBL;Acc:A0A178WDX2]
AT1G03540	AT1G75130	0.606746	PCMP-E4	CYP721A1	Pentatricopeptide repeat-containing protein At1g03540 [Source:UniProtKB/Swiss-Prot;Acc:Q9LR69]	CYP721A1 [Source:UniProtKB/TrEMBL;Acc:A0A178WDX2]
AT1G03630	AT3G14610	0.689021	PORC	CYP72A7	Protochlorophyllide reductase C, chloroplastic [Source:UniProtKB/Swiss-Prot;Acc:O48741]	Cytochrome P450 [Source:UniProtKB/TrEMBL;Acc:Q9LUD3]
AT1G03650	AT3G14610	0.671561		CYP72A7	Acyl-CoA N-acyltransferases (NAT) superfamily protein [Source:UniProtKB/TrEMBL;Acc:Q8GWN1]	Cytochrome P450 [Source:UniProtKB/TrEMBL;Acc:Q9LUD3]
AT1G02870	AT3G14610	0.671561		CYP72A7	At1g02870 [Source:UniProtKB/TrEMBL;Acc:Q8RWK5]	Cytochrome P450 [Source:UniProtKB/TrEMBL;Acc:Q9LUD3]
AT1G01070	AT3G14610	0.649339		CYP72A7	WAT1-related protein [Source:UniProtKB/TrEMBL;Acc:A0A178WFU3]	Cytochrome P450 [Source:UniProtKB/TrEMBL;Acc:Q9LUD3]
AT1G04650	AT3G14610	0.543783		CYP72A7	unknown protein; Ha. [Source:TAIR;Acc:AT1G04650]	Cytochrome P450 [Source:UniProtKB/TrEMBL;Acc:Q9LUD3]
AT1G01120	AT3G14610	0.556746	KCS1	CYP72A7	3-ketoacyl-CoA synthase [Source:UniProtKB/TrEMBL;Acc:A0A178W124]	Cytochrome P450 [Source:UniProtKB/TrEMBL;Acc:Q9LUD3]
AT1G04780	AT3G14610	0.497487		CYP72A7	Ankyrin repeat family protein [Source:UniProtKB/TrEMBL;Acc:Q8GXW8]	Cytochrome P450 [Source:UniProtKB/TrEMBL;Acc:Q9LUD3]
AT1G04870	AT3G14610	0.616005	PRMT10	CYP72A7	PRMT10 [Source:UniProtKB/TrEMBL;Acc:A0A178WKU5]	Cytochrome P450 [Source:UniProtKB/TrEMBL;Acc:Q9LUD3]
AT1G07010	AT3G14610	0.704894		CYP72A7	Calcineurin-like metallo-phosphoesterase superfamily protein [Source:UniProtKB/TrEMBL;Acc:F4HNW0]	Cytochrome P450 [Source:UniProtKB/TrEMBL;Acc:Q9LUD3]
AT1G02520	AT3G14610	0.556746	ABCB11	CYP72A7	ABC transporter B family member 11 [Source:UniProtKB/Swiss-Prot;Acc:Q9FWX7]	Cytochrome P450 [Source:UniProtKB/TrEMBL;Acc:Q9LUD3]
AT1G01730	AT3G14610	0.699339		CYP72A7	T1N6.14 protein [Source:UniProtKB/TrEMBL;Acc:Q9LQ83]	Cytochrome P450 [Source:UniProtKB/TrEMBL;Acc:Q9LUD3]
AT1G02780	AT3G14610	0.736376	RPL19A	CYP72A7	60S ribosomal protein L19-1 [Source:UniProtKB/Swiss-Prot;Acc:Q9SRX2]	Cytochrome P450 [Source:UniProtKB/TrEMBL;Acc:Q9LUD3]
AT1G03746	AT5G10610	0.797487		CYP81K1	snoRNA [Source:TAIR;Acc:AT1G03746]	Cytochrome P450, family 81, subfamily K, polypeptide 1 [Source:UniProtKB/TrEMBL;Acc:Q9LXB3]
AT1G04650	AT5G10610	0.63082		CYP81K1	unknown protein; Ha. [Source:TAIR;Acc:AT1G04650]	Cytochrome P450, family 81, subfamily K, polypeptide 1 [Source:UniProtKB/TrEMBL;Acc:Q9LXB3]
AT1G06810	AT5G10610	0.667857		CYP81K1	Endonuclease/glycosyl hydrolase [Source:UniProtKB/TrEMBL;Acc:Q58G55]	Cytochrome P450, family 81, subfamily K, polypeptide 1 [Source:UniProtKB/TrEMBL;Acc:Q9LXB3]
AT1G02965	AT5G10610	0.704894		CYP81K1	unknown protein; BEST Arabidopsis thaliana protein match is: unknown protein (TAIR:AT1G02960.3); Ha. [Source:TAIR;Acc:AT1G02965]	Cytochrome P450, family 81, subfamily K, polypeptide 1 [Source:UniProtKB/TrEMBL;Acc:Q9LXB3]
AT1G02250	AT5G10610	0.649339	NAC005	CYP81K1	NAC domain-containing protein 5 [Source:UniProtKB/Swiss-Prot;Acc:O81914]	Cytochrome P450, family 81, subfamily K, polypeptide 1 [Source:UniProtKB/TrEMBL;Acc:Q9LXB3]
AT1G06148	AT5G10610	0.653042		CYP81K1	Unknown gene [Source:TAIR;Acc:AT1G06148]	Cytochrome P450, family 81, subfamily K, polypeptide 1 [Source:UniProtKB/TrEMBL;Acc:Q9LXB3]
AT1G05240	AT5G10610	0.689021	PER2	CYP81K1	Peroxidase 1 [Source:UniProtKB/Swiss-Prot;Acc:P0DI10]	Cytochrome P450, family 81, subfamily K, polypeptide 1 [Source:UniProtKB/TrEMBL;Acc:Q9LXB3]
AT1G04650	AT5G38970	0.708598		CYP85A1	unknown protein; Ha. [Source:TAIR;Acc:AT1G04650]	Cytochrome P450 85A1 [Source:UniProtKB/Swiss-Prot;Acc:Q9FMA5]
AT1G01120	AT1G01600	0.597487	KCS1	CYP86A4	3-ketoacyl-CoA synthase [Source:UniProtKB/TrEMBL;Acc:A0A178W124]	Cytochrome P450 86A4 [Source:UniProtKB/Swiss-Prot;Acc:Q9LMM1]
AT1G01980	AT1G03055	0.662302	SEC1A	D27	Berberine bridge enzyme-like 1 [Source:UniProtKB/Swiss-Prot;Acc:Q9LPC3]	Beta-carotene isomerase D27, chloroplastic [Source:UniProtKB/Swiss-Prot;Acc:Q7XA78]
AT1G01310	AT1G03055	0.699339		D27	At1g01310 [Source:UniProtKB/TrEMBL;Acc:Q6ID87]	Beta-carotene isomerase D27, chloroplastic [Source:UniProtKB/Swiss-Prot;Acc:Q7XA78]
AT1G01460	AT1G03055	0.699339	PIP5K10	D27	Phosphatidylinositol 4-phosphate 5-kinase 10 [Source:UniProtKB/Swiss-Prot;Acc:Q9LMN1]	Beta-carotene isomerase D27, chloroplastic [Source:UniProtKB/Swiss-Prot;Acc:Q7XA78]
AT1G02790	AT1G03055	0.699339	PGA3	D27	Exopolygalacturonase clone GBGE184 [Source:UniProtKB/Swiss-Prot;Acc:P49062]	Beta-carotene isomerase D27, chloroplastic [Source:UniProtKB/Swiss-Prot;Acc:Q7XA78]
AT1G03780	AT1G48420	0.612302	TPX2	DCD	Protein TPX2 [Source:UniProtKB/Swiss-Prot;Acc:F4I2H7]	Bifunctional D-cysteine desulfhydrase/1-aminocyclopropane-1-carboxylate deaminase, mitochondrial [Source:UniProtKB/Swiss-Prot;Acc:F4HYF3]
AT1G04730	AT1G48420	0.625265	CTF18	DCD	p-loop containing nucleoside triphosphate hydrolases superfamily protein [Source:UniProtKB/TrEMBL;Acc:F4I5S3]	Bifunctional D-cysteine desulfhydrase/1-aminocyclopropane-1-carboxylate deaminase, mitochondrial [Source:UniProtKB/Swiss-Prot;Acc:F4HYF3]
AT1G04760	AT1G48420	0.708598	VAMP726	DCD	Putative vesicle-associated membrane protein 726 [Source:UniProtKB/Swiss-Prot;Acc:Q9MAS5]	Bifunctional D-cysteine desulfhydrase/1-aminocyclopropane-1-carboxylate deaminase, mitochondrial [Source:UniProtKB/Swiss-Prot;Acc:F4HYF3]
AT1G01690	AT1G48420	0.736376	ATPRD3	DCD	Putative recombination initiation defects 3 [Source:UniProtKB/TrEMBL;Acc:F4HU48]	Bifunctional D-cysteine desulfhydrase/1-aminocyclopropane-1-carboxylate deaminase, mitochondrial [Source:UniProtKB/Swiss-Prot;Acc:F4HYF3]
AT1G02780	AT1G48420	0.478968	RPL19A	DCD	60S ribosomal protein L19-1 [Source:UniProtKB/Swiss-Prot;Acc:Q9SRX2]	Bifunctional D-cysteine desulfhydrase/1-aminocyclopropane-1-carboxylate deaminase, mitochondrial [Source:UniProtKB/Swiss-Prot;Acc:F4HYF3]
AT1G02800	AT1G48420	0.76045	CEL2	DCD	Endoglucanase 1 [Source:UniProtKB/Swiss-Prot;Acc:Q9SRX3]	Bifunctional D-cysteine desulfhydrase/1-aminocyclopropane-1-carboxylate deaminase, mitochondrial [Source:UniProtKB/Swiss-Prot;Acc:F4HYF3]
AT1G03746	AT5G41480	0.654894		DHFS	snoRNA [Source:TAIR;Acc:AT1G03746]	Dihydrofolate synthetase [Source:UniProtKB/Swiss-Prot;Acc:F4JYE9]
AT1G04650	AT5G41480	0.736376		DHFS	unknown protein; Ha. [Source:TAIR;Acc:AT1G04650]	Dihydrofolate synthetase [Source:UniProtKB/Swiss-Prot;Acc:F4JYE9]
AT1G02965	AT5G41480	0.726058		DHFS	unknown protein; BEST Arabidopsis thaliana protein match is: unknown protein (TAIR:AT1G02960.3); Ha. [Source:TAIR;Acc:AT1G02965]	Dihydrofolate synthetase [Source:UniProtKB/Swiss-Prot;Acc:F4JYE9]
AT1G05240	AT5G41480	0.778968	PER2	DHFS	Peroxidase 1 [Source:UniProtKB/Swiss-Prot;Acc:P0DI10]	Dihydrofolate synthetase [Source:UniProtKB/Swiss-Prot;Acc:F4JYE9]
AT1G03230	AT5G41480	0.469709		DHFS	Eukaryotic aspartyl protease family protein [Source:UniProtKB/TrEMBL;Acc:Q9ZVS5]	Dihydrofolate synthetase [Source:UniProtKB/Swiss-Prot;Acc:F4JYE9]
AT1G04580	AT3G13650	0.782672	AAO4	DIR7	Benzaldehyde dehydrogenase (NAD(+)) [Source:UniProtKB/Swiss-Prot;Acc:Q7G191]	Dirigent protein 7 [Source:UniProtKB/Swiss-Prot;Acc:Q9LID5]
AT1G04680	AT3G13650	0.556746		DIR7	Pectate lyase [Source:UniProtKB/TrEMBL;Acc:A0A178W464]	Dirigent protein 7 [Source:UniProtKB/Swiss-Prot;Acc:Q9LID5]
AT1G05180	AT3G13650	0.63082	AXR1	DIR7	NEDD8-activating enzyme E1 regulatory subunit [Source:UniProtKB/TrEMBL;Acc:A0A178WFT2]	Dirigent protein 7 [Source:UniProtKB/Swiss-Prot;Acc:Q9LID5]
AT1G05490	AT3G13650	0.634524	CLSY3	DIR7	SNF2 domain-containing protein CLASSY 3 [Source:UniProtKB/Swiss-Prot;Acc:F4I8S3]	Dirigent protein 7 [Source:UniProtKB/Swiss-Prot;Acc:Q9LID5]
AT1G03610	AT3G13650	0.556746		DIR7	Plant/protein (DUF789) [Source:UniProtKB/TrEMBL;Acc:Q8LF98]	Dirigent protein 7 [Source:UniProtKB/Swiss-Prot;Acc:Q9LID5]
AT1G03720	AT3G22880	0.847487		DMC1	Cysteine proteinases superfamily protein [Source:UniProtKB/TrEMBL;Acc:Q9LR55]	Meiotic recombination protein DMC1 homolog [Source:UniProtKB/Swiss-Prot;Acc:Q39009]
AT1G06020	AT3G22880	0.662302		DMC1	Probable fructokinase-3 [Source:UniProtKB/Swiss-Prot;Acc:Q9LNE4]	Meiotic recombination protein DMC1 homolog [Source:UniProtKB/Swiss-Prot;Acc:Q39009]
AT1G04550	AT5G25480	0.708598	IAA12	DNMT2	Auxin-responsive protein IAA12 [Source:UniProtKB/Swiss-Prot;Acc:Q38830]	tRNA (cytosine(38)-C(5))-methyltransferase 2 [Source:UniProtKB/Swiss-Prot;Acc:F4JWT7]
AT1G07820	AT5G25480	0.662302		DNMT2	Histone H4 [Source:UniProtKB/TrEMBL;Acc:Q6NR90]	tRNA (cytosine(38)-C(5))-methyltransferase 2 [Source:UniProtKB/Swiss-Prot;Acc:F4JWT7]
AT1G04730	AT5G25480	0.671561	CTF18	DNMT2	p-loop containing nucleoside triphosphate hydrolases superfamily protein [Source:UniProtKB/TrEMBL;Acc:F4I5S3]	tRNA (cytosine(38)-C(5))-methyltransferase 2 [Source:UniProtKB/Swiss-Prot;Acc:F4JWT7]
AT1G04760	AT5G25480	0.884524	VAMP726	DNMT2	Putative vesicle-associated membrane protein 726 [Source:UniProtKB/Swiss-Prot;Acc:Q9MAS5]	tRNA (cytosine(38)-C(5))-methyltransferase 2 [Source:UniProtKB/Swiss-Prot;Acc:F4JWT7]
AT1G03040	AT5G25480	0.606746		DNMT2	basic helix-loop-helix (bHLH) DNA-binding superfamily protein [Source:TAIR;Acc:AT1G03040]	tRNA (cytosine(38)-C(5))-methyltransferase 2 [Source:UniProtKB/Swiss-Prot;Acc:F4JWT7]
AT1G06170	AT5G25480	0.593783	BHLH89	DNMT2	Transcription factor bHLH89 [Source:UniProtKB/Swiss-Prot;Acc:Q9LND0]	tRNA (cytosine(38)-C(5))-methyltransferase 2 [Source:UniProtKB/Swiss-Prot;Acc:F4JWT7]
AT1G01690	AT5G25480	0.686376	ATPRD3	DNMT2	Putative recombination initiation defects 3 [Source:UniProtKB/TrEMBL;Acc:F4HU48]	tRNA (cytosine(38)-C(5))-methyltransferase 2 [Source:UniProtKB/Swiss-Prot;Acc:F4JWT7]
AT1G03390	AT5G25480	0.575265		DNMT2	F21B7.2 [Source:UniProtKB/TrEMBL;Acc:Q9LR83]	tRNA (cytosine(38)-C(5))-methyltransferase 2 [Source:UniProtKB/Swiss-Prot;Acc:F4JWT7]
AT1G02730	AT5G25480	0.671561	CSLD5	DNMT2	Cellulose synthase-like protein D5 [Source:UniProtKB/Swiss-Prot;Acc:Q9SRW9]	tRNA (cytosine(38)-C(5))-methyltransferase 2 [Source:UniProtKB/Swiss-Prot;Acc:F4JWT7]
AT1G02800	AT5G25480	0.847487	CEL2	DNMT2	Endoglucanase 1 [Source:UniProtKB/Swiss-Prot;Acc:Q9SRX3]	tRNA (cytosine(38)-C(5))-methyltransferase 2 [Source:UniProtKB/Swiss-Prot;Acc:F4JWT7]
AT1G05770	AT5G60200	0.51045	JAL2	DOF5.3	Jacalin-related lectin 2 [Source:UniProtKB/Swiss-Prot;Acc:Q9MA49]	Dof zinc finger protein DOF5.3 [Source:UniProtKB/Swiss-Prot;Acc:Q84TE9]
AT1G05180	AT5G60200	0.671561	AXR1	DOF5.3	NEDD8-activating enzyme E1 regulatory subunit [Source:UniProtKB/TrEMBL;Acc:A0A178WFT2]	Dof zinc finger protein DOF5.3 [Source:UniProtKB/Swiss-Prot;Acc:Q84TE9]
AT1G06590	AT5G60200	0.634524	APC5	DOF5.3	Anaphase-promoting complex subunit 5 [Source:UniProtKB/Swiss-Prot;Acc:Q8H1U4]	Dof zinc finger protein DOF5.3 [Source:UniProtKB/Swiss-Prot;Acc:Q84TE9]
AT1G07745	AT2G40840	0.458598	RAD51D	DPE2	DNA repair protein RAD51 homolog 4 [Source:UniProtKB/Swiss-Prot;Acc:Q9LQQ2]	4-alpha-glucanotransferase DPE2 [Source:UniProtKB/Swiss-Prot;Acc:Q8RXD9]
AT1G01940	AT2G23410	0.634524	CYP18-1	DPS	Peptidyl-prolyl cis-trans isomerase CYP18-1 [Source:UniProtKB/Swiss-Prot;Acc:Q9LPC7]	Dehydrodolichyl diphosphate synthase 1 [Source:UniProtKB/Swiss-Prot;Acc:O80458]
AT1G04870	AT2G23410	0.671561	PRMT10	DPS	PRMT10 [Source:UniProtKB/TrEMBL;Acc:A0A178WKU5]	Dehydrodolichyl diphosphate synthase 1 [Source:UniProtKB/Swiss-Prot;Acc:O80458]
AT1G07140	AT2G23410	0.736376	RANBP1A	DPS	Ran-binding protein 1 homolog a [Source:UniProtKB/Swiss-Prot;Acc:Q9LMK7]	Dehydrodolichyl diphosphate synthase 1 [Source:UniProtKB/Swiss-Prot;Acc:O80458]
AT1G05180	AT2G23410	0.662302	AXR1	DPS	NEDD8-activating enzyme E1 regulatory subunit [Source:UniProtKB/TrEMBL;Acc:A0A178WFT2]	Dehydrodolichyl diphosphate synthase 1 [Source:UniProtKB/Swiss-Prot;Acc:O80458]
AT1G02475	AT2G23410	0.671561		DPS	Polyketide cyclase/dehydrase and lipid transport superfamily protein [Source:UniProtKB/TrEMBL;Acc:Q94K52]	Dehydrodolichyl diphosphate synthase 1 [Source:UniProtKB/Swiss-Prot;Acc:O80458]
AT1G04030	AT4G25490	0.523413		DREB1B	unknown protein; BEST Arabidopsis thaliana protein match is: unknown protein (TAIR:AT5G44040.1); Ha. [Source:TAIR;Acc:AT1G04030]	DRE/CRT-binding factor 1 [Source:UniProtKB/TrEMBL;Acc:B6DTR3]
AT1G01910	AT1G06770	0.736376		DRIP1	ATPase [Source:UniProtKB/TrEMBL;Acc:A0A178WPT5]	E3 ubiquitin protein ligase DRIP1 [Source:UniProtKB/Swiss-Prot;Acc:Q9M9Y4]
AT1G01940	AT1G06770	0.773413	CYP18-1	DRIP1	Peptidyl-prolyl cis-trans isomerase CYP18-1 [Source:UniProtKB/Swiss-Prot;Acc:Q9LPC7]	E3 ubiquitin protein ligase DRIP1 [Source:UniProtKB/Swiss-Prot;Acc:Q9M9Y4]
AT1G01110	AT1G06770	0.519709	IQD18	DRIP1	IQ-domain 18 [Source:UniProtKB/TrEMBL;Acc:Q9MAM4]	E3 ubiquitin protein ligase DRIP1 [Source:UniProtKB/Swiss-Prot;Acc:Q9M9Y4]
AT1G06640	AT3G52180	0.566005		DSP4	1-aminocyclopropane-1-carboxylate oxidase homolog 2 [Source:UniProtKB/Swiss-Prot;Acc:Q9C5K7]	SEX4 [Source:UniProtKB/TrEMBL;Acc:A0A178VES0]
AT1G06680	AT3G52180	0.603042	PSBP1	DSP4	Oxygen-evolving enhancer protein 2-1, chloroplastic [Source:UniProtKB/Swiss-Prot;Acc:Q42029]	SEX4 [Source:UniProtKB/TrEMBL;Acc:A0A178VES0]
AT1G07790	AT3G52180	0.699339	HTB1	DSP4	Histone H2B.1 [Source:UniProtKB/Swiss-Prot;Acc:Q9LQQ4]	SEX4 [Source:UniProtKB/TrEMBL;Acc:A0A178VES0]
AT1G04650	AT3G52180	0.63082		DSP4	unknown protein; Ha. [Source:TAIR;Acc:AT1G04650]	SEX4 [Source:UniProtKB/TrEMBL;Acc:A0A178VES0]
AT1G02300	AT3G52180	0.584524	CATHB1	DSP4	Cathepsin B-like protease 1 [Source:UniProtKB/Swiss-Prot;Acc:F4HVZ1]	SEX4 [Source:UniProtKB/TrEMBL;Acc:A0A178VES0]
AT1G02305	AT3G52180	0.593783	CATHB2	DSP4	Cathepsin B-like protease 2 [Source:UniProtKB/Swiss-Prot;Acc:Q93VC9]	SEX4 [Source:UniProtKB/TrEMBL;Acc:A0A178VES0]
AT1G06070	AT3G52180	0.76045		DSP4	At1g06070 [Source:UniProtKB/TrEMBL;Acc:Q9LNE0]	SEX4 [Source:UniProtKB/TrEMBL;Acc:A0A178VES0]
AT1G03130	AT3G52180	0.566005	PSAD2	DSP4	Photosystem I reaction center subunit II-2, chloroplastic [Source:UniProtKB/Swiss-Prot;Acc:Q9SA56]	SEX4 [Source:UniProtKB/TrEMBL;Acc:A0A178VES0]
AT1G07330	AT3G52180	0.540873		DSP4	Dentin sialophosphoprotein [Source:UniProtKB/TrEMBL;Acc:Q9LNV2]	SEX4 [Source:UniProtKB/TrEMBL;Acc:A0A178VES0]
AT1G06230	AT3G52180	0.584524	GTE4	DSP4	Transcription factor GTE4 [Source:UniProtKB/Swiss-Prot;Acc:Q9LNC4]	SEX4 [Source:UniProtKB/TrEMBL;Acc:A0A178VES0]
AT1G02500	AT3G52180	0.566005	SAM1	DSP4	S-adenosylmethionine synthase [Source:UniProtKB/TrEMBL;Acc:A0A178WES1]	SEX4 [Source:UniProtKB/TrEMBL;Acc:A0A178VES0]
AT1G06250	AT3G52180	0.640079		DSP4	Phospholipase A1-IIalpha [Source:UniProtKB/Swiss-Prot;Acc:Q9LNC2]	SEX4 [Source:UniProtKB/TrEMBL;Acc:A0A178VES0]
AT1G04280	AT3G52180	0.603042		DSP4	p-loop containing nucleoside triphosphate hydrolases superfamily protein [Source:UniProtKB/TrEMBL;Acc:Q0WUY1]	SEX4 [Source:UniProtKB/TrEMBL;Acc:A0A178VES0]
AT1G04510	AT3G52180	0.606746	PRP19A	DSP4	Pre-mRNA-processing factor 19 homolog 1 [Source:UniProtKB/Swiss-Prot;Acc:Q94BR4]	SEX4 [Source:UniProtKB/TrEMBL;Acc:A0A178VES0]
AT1G03650	AT5G16480	0.671561		DSP5	Acyl-CoA N-acyltransferases (NAT) superfamily protein [Source:UniProtKB/TrEMBL;Acc:Q8GWN1]	Tyrosine-protein phosphatase DSP5 [Source:UniProtKB/Swiss-Prot;Acc:Q9FFD7]
AT1G02870	AT5G16480	0.847487		DSP5	At1g02870 [Source:UniProtKB/TrEMBL;Acc:Q8RWK5]	Tyrosine-protein phosphatase DSP5 [Source:UniProtKB/Swiss-Prot;Acc:Q9FFD7]
AT1G01070	AT5G16480	0.686376		DSP5	WAT1-related protein [Source:UniProtKB/TrEMBL;Acc:A0A178WFU3]	Tyrosine-protein phosphatase DSP5 [Source:UniProtKB/Swiss-Prot;Acc:Q9FFD7]
AT1G02890	AT5G16480	0.491931		DSP5	AAA-type ATPase family protein [Source:UniProtKB/TrEMBL;Acc:F4HZ82]	Tyrosine-protein phosphatase DSP5 [Source:UniProtKB/Swiss-Prot;Acc:Q9FFD7]
AT1G04870	AT5G16480	0.662302	PRMT10	DSP5	PRMT10 [Source:UniProtKB/TrEMBL;Acc:A0A178WKU5]	Tyrosine-protein phosphatase DSP5 [Source:UniProtKB/Swiss-Prot;Acc:Q9FFD7]
AT1G03055	AT5G16480	0.562302	D27	DSP5	Beta-carotene isomerase D27, chloroplastic [Source:UniProtKB/Swiss-Prot;Acc:Q7XA78]	Tyrosine-protein phosphatase DSP5 [Source:UniProtKB/Swiss-Prot;Acc:Q9FFD7]
AT1G04190	AT5G16480	0.662302	TPR3	DSP5	TPR3 [Source:UniProtKB/TrEMBL;Acc:A0A178WLS7]	Tyrosine-protein phosphatase DSP5 [Source:UniProtKB/Swiss-Prot;Acc:Q9FFD7]
AT1G05180	AT5G16480	0.649339	AXR1	DSP5	NEDD8-activating enzyme E1 regulatory subunit [Source:UniProtKB/TrEMBL;Acc:A0A178WFT2]	Tyrosine-protein phosphatase DSP5 [Source:UniProtKB/Swiss-Prot;Acc:Q9FFD7]
AT1G06200	AT5G16480	0.662302		DSP5	Peptidase S24/S26A/S26B/S26C family protein [Source:TAIR;Acc:AT1G06200]	Tyrosine-protein phosphatase DSP5 [Source:UniProtKB/Swiss-Prot;Acc:Q9FFD7]
AT1G05640	AT2G04080	0.621561		DTX2	Ankyrin repeat family protein [Source:UniProtKB/TrEMBL;Acc:Q9SYK5]	Protein DETOXIFICATION 2 [Source:UniProtKB/Swiss-Prot;Acc:Q8GXM8]
AT1G04030	AT2G04080	0.399339		DTX2	unknown protein; BEST Arabidopsis thaliana protein match is: unknown protein (TAIR:AT5G44040.1); Ha. [Source:TAIR;Acc:AT1G04030]	Protein DETOXIFICATION 2 [Source:UniProtKB/Swiss-Prot;Acc:Q8GXM8]
AT1G07135	AT2G04080	0.621561		DTX2	At1g07135 [Source:UniProtKB/TrEMBL;Acc:Q9LMK6]	Protein DETOXIFICATION 2 [Source:UniProtKB/Swiss-Prot;Acc:Q8GXM8]
AT1G02870	AT5G65380	0.63082		DTX27	At1g02870 [Source:UniProtKB/TrEMBL;Acc:Q8RWK5]	Protein DETOXIFICATION 27 [Source:UniProtKB/Swiss-Prot;Acc:Q9FKQ1]
AT1G07820	AT5G65380	0.597487		DTX27	Histone H4 [Source:UniProtKB/TrEMBL;Acc:Q6NR90]	Protein DETOXIFICATION 27 [Source:UniProtKB/Swiss-Prot;Acc:Q9FKQ1]
AT1G04650	AT5G65380	0.671561		DTX27	unknown protein; Ha. [Source:TAIR;Acc:AT1G04650]	Protein DETOXIFICATION 27 [Source:UniProtKB/Swiss-Prot;Acc:Q9FKQ1]
AT1G04760	AT5G65380	0.575265	VAMP726	DTX27	Putative vesicle-associated membrane protein 726 [Source:UniProtKB/Swiss-Prot;Acc:Q9MAS5]	Protein DETOXIFICATION 27 [Source:UniProtKB/Swiss-Prot;Acc:Q9FKQ1]
AT1G02800	AT5G65380	0.575265	CEL2	DTX27	Endoglucanase 1 [Source:UniProtKB/Swiss-Prot;Acc:Q9SRX3]	Protein DETOXIFICATION 27 [Source:UniProtKB/Swiss-Prot;Acc:Q9FKQ1]
AT1G07820	AT5G44050	0.634524		DTX28	Histone H4 [Source:UniProtKB/TrEMBL;Acc:Q6NR90]	Protein DETOXIFICATION 28 [Source:UniProtKB/Swiss-Prot;Acc:Q9FNC1]
AT1G04760	AT5G44050	0.782672	VAMP726	DTX28	Putative vesicle-associated membrane protein 726 [Source:UniProtKB/Swiss-Prot;Acc:Q9MAS5]	Protein DETOXIFICATION 28 [Source:UniProtKB/Swiss-Prot;Acc:Q9FNC1]
AT1G03040	AT5G44050	0.606746		DTX28	basic helix-loop-helix (bHLH) DNA-binding superfamily protein [Source:TAIR;Acc:AT1G03040]	Protein DETOXIFICATION 28 [Source:UniProtKB/Swiss-Prot;Acc:Q9FNC1]
AT1G01690	AT5G44050	0.717857	ATPRD3	DTX28	Putative recombination initiation defects 3 [Source:UniProtKB/TrEMBL;Acc:F4HU48]	Protein DETOXIFICATION 28 [Source:UniProtKB/Swiss-Prot;Acc:Q9FNC1]
AT1G02610	AT5G44050	0.528968		DTX28	RING/FYVE/PHD zinc finger superfamily protein [Source:UniProtKB/TrEMBL;Acc:F4HXK4]	Protein DETOXIFICATION 28 [Source:UniProtKB/Swiss-Prot;Acc:Q9FNC1]
AT1G02730	AT5G44050	0.736376	CSLD5	DTX28	Cellulose synthase-like protein D5 [Source:UniProtKB/Swiss-Prot;Acc:Q9SRW9]	Protein DETOXIFICATION 28 [Source:UniProtKB/Swiss-Prot;Acc:Q9FNC1]
AT1G02800	AT5G44050	0.745635	CEL2	DTX28	Endoglucanase 1 [Source:UniProtKB/Swiss-Prot;Acc:Q9SRX3]	Protein DETOXIFICATION 28 [Source:UniProtKB/Swiss-Prot;Acc:Q9FNC1]
AT1G06660	AT5G52050	0.782672	JASON	DTX50	Protein JASON [Source:UniProtKB/Swiss-Prot;Acc:F4IDQ5]	Protein DETOXIFICATION 50 [Source:UniProtKB/Swiss-Prot;Acc:Q9FJ87]
AT1G06070	AT5G52050	0.662302		DTX50	At1g06070 [Source:UniProtKB/TrEMBL;Acc:Q9LNE0]	Protein DETOXIFICATION 50 [Source:UniProtKB/Swiss-Prot;Acc:Q9FJ87]
AT1G04170	AT5G52050	0.634524	EIF2 GAMMA	DTX50	Eukaryotic translation initiation factor 2 gamma subunit [Source:UniProtKB/TrEMBL;Acc:O64490]	Protein DETOXIFICATION 50 [Source:UniProtKB/Swiss-Prot;Acc:Q9FJ87]
AT1G01690	AT5G52050	0.569709	ATPRD3	DTX50	Putative recombination initiation defects 3 [Source:UniProtKB/TrEMBL;Acc:F4HU48]	Protein DETOXIFICATION 50 [Source:UniProtKB/Swiss-Prot;Acc:Q9FJ87]
AT1G04510	AT5G52050	0.634524	PRP19A	DTX50	Pre-mRNA-processing factor 19 homolog 1 [Source:UniProtKB/Swiss-Prot;Acc:Q94BR4]	Protein DETOXIFICATION 50 [Source:UniProtKB/Swiss-Prot;Acc:Q9FJ87]
AT1G01010	AT1G66780	0.617857	NAC001	DTX8	NAC domain-containing protein 1 [Source:UniProtKB/Swiss-Prot;Acc:Q0WV96]	Protein DETOXIFICATION [Source:UniProtKB/TrEMBL;Acc:A0A178W985]
AT1G02850	AT1G66780	0.556746	BGLU11	DTX8	Beta-glucosidase 11 [Source:UniProtKB/Swiss-Prot;Acc:B3H5Q1]	Protein DETOXIFICATION [Source:UniProtKB/TrEMBL;Acc:A0A178W985]
AT1G06680	AT1G66780	0.562302	PSBP1	DTX8	Oxygen-evolving enhancer protein 2-1, chloroplastic [Source:UniProtKB/Swiss-Prot;Acc:Q42029]	Protein DETOXIFICATION [Source:UniProtKB/TrEMBL;Acc:A0A178W985]
AT1G04680	AT1G66780	0.556746		DTX8	Pectate lyase [Source:UniProtKB/TrEMBL;Acc:A0A178W464]	Protein DETOXIFICATION [Source:UniProtKB/TrEMBL;Acc:A0A178W985]
AT1G03040	AT1G66780	0.649339		DTX8	basic helix-loop-helix (bHLH) DNA-binding superfamily protein [Source:TAIR;Acc:AT1G03040]	Protein DETOXIFICATION [Source:UniProtKB/TrEMBL;Acc:A0A178W985]
AT1G07270	AT1G66780	0.649339	CDC6B	DTX8	Cell division control protein 6 homolog B [Source:UniProtKB/Swiss-Prot;Acc:Q8W032]	Protein DETOXIFICATION [Source:UniProtKB/TrEMBL;Acc:A0A178W985]
AT1G04280	AT1G66780	0.649339		DTX8	p-loop containing nucleoside triphosphate hydrolases superfamily protein [Source:UniProtKB/TrEMBL;Acc:Q0WUY1]	Protein DETOXIFICATION [Source:UniProtKB/TrEMBL;Acc:A0A178W985]
AT1G02610	AT1G66780	0.673413		DTX8	RING/FYVE/PHD zinc finger superfamily protein [Source:UniProtKB/TrEMBL;Acc:F4HXK4]	Protein DETOXIFICATION [Source:UniProtKB/TrEMBL;Acc:A0A178W985]
AT1G01690	AT1G66780	0.593783	ATPRD3	DTX8	Putative recombination initiation defects 3 [Source:UniProtKB/TrEMBL;Acc:F4HU48]	Protein DETOXIFICATION [Source:UniProtKB/TrEMBL;Acc:A0A178W985]
AT1G01960	AT3G62300	0.76045	BIG3	DUF7	Brefeldin A-inhibited guanine nucleotide-exchange protein 3 [Source:UniProtKB/Swiss-Prot;Acc:Q9LPC5]	DOMAIN OF UNKNOWN FUNCTION 724 7 [Source:TAIR;Acc:AT3G62300]
AT1G02100	AT3G62300	0.634524	LCMT1	DUF7	Leucine carboxyl methyltransferase 1 homolog [Source:UniProtKB/Swiss-Prot;Acc:Q8VY08]	DOMAIN OF UNKNOWN FUNCTION 724 7 [Source:TAIR;Acc:AT3G62300]
AT1G05180	AT3G62300	0.634524	AXR1	DUF7	NEDD8-activating enzyme E1 regulatory subunit [Source:UniProtKB/TrEMBL;Acc:A0A178WFT2]	DOMAIN OF UNKNOWN FUNCTION 724 7 [Source:TAIR;Acc:AT3G62300]
AT1G04650	AT4G15560	0.538228		DXS	unknown protein; Ha. [Source:TAIR;Acc:AT1G04650]	DXS1 [Source:UniProtKB/TrEMBL;Acc:A0A178V5I0]
AT1G05570	AT5G51330	0.671561	CALS1	DYAD	Callose synthase 1 [Source:UniProtKB/Swiss-Prot;Acc:Q9AUE0]	Protein DYAD [Source:UniProtKB/Swiss-Prot;Acc:Q9FGN8]
AT1G04560	AT5G51330	0.612302		DYAD	AWPM-19-like family protein [Source:UniProtKB/TrEMBL;Acc:O23029]	Protein DYAD [Source:UniProtKB/Swiss-Prot;Acc:Q9FGN8]
AT1G04860	AT5G51330	0.640079	UBP2	DYAD	Ubiquitinyl hydrolase 1 [Source:UniProtKB/TrEMBL;Acc:A0A178WGQ0]	Protein DYAD [Source:UniProtKB/Swiss-Prot;Acc:Q9FGN8]
AT1G03880	AT5G51330	0.671561	CRB	DYAD	CRU2 [Source:UniProtKB/TrEMBL;Acc:A0A178W5K4]	Protein DYAD [Source:UniProtKB/Swiss-Prot;Acc:Q9FGN8]
AT1G07000	AT5G51330	0.634524	ATEXO70B2	DYAD	Exocyst subunit Exo70 family protein [Source:UniProtKB/TrEMBL;Acc:A0A178WCB5]	Protein DYAD [Source:UniProtKB/Swiss-Prot;Acc:Q9FGN8]
AT1G02360	AT5G51330	0.671561		DYAD	Chitinase family protein [Source:TAIR;Acc:AT1G02360]	Protein DYAD [Source:UniProtKB/Swiss-Prot;Acc:Q9FGN8]
AT1G06090	AT5G51330	0.81045		DYAD	Delta-9 desaturase-like 1 protein [Source:UniProtKB/Swiss-Prot;Acc:Q9LND9]	Protein DYAD [Source:UniProtKB/Swiss-Prot;Acc:Q9FGN8]
AT1G04130	AT5G51330	0.538228	TPR2	DYAD	Tetratricopeptide repeat (TPR)-like superfamily protein [Source:UniProtKB/TrEMBL;Acc:F4I456]	Protein DYAD [Source:UniProtKB/Swiss-Prot;Acc:Q9FGN8]
AT1G01580	AT5G51330	0.671561	FRO2	DYAD	ferric reduction oxidase 2 [Source:TAIR;Acc:AT1G01580]	Protein DYAD [Source:UniProtKB/Swiss-Prot;Acc:Q9FGN8]
AT1G07590	AT5G51330	0.773413		DYAD	Pentatricopeptide repeat-containing protein At1g07590, mitochondrial [Source:UniProtKB/Swiss-Prot;Acc:Q940Q2]	Protein DYAD [Source:UniProtKB/Swiss-Prot;Acc:Q9FGN8]
AT1G07610	AT5G51330	0.671561	MT1C	DYAD	Metallothionein-like protein 1C [Source:UniProtKB/Swiss-Prot;Acc:Q38804]	Protein DYAD [Source:UniProtKB/Swiss-Prot;Acc:Q9FGN8]
AT1G02820	AT2G36010	0.736376	LEA2	E2F3	LEA3 [Source:UniProtKB/TrEMBL;Acc:A0A178WJ88]	E2F transcription factor 3 [Source:UniProtKB/TrEMBL;Acc:F4ILT1]
AT1G02830	AT2G36010	0.53082	RPL22A	E2F3	Putative 60S ribosomal protein L22-1 [Source:UniProtKB/Swiss-Prot;Acc:Q9SRX7]	E2F transcription factor 3 [Source:UniProtKB/TrEMBL;Acc:F4ILT1]
AT1G05900	AT2G36010	0.547487	NTH2	E2F3	Endonuclease III homolog [Source:UniProtKB/TrEMBL;Acc:A0A178W393]	E2F transcription factor 3 [Source:UniProtKB/TrEMBL;Acc:F4ILT1]
AT1G01810	AT2G36010	0.475265		E2F3	T1N6.23 [Source:UniProtKB/TrEMBL;Acc:Q9LQ74]	E2F transcription factor 3 [Source:UniProtKB/TrEMBL;Acc:F4ILT1]
AT1G03630	AT4G00900	0.708598	PORC	ECA2	Protochlorophyllide reductase C, chloroplastic [Source:UniProtKB/Swiss-Prot;Acc:O48741]	Calcium-transporting ATPase 2, endoplasmic reticulum-type [Source:UniProtKB/Swiss-Prot;Acc:O23087]
AT1G03650	AT4G00900	0.671561		ECA2	Acyl-CoA N-acyltransferases (NAT) superfamily protein [Source:UniProtKB/TrEMBL;Acc:Q8GWN1]	Calcium-transporting ATPase 2, endoplasmic reticulum-type [Source:UniProtKB/Swiss-Prot;Acc:O23087]
AT1G01970	AT4G00900	0.634524		ECA2	Pentatricopeptide repeat-containing protein At1g01970 [Source:UniProtKB/Swiss-Prot;Acc:Q9LPC4]	Calcium-transporting ATPase 2, endoplasmic reticulum-type [Source:UniProtKB/Swiss-Prot;Acc:O23087]
AT1G06645	AT4G00900	0.671561		ECA2	2-oxoglutarate (2OG) and Fe(II)-dependent oxygenase superfamily protein [Source:TAIR;Acc:AT1G06645]	Calcium-transporting ATPase 2, endoplasmic reticulum-type [Source:UniProtKB/Swiss-Prot;Acc:O23087]
AT1G04650	AT4G00900	0.63082		ECA2	unknown protein; Ha. [Source:TAIR;Acc:AT1G04650]	Calcium-transporting ATPase 2, endoplasmic reticulum-type [Source:UniProtKB/Swiss-Prot;Acc:O23087]
AT1G01320	AT4G00900	0.578968		ECA2	Tetratricopeptide repeat (TPR)-like superfamily protein [Source:UniProtKB/TrEMBL;Acc:F4HS99]	Calcium-transporting ATPase 2, endoplasmic reticulum-type [Source:UniProtKB/Swiss-Prot;Acc:O23087]
AT1G07010	AT4G00900	0.81045		ECA2	Calcineurin-like metallo-phosphoesterase superfamily protein [Source:UniProtKB/TrEMBL;Acc:F4HNW0]	Calcium-transporting ATPase 2, endoplasmic reticulum-type [Source:UniProtKB/Swiss-Prot;Acc:O23087]
AT1G07175	AT4G00900	0.587169		ECA2	unknown protein; FUNCTIONS IN: molecular_function unknown; INVOLVED IN: biological_process unknown; LOCATED IN: endomembrane system; BEST Arabidopsis thaliana protein match is: unknown protein (TAIR:AT2G29995.1); Ha. [Source:TAIR;Acc:AT1G07175]	Calcium-transporting ATPase 2, endoplasmic reticulum-type [Source:UniProtKB/Swiss-Prot;Acc:O23087]
AT1G01640	AT4G00900	0.63082		ECA2	BTB/POZ domain-containing protein At1g01640 [Source:UniProtKB/Swiss-Prot;Acc:Q9LQ95]	Calcium-transporting ATPase 2, endoplasmic reticulum-type [Source:UniProtKB/Swiss-Prot;Acc:O23087]
AT1G01730	AT4G00900	0.773413		ECA2	T1N6.14 protein [Source:UniProtKB/TrEMBL;Acc:Q9LQ83]	Calcium-transporting ATPase 2, endoplasmic reticulum-type [Source:UniProtKB/Swiss-Prot;Acc:O23087]
AT1G06740	AT1G07670	0.625265		ECA4	At1g06740 [Source:UniProtKB/TrEMBL;Acc:Q9M9Y2]	Calcium-transporting ATPase 4, endoplasmic reticulum-type [Source:UniProtKB/Swiss-Prot;Acc:Q9XES1]
AT1G06790	AT1G07670	0.625265		ECA4	F4H5.12 protein [Source:UniProtKB/TrEMBL;Acc:Q9M9Y6]	Calcium-transporting ATPase 4, endoplasmic reticulum-type [Source:UniProtKB/Swiss-Prot;Acc:Q9XES1]
AT1G03650	AT3G48110	0.819709		EDD1	Acyl-CoA N-acyltransferases (NAT) superfamily protein [Source:UniProtKB/TrEMBL;Acc:Q8GWN1]	Glycine--tRNA ligase, chloroplastic/mitochondrial 2 [Source:UniProtKB/Swiss-Prot;Acc:Q8L785]
AT1G01250	AT3G48110	0.584524	ERF023	EDD1	Ethylene-responsive transcription factor ERF023 [Source:UniProtKB/Swiss-Prot;Acc:Q1ECI2]	Glycine--tRNA ligase, chloroplastic/mitochondrial 2 [Source:UniProtKB/Swiss-Prot;Acc:Q8L785]
AT1G07010	AT3G48110	0.671561		EDD1	Calcineurin-like metallo-phosphoesterase superfamily protein [Source:UniProtKB/TrEMBL;Acc:F4HNW0]	Glycine--tRNA ligase, chloroplastic/mitochondrial 2 [Source:UniProtKB/Swiss-Prot;Acc:Q8L785]
AT1G04040	AT3G48110	0.593783		EDD1	At1g04040/F21M11_2 [Source:UniProtKB/TrEMBL;Acc:Q9ZWC4]	Glycine--tRNA ligase, chloroplastic/mitochondrial 2 [Source:UniProtKB/Swiss-Prot;Acc:Q8L785]
AT1G07140	AT3G48110	0.723413	RANBP1A	EDD1	Ran-binding protein 1 homolog a [Source:UniProtKB/Swiss-Prot;Acc:Q9LMK7]	Glycine--tRNA ligase, chloroplastic/mitochondrial 2 [Source:UniProtKB/Swiss-Prot;Acc:Q8L785]
AT1G05180	AT3G48110	0.671561	AXR1	EDD1	NEDD8-activating enzyme E1 regulatory subunit [Source:UniProtKB/TrEMBL;Acc:A0A178WFT2]	Glycine--tRNA ligase, chloroplastic/mitochondrial 2 [Source:UniProtKB/Swiss-Prot;Acc:Q8L785]
AT1G05240	AT3G48110	0.519709	PER2	EDD1	Peroxidase 1 [Source:UniProtKB/Swiss-Prot;Acc:P0DI10]	Glycine--tRNA ligase, chloroplastic/mitochondrial 2 [Source:UniProtKB/Swiss-Prot;Acc:Q8L785]
AT1G03230	AT3G48110	0.699339		EDD1	Eukaryotic aspartyl protease family protein [Source:UniProtKB/TrEMBL;Acc:Q9ZVS5]	Glycine--tRNA ligase, chloroplastic/mitochondrial 2 [Source:UniProtKB/Swiss-Prot;Acc:Q8L785]
AT1G04410	AT3G48110	0.782672	MDH1	EDD1	Malate dehydrogenase [Source:UniProtKB/TrEMBL;Acc:A0A178W4H0]	Glycine--tRNA ligase, chloroplastic/mitochondrial 2 [Source:UniProtKB/Swiss-Prot;Acc:Q8L785]
AT1G01960	AT2G44190	0.773413	BIG3	EDE1	Brefeldin A-inhibited guanine nucleotide-exchange protein 3 [Source:UniProtKB/Swiss-Prot;Acc:Q9LPC5]	Protein ENDOSPERM DEFECTIVE 1 [Source:UniProtKB/Swiss-Prot;Acc:O80588]
AT1G02100	AT2G44190	0.671561	LCMT1	EDE1	Leucine carboxyl methyltransferase 1 homolog [Source:UniProtKB/Swiss-Prot;Acc:Q8VY08]	Protein ENDOSPERM DEFECTIVE 1 [Source:UniProtKB/Swiss-Prot;Acc:O80588]
AT1G05180	AT2G44190	0.699339	AXR1	EDE1	NEDD8-activating enzyme E1 regulatory subunit [Source:UniProtKB/TrEMBL;Acc:A0A178WFT2]	Protein ENDOSPERM DEFECTIVE 1 [Source:UniProtKB/Swiss-Prot;Acc:O80588]
AT1G04410	AT2G44190	0.667857	MDH1	EDE1	Malate dehydrogenase [Source:UniProtKB/TrEMBL;Acc:A0A178W4H0]	Protein ENDOSPERM DEFECTIVE 1 [Source:UniProtKB/Swiss-Prot;Acc:O80588]
AT1G03746	AT5G39360	0.689021		EDL2	snoRNA [Source:TAIR;Acc:AT1G03746]	EDL2 [Source:UniProtKB/TrEMBL;Acc:A0A178UC92]
AT1G04650	AT5G39360	0.634524		EDL2	unknown protein; Ha. [Source:TAIR;Acc:AT1G04650]	EDL2 [Source:UniProtKB/TrEMBL;Acc:A0A178UC92]
AT1G01183	AT5G39360	0.671561	MIR165A	EDL2	MIR165/MIR165A; miRNA [Source:TAIR;Acc:AT1G01183]	EDL2 [Source:UniProtKB/TrEMBL;Acc:A0A178UC92]
AT1G02965	AT5G39360	0.745635		EDL2	unknown protein; BEST Arabidopsis thaliana protein match is: unknown protein (TAIR:AT1G02960.3); Ha. [Source:TAIR;Acc:AT1G02965]	EDL2 [Source:UniProtKB/TrEMBL;Acc:A0A178UC92]
AT1G05240	AT5G39360	0.745635	PER2	EDL2	Peroxidase 1 [Source:UniProtKB/Swiss-Prot;Acc:P0DI10]	EDL2 [Source:UniProtKB/TrEMBL;Acc:A0A178UC92]
AT1G03540	AT5G39360	0.634524	PCMP-E4	EDL2	Pentatricopeptide repeat-containing protein At1g03540 [Source:UniProtKB/Swiss-Prot;Acc:Q9LR69]	EDL2 [Source:UniProtKB/TrEMBL;Acc:A0A178UC92]
AT1G06640	AT5G05190	0.556746		EDR4	1-aminocyclopropane-1-carboxylate oxidase homolog 2 [Source:UniProtKB/Swiss-Prot;Acc:Q9C5K7]	Protein ENHANCED DISEASE RESISTANCE 4 [Source:UniProtKB/Swiss-Prot;Acc:Q9FHK4]
AT1G07790	AT5G05190	0.662302	HTB1	EDR4	Histone H2B.1 [Source:UniProtKB/Swiss-Prot;Acc:Q9LQQ4]	Protein ENHANCED DISEASE RESISTANCE 4 [Source:UniProtKB/Swiss-Prot;Acc:Q9FHK4]
AT1G04650	AT5G05190	0.593783		EDR4	unknown protein; Ha. [Source:TAIR;Acc:AT1G04650]	Protein ENHANCED DISEASE RESISTANCE 4 [Source:UniProtKB/Swiss-Prot;Acc:Q9FHK4]
AT1G02300	AT5G05190	0.621561	CATHB1	EDR4	Cathepsin B-like protease 1 [Source:UniProtKB/Swiss-Prot;Acc:F4HVZ1]	Protein ENHANCED DISEASE RESISTANCE 4 [Source:UniProtKB/Swiss-Prot;Acc:Q9FHK4]
AT1G02305	AT5G05190	0.584524	CATHB2	EDR4	Cathepsin B-like protease 2 [Source:UniProtKB/Swiss-Prot;Acc:Q93VC9]	Protein ENHANCED DISEASE RESISTANCE 4 [Source:UniProtKB/Swiss-Prot;Acc:Q9FHK4]
AT1G06070	AT5G05190	0.723413		EDR4	At1g06070 [Source:UniProtKB/TrEMBL;Acc:Q9LNE0]	Protein ENHANCED DISEASE RESISTANCE 4 [Source:UniProtKB/Swiss-Prot;Acc:Q9FHK4]
AT1G04170	AT5G05190	0.569709	EIF2 GAMMA	EDR4	Eukaryotic translation initiation factor 2 gamma subunit [Source:UniProtKB/TrEMBL;Acc:O64490]	Protein ENHANCED DISEASE RESISTANCE 4 [Source:UniProtKB/Swiss-Prot;Acc:Q9FHK4]
AT1G04210	AT5G05190	0.566005		EDR4	At1g04210 [Source:UniProtKB/TrEMBL;Acc:O64486]	Protein ENHANCED DISEASE RESISTANCE 4 [Source:UniProtKB/Swiss-Prot;Acc:Q9FHK4]
AT1G06230	AT5G05190	0.616005	GTE4	EDR4	Transcription factor GTE4 [Source:UniProtKB/Swiss-Prot;Acc:Q9LNC4]	Protein ENHANCED DISEASE RESISTANCE 4 [Source:UniProtKB/Swiss-Prot;Acc:Q9FHK4]
AT1G04280	AT5G05190	0.603042		EDR4	p-loop containing nucleoside triphosphate hydrolases superfamily protein [Source:UniProtKB/TrEMBL;Acc:Q0WUY1]	Protein ENHANCED DISEASE RESISTANCE 4 [Source:UniProtKB/Swiss-Prot;Acc:Q9FHK4]
AT1G06250	AT5G05190	0.603042		EDR4	Phospholipase A1-IIalpha [Source:UniProtKB/Swiss-Prot;Acc:Q9LNC2]	Protein ENHANCED DISEASE RESISTANCE 4 [Source:UniProtKB/Swiss-Prot;Acc:Q9FHK4]
AT1G02500	AT5G05190	0.556746	SAM1	EDR4	S-adenosylmethionine synthase [Source:UniProtKB/TrEMBL;Acc:A0A178WES1]	Protein ENHANCED DISEASE RESISTANCE 4 [Source:UniProtKB/Swiss-Prot;Acc:Q9FHK4]
AT1G04510	AT5G05190	0.643783	PRP19A	EDR4	Pre-mRNA-processing factor 19 homolog 1 [Source:UniProtKB/Swiss-Prot;Acc:Q94BR4]	Protein ENHANCED DISEASE RESISTANCE 4 [Source:UniProtKB/Swiss-Prot;Acc:Q9FHK4]
AT1G04650	AT2G19560	0.436376		EER5	unknown protein; Ha. [Source:TAIR;Acc:AT1G04650]	Enhanced ethylene response protein 5 [Source:UniProtKB/Swiss-Prot;Acc:Q8GWE6]
AT1G01840	AT2G19560	0.519709		EER5	AP2-like ethylene-responsive transcription factor SNZ [Source:UniProtKB/TrEMBL;Acc:Q9LQ71]	Enhanced ethylene response protein 5 [Source:UniProtKB/Swiss-Prot;Acc:Q8GWE6]
AT1G04190	AT1G17455	0.686376	TPR3	EFL4	TPR3 [Source:UniProtKB/TrEMBL;Acc:A0A178WLS7]	ELF4-L4 [Source:UniProtKB/TrEMBL;Acc:A0A178WKX5]
AT1G05180	AT1G17455	0.649339	AXR1	EFL4	NEDD8-activating enzyme E1 regulatory subunit [Source:UniProtKB/TrEMBL;Acc:A0A178WFT2]	ELF4-L4 [Source:UniProtKB/TrEMBL;Acc:A0A178WKX5]
AT1G06200	AT1G17455	0.686376		EFL4	Peptidase S24/S26A/S26B/S26C family protein [Source:TAIR;Acc:AT1G06200]	ELF4-L4 [Source:UniProtKB/TrEMBL;Acc:A0A178WKX5]
AT1G06590	AT1G17455	0.723413	APC5	EFL4	Anaphase-promoting complex subunit 5 [Source:UniProtKB/Swiss-Prot;Acc:Q8H1U4]	ELF4-L4 [Source:UniProtKB/TrEMBL;Acc:A0A178WKX5]
AT1G03900	AT1G04170	0.473413	ATNAP4	EIF2 GAMMA	NAP4 [Source:UniProtKB/TrEMBL;Acc:A0A178WMR3]	Eukaryotic translation initiation factor 2 gamma subunit [Source:UniProtKB/TrEMBL;Acc:O64490]
AT1G05785	AT3G60240	0.441931		EIF4G	Got1/Sft2-like vescicle transport protein family [Source:TAIR;Acc:AT1G05785]	Eukaryotic translation initiation factor 4G [Source:UniProtKB/Swiss-Prot;Acc:Q76E23]
AT1G04030	AT3G60240	0.340079		EIF4G	unknown protein; BEST Arabidopsis thaliana protein match is: unknown protein (TAIR:AT5G44040.1); Ha. [Source:TAIR;Acc:AT1G04030]	Eukaryotic translation initiation factor 4G [Source:UniProtKB/Swiss-Prot;Acc:Q76E23]
AT1G04650	AT3G20770	0.68082		EIN3	unknown protein; Ha. [Source:TAIR;Acc:AT1G04650]	Protein ETHYLENE INSENSITIVE 3 [Source:UniProtKB/Swiss-Prot;Acc:O24606]
AT1G06690	AT1G80260	0.662302		emb1427	Uncharacterized oxidoreductase At1g06690, chloroplastic [Source:UniProtKB/Swiss-Prot;Acc:Q94A68]	Gamma-tubulin complex component [Source:UniProtKB/TrEMBL;Acc:Q0WPZ0]
AT1G01110	AT1G80260	0.699339	IQD18	emb1427	IQ-domain 18 [Source:UniProtKB/TrEMBL;Acc:Q9MAM4]	Gamma-tubulin complex component [Source:UniProtKB/TrEMBL;Acc:Q0WPZ0]
AT1G03780	AT1G80260	0.556746	TPX2	emb1427	Protein TPX2 [Source:UniProtKB/Swiss-Prot;Acc:F4I2H7]	Gamma-tubulin complex component [Source:UniProtKB/TrEMBL;Acc:Q0WPZ0]
AT1G07830	AT1G80260	0.634524		emb1427	At1g07830/F24B9_7 [Source:UniProtKB/TrEMBL;Acc:Q94JQ7]	Gamma-tubulin complex component [Source:UniProtKB/TrEMBL;Acc:Q0WPZ0]
AT1G06720	AT1G80260	0.699339		emb1427	P-loop containing nucleoside triphosphate hydrolases superfamily protein [Source:TAIR;Acc:AT1G06720]	Gamma-tubulin complex component [Source:UniProtKB/TrEMBL;Acc:Q0WPZ0]
AT1G04870	AT1G80260	0.662302	PRMT10	emb1427	PRMT10 [Source:UniProtKB/TrEMBL;Acc:A0A178WKU5]	Gamma-tubulin complex component [Source:UniProtKB/TrEMBL;Acc:Q0WPZ0]
AT1G04900	AT1G80260	0.773413		emb1427	Protein arginine methyltransferase NDUFAF7 [Source:UniProtKB/TrEMBL;Acc:A0A178WEZ0]	Gamma-tubulin complex component [Source:UniProtKB/TrEMBL;Acc:Q0WPZ0]
AT1G02475	AT1G80260	0.662302		emb1427	Polyketide cyclase/dehydrase and lipid transport superfamily protein [Source:UniProtKB/TrEMBL;Acc:Q94K52]	Gamma-tubulin complex component [Source:UniProtKB/TrEMBL;Acc:Q0WPZ0]
AT1G06230	AT1G80260	0.662302	GTE4	emb1427	Transcription factor GTE4 [Source:UniProtKB/Swiss-Prot;Acc:Q9LNC4]	Gamma-tubulin complex component [Source:UniProtKB/TrEMBL;Acc:Q0WPZ0]
AT1G06460	AT1G80260	0.68082	ACD32.1	emb1427	Alpha-crystallin domain 32.1 [Source:UniProtKB/TrEMBL;Acc:Q208N7]	Gamma-tubulin complex component [Source:UniProtKB/TrEMBL;Acc:Q0WPZ0]
AT1G03650	AT1G67440	0.667857		emb1688	Acyl-CoA N-acyltransferases (NAT) superfamily protein [Source:UniProtKB/TrEMBL;Acc:Q8GWN1]	Minichromosome maintenance (MCM2/3/5) family protein [Source:TAIR;Acc:AT1G67440]
AT1G02870	AT1G67440	0.847487		emb1688	At1g02870 [Source:UniProtKB/TrEMBL;Acc:Q8RWK5]	Minichromosome maintenance (MCM2/3/5) family protein [Source:TAIR;Acc:AT1G67440]
AT1G01070	AT1G67440	0.736376		emb1688	WAT1-related protein [Source:UniProtKB/TrEMBL;Acc:A0A178WFU3]	Minichromosome maintenance (MCM2/3/5) family protein [Source:TAIR;Acc:AT1G67440]
AT1G06690	AT1G67440	0.662302		emb1688	Uncharacterized oxidoreductase At1g06690, chloroplastic [Source:UniProtKB/Swiss-Prot;Acc:Q94A68]	Minichromosome maintenance (MCM2/3/5) family protein [Source:TAIR;Acc:AT1G67440]
AT1G04870	AT1G67440	0.662302	PRMT10	emb1688	PRMT10 [Source:UniProtKB/TrEMBL;Acc:A0A178WKU5]	Minichromosome maintenance (MCM2/3/5) family protein [Source:TAIR;Acc:AT1G67440]
AT1G05180	AT1G67440	0.699339	AXR1	emb1688	NEDD8-activating enzyme E1 regulatory subunit [Source:UniProtKB/TrEMBL;Acc:A0A178WFT2]	Minichromosome maintenance (MCM2/3/5) family protein [Source:TAIR;Acc:AT1G67440]
AT1G02475	AT1G67440	0.662302		emb1688	Polyketide cyclase/dehydrase and lipid transport superfamily protein [Source:UniProtKB/TrEMBL;Acc:Q94K52]	Minichromosome maintenance (MCM2/3/5) family protein [Source:TAIR;Acc:AT1G67440]
AT1G03746	AT1G79490	0.797487		EMB2217	snoRNA [Source:TAIR;Acc:AT1G03746]	Pentatricopeptide repeat-containing protein At1g79490, mitochondrial [Source:UniProtKB/Swiss-Prot;Acc:Q9SAK0]
AT1G04650	AT1G79490	0.63082		EMB2217	unknown protein; Ha. [Source:TAIR;Acc:AT1G04650]	Pentatricopeptide repeat-containing protein At1g79490, mitochondrial [Source:UniProtKB/Swiss-Prot;Acc:Q9SAK0]
AT1G06810	AT1G79490	0.667857		EMB2217	Endonuclease/glycosyl hydrolase [Source:UniProtKB/TrEMBL;Acc:Q58G55]	Pentatricopeptide repeat-containing protein At1g79490, mitochondrial [Source:UniProtKB/Swiss-Prot;Acc:Q9SAK0]
AT1G02965	AT1G79490	0.704894		EMB2217	unknown protein; BEST Arabidopsis thaliana protein match is: unknown protein (TAIR:AT1G02960.3); Ha. [Source:TAIR;Acc:AT1G02965]	Pentatricopeptide repeat-containing protein At1g79490, mitochondrial [Source:UniProtKB/Swiss-Prot;Acc:Q9SAK0]
AT1G02250	AT1G79490	0.634524	NAC005	EMB2217	NAC domain-containing protein 5 [Source:UniProtKB/Swiss-Prot;Acc:O81914]	Pentatricopeptide repeat-containing protein At1g79490, mitochondrial [Source:UniProtKB/Swiss-Prot;Acc:Q9SAK0]
AT1G06148	AT1G79490	0.708598		EMB2217	Unknown gene [Source:TAIR;Acc:AT1G06148]	Pentatricopeptide repeat-containing protein At1g79490, mitochondrial [Source:UniProtKB/Swiss-Prot;Acc:Q9SAK0]
AT1G05240	AT1G79490	0.689021	PER2	EMB2217	Peroxidase 1 [Source:UniProtKB/Swiss-Prot;Acc:P0DI10]	Pentatricopeptide repeat-containing protein At1g79490, mitochondrial [Source:UniProtKB/Swiss-Prot;Acc:Q9SAK0]
AT1G03650	AT2G18510	0.566005		emb2444	Acyl-CoA N-acyltransferases (NAT) superfamily protein [Source:UniProtKB/TrEMBL;Acc:Q8GWN1]	Emb2444 [Source:UniProtKB/TrEMBL;Acc:A0A178VZK5]
AT1G02870	AT2G18510	0.543783		emb2444	At1g02870 [Source:UniProtKB/TrEMBL;Acc:Q8RWK5]	Emb2444 [Source:UniProtKB/TrEMBL;Acc:A0A178VZK5]
AT1G01070	AT2G18510	0.51045		emb2444	WAT1-related protein [Source:UniProtKB/TrEMBL;Acc:A0A178WFU3]	Emb2444 [Source:UniProtKB/TrEMBL;Acc:A0A178VZK5]
AT1G04650	AT2G18510	0.658598		emb2444	unknown protein; Ha. [Source:TAIR;Acc:AT1G04650]	Emb2444 [Source:UniProtKB/TrEMBL;Acc:A0A178VZK5]
AT1G07230	AT2G18510	0.566005	NPC1	emb2444	Non-specific phospholipase C1 [Source:UniProtKB/Swiss-Prot;Acc:Q8L7Y9]	Emb2444 [Source:UniProtKB/TrEMBL;Acc:A0A178VZK5]
AT1G04410	AT2G18510	0.566005	MDH1	emb2444	Malate dehydrogenase [Source:UniProtKB/TrEMBL;Acc:A0A178W4H0]	Emb2444 [Source:UniProtKB/TrEMBL;Acc:A0A178VZK5]
AT1G01690	AT2G18510	0.547487	ATPRD3	emb2444	Putative recombination initiation defects 3 [Source:UniProtKB/TrEMBL;Acc:F4HU48]	Emb2444 [Source:UniProtKB/TrEMBL;Acc:A0A178VZK5]
AT1G03746	AT1G34550	0.797487		EMB2756	snoRNA [Source:TAIR;Acc:AT1G03746]	Protein of unknown function (DUF616) [Source:TAIR;Acc:AT1G34550]
AT1G04650	AT1G34550	0.63082		EMB2756	unknown protein; Ha. [Source:TAIR;Acc:AT1G04650]	Protein of unknown function (DUF616) [Source:TAIR;Acc:AT1G34550]
AT1G06810	AT1G34550	0.667857		EMB2756	Endonuclease/glycosyl hydrolase [Source:UniProtKB/TrEMBL;Acc:Q58G55]	Protein of unknown function (DUF616) [Source:TAIR;Acc:AT1G34550]
AT1G02965	AT1G34550	0.704894		EMB2756	unknown protein; BEST Arabidopsis thaliana protein match is: unknown protein (TAIR:AT1G02960.3); Ha. [Source:TAIR;Acc:AT1G02965]	Protein of unknown function (DUF616) [Source:TAIR;Acc:AT1G34550]
AT1G06148	AT1G34550	0.736376		EMB2756	Unknown gene [Source:TAIR;Acc:AT1G06148]	Protein of unknown function (DUF616) [Source:TAIR;Acc:AT1G34550]
AT1G05240	AT1G34550	0.704894	PER2	EMB2756	Peroxidase 1 [Source:UniProtKB/Swiss-Prot;Acc:P0DI10]	Protein of unknown function (DUF616) [Source:TAIR;Acc:AT1G34550]
AT1G01910	AT3G06350	0.625265		EMB3004	ATPase [Source:UniProtKB/TrEMBL;Acc:A0A178WPT5]	Bifunctional 3-dehydroquinate dehydratase/shikimate dehydrogenase, chloroplastic [Source:UniProtKB/Swiss-Prot;Acc:Q9SQT8]
AT1G02870	AT3G06350	0.699339		EMB3004	At1g02870 [Source:UniProtKB/TrEMBL;Acc:Q8RWK5]	Bifunctional 3-dehydroquinate dehydratase/shikimate dehydrogenase, chloroplastic [Source:UniProtKB/Swiss-Prot;Acc:Q9SQT8]
AT1G05010	AT3G06350	0.423413	ACO4	EMB3004	1-aminocyclopropane-1-carboxylate oxidase 4 [Source:UniProtKB/Swiss-Prot;Acc:Q06588]	Bifunctional 3-dehydroquinate dehydratase/shikimate dehydrogenase, chloroplastic [Source:UniProtKB/Swiss-Prot;Acc:Q9SQT8]
AT1G05180	AT3G06350	0.699339	AXR1	EMB3004	NEDD8-activating enzyme E1 regulatory subunit [Source:UniProtKB/TrEMBL;Acc:A0A178WFT2]	Bifunctional 3-dehydroquinate dehydratase/shikimate dehydrogenase, chloroplastic [Source:UniProtKB/Swiss-Prot;Acc:Q9SQT8]
AT1G06200	AT3G06350	0.634524		EMB3004	Peptidase S24/S26A/S26B/S26C family protein [Source:TAIR;Acc:AT1G06200]	Bifunctional 3-dehydroquinate dehydratase/shikimate dehydrogenase, chloroplastic [Source:UniProtKB/Swiss-Prot;Acc:Q9SQT8]
AT1G04550	AT2G21800	0.658598	IAA12	EME1A	Auxin-responsive protein IAA12 [Source:UniProtKB/Swiss-Prot;Acc:Q38830]	essential meiotic endonuclease 1A [Source:TAIR;Acc:AT2G21800]
AT1G07820	AT2G21800	0.671561		EME1A	Histone H4 [Source:UniProtKB/TrEMBL;Acc:Q6NR90]	essential meiotic endonuclease 1A [Source:TAIR;Acc:AT2G21800]
AT1G01110	AT2G21800	0.50119	IQD18	EME1A	IQ-domain 18 [Source:UniProtKB/TrEMBL;Acc:Q9MAM4]	essential meiotic endonuclease 1A [Source:TAIR;Acc:AT2G21800]
AT1G03780	AT2G21800	0.634524	TPX2	EME1A	Protein TPX2 [Source:UniProtKB/Swiss-Prot;Acc:F4I2H7]	essential meiotic endonuclease 1A [Source:TAIR;Acc:AT2G21800]
AT1G04760	AT2G21800	0.723413	VAMP726	EME1A	Putative vesicle-associated membrane protein 726 [Source:UniProtKB/Swiss-Prot;Acc:Q9MAS5]	essential meiotic endonuclease 1A [Source:TAIR;Acc:AT2G21800]
AT1G04900	AT2G21800	0.543783		EME1A	Protein arginine methyltransferase NDUFAF7 [Source:UniProtKB/TrEMBL;Acc:A0A178WEZ0]	essential meiotic endonuclease 1A [Source:TAIR;Acc:AT2G21800]
AT1G06170	AT2G21800	0.519709	BHLH89	EME1A	Transcription factor bHLH89 [Source:UniProtKB/Swiss-Prot;Acc:Q9LND0]	essential meiotic endonuclease 1A [Source:TAIR;Acc:AT2G21800]
AT1G02470	AT2G21800	0.556746		EME1A	Polyketide cyclase/dehydrase and lipid transport superfamily protein [Source:UniProtKB/TrEMBL;Acc:F4HXI8]	essential meiotic endonuclease 1A [Source:TAIR;Acc:AT2G21800]
AT1G02730	AT2G21800	0.695635	CSLD5	EME1A	Cellulose synthase-like protein D5 [Source:UniProtKB/Swiss-Prot;Acc:Q9SRW9]	essential meiotic endonuclease 1A [Source:TAIR;Acc:AT2G21800]
AT1G02800	AT2G21800	0.745635	CEL2	EME1A	Endoglucanase 1 [Source:UniProtKB/Swiss-Prot;Acc:Q9SRX3]	essential meiotic endonuclease 1A [Source:TAIR;Acc:AT2G21800]
AT1G03010	AT2G22140	0.671561		EME1B	BTB/POZ domain-containing protein At1g03010 [Source:UniProtKB/Swiss-Prot;Acc:Q9SA69]	Crossover junction endonuclease EME1B [Source:UniProtKB/Swiss-Prot;Acc:C5H8J1]
AT1G04250	AT2G22140	0.736376	IAA17	EME1B	Auxin-responsive protein IAA17 [Source:UniProtKB/Swiss-Prot;Acc:P93830]	Crossover junction endonuclease EME1B [Source:UniProtKB/Swiss-Prot;Acc:C5H8J1]
AT1G07420	AT2G22140	0.593783	SMO2-2	EME1B	Methylsterol monooxygenase 2-2 [Source:UniProtKB/Swiss-Prot;Acc:Q8VWZ8]	Crossover junction endonuclease EME1B [Source:UniProtKB/Swiss-Prot;Acc:C5H8J1]
AT1G05320	AT2G22140	0.612302		EME1B	FUNCTIONS IN: molecular_function unknown; INVOLVED IN: biological_process unknown; LOCATED IN: cellular_component unknown; EXPRESSED IN: fruit, egg cell; CONTAINS InterPro DOMAIN/s: Prefoldin (InterPro:IPR009053); BEST Arabidopsis thaliana protein m /.../s: unknown protein (TAIR:AT2G32240.1); Ha. [Source:TAIR;Acc:AT1G05320]	Crossover junction endonuclease EME1B [Source:UniProtKB/Swiss-Prot;Acc:C5H8J1]
AT1G05340	AT2G22140	0.625265		EME1B	Cysteine-rich TM module stress tolerance protein [Source:UniProtKB/TrEMBL;Acc:O23035]	Crossover junction endonuclease EME1B [Source:UniProtKB/Swiss-Prot;Acc:C5H8J1]
AT1G04430	AT2G22140	0.634524		EME1B	Probable methyltransferase PMT8 [Source:UniProtKB/Swiss-Prot;Acc:Q940J9]	Crossover junction endonuclease EME1B [Source:UniProtKB/Swiss-Prot;Acc:C5H8J1]
AT1G07610	AT5G07280	0.704894	MT1C	EMS1	Metallothionein-like protein 1C [Source:UniProtKB/Swiss-Prot;Acc:Q38804]	Leucine-rich repeat receptor protein kinase EMS1 [Source:UniProtKB/Swiss-Prot;Acc:Q9LYN8]
AT1G06620	AT5G07280	0.699339		EMS1	1-aminocyclopropane-1-carboxylate oxidase homolog 1 [Source:UniProtKB/Swiss-Prot;Acc:Q84MB3]	Leucine-rich repeat receptor protein kinase EMS1 [Source:UniProtKB/Swiss-Prot;Acc:Q9LYN8]
AT1G02810	AT5G07280	0.782672	PME7	EMS1	Probable pectinesterase/pectinesterase inhibitor 7 [Source:UniProtKB/Swiss-Prot;Acc:Q9SRX4]	Leucine-rich repeat receptor protein kinase EMS1 [Source:UniProtKB/Swiss-Prot;Acc:Q9LYN8]
AT1G05570	AT5G07280	0.704894	CALS1	EMS1	Callose synthase 1 [Source:UniProtKB/Swiss-Prot;Acc:Q9AUE0]	Leucine-rich repeat receptor protein kinase EMS1 [Source:UniProtKB/Swiss-Prot;Acc:Q9LYN8]
AT1G01010	AT5G07280	0.736376	NAC001	EMS1	NAC domain-containing protein 1 [Source:UniProtKB/Swiss-Prot;Acc:Q0WV96]	Leucine-rich repeat receptor protein kinase EMS1 [Source:UniProtKB/Swiss-Prot;Acc:Q9LYN8]
AT1G04610	AT5G07280	0.708598	YUC3	EMS1	Probable indole-3-pyruvate monooxygenase YUCCA3 [Source:UniProtKB/Swiss-Prot;Acc:O23024]	Leucine-rich repeat receptor protein kinase EMS1 [Source:UniProtKB/Swiss-Prot;Acc:Q9LYN8]
AT1G05660	AT5G07280	0.704894		EMS1	F3F20.11 protein [Source:UniProtKB/TrEMBL;Acc:Q9SYK7]	Leucine-rich repeat receptor protein kinase EMS1 [Source:UniProtKB/Swiss-Prot;Acc:Q9LYN8]
AT1G06840	AT5G07280	0.81045		EMS1	Probable LRR receptor-like serine/threonine-protein kinase At1g06840 [Source:UniProtKB/Swiss-Prot;Acc:C0LGD7]	Leucine-rich repeat receptor protein kinase EMS1 [Source:UniProtKB/Swiss-Prot;Acc:Q9LYN8]
AT1G02220	AT5G07280	0.704894	NAC003	EMS1	NAC domain-containing protein 3 [Source:UniProtKB/Swiss-Prot;Acc:Q5PP28]	Leucine-rich repeat receptor protein kinase EMS1 [Source:UniProtKB/Swiss-Prot;Acc:Q9LYN8]
AT1G06900	AT5G07280	0.640079		EMS1	Nardilysin-like [Source:UniProtKB/Swiss-Prot;Acc:F4HNU6]	Leucine-rich repeat receptor protein kinase EMS1 [Source:UniProtKB/Swiss-Prot;Acc:Q9LYN8]
AT1G03880	AT5G07280	0.704894	CRB	EMS1	CRU2 [Source:UniProtKB/TrEMBL;Acc:A0A178W5K4]	Leucine-rich repeat receptor protein kinase EMS1 [Source:UniProtKB/Swiss-Prot;Acc:Q9LYN8]
AT1G03060	AT5G07280	0.634524	SPI	EMS1	Protein SPIRRIG [Source:UniProtKB/Swiss-Prot;Acc:F4HZB2]	Leucine-rich repeat receptor protein kinase EMS1 [Source:UniProtKB/Swiss-Prot;Acc:Q9LYN8]
AT1G02360	AT5G07280	0.704894		EMS1	Chitinase family protein [Source:TAIR;Acc:AT1G02360]	Leucine-rich repeat receptor protein kinase EMS1 [Source:UniProtKB/Swiss-Prot;Acc:Q9LYN8]
AT1G04040	AT5G07280	0.704894		EMS1	At1g04040/F21M11_2 [Source:UniProtKB/TrEMBL;Acc:Q9ZWC4]	Leucine-rich repeat receptor protein kinase EMS1 [Source:UniProtKB/Swiss-Prot;Acc:Q9LYN8]
AT1G05000	AT5G07280	0.704894		EMS1	Phosphotyrosine protein phosphatases superfamily protein [Source:UniProtKB/TrEMBL;Acc:F4I780]	Leucine-rich repeat receptor protein kinase EMS1 [Source:UniProtKB/Swiss-Prot;Acc:Q9LYN8]
AT1G02400	AT5G07280	0.68082	GA2OX6	EMS1	Gibberellin 2-beta-dioxygenase 6 [Source:UniProtKB/Swiss-Prot;Acc:Q9FZ21]	Leucine-rich repeat receptor protein kinase EMS1 [Source:UniProtKB/Swiss-Prot;Acc:Q9LYN8]
AT1G01580	AT5G07280	0.704894	FRO2	EMS1	ferric reduction oxidase 2 [Source:TAIR;Acc:AT1G01580]	Leucine-rich repeat receptor protein kinase EMS1 [Source:UniProtKB/Swiss-Prot;Acc:Q9LYN8]
AT1G03220	AT5G07280	0.741931		EMS1	Eukaryotic aspartyl protease family protein [Source:UniProtKB/TrEMBL;Acc:Q9ZVS4]	Leucine-rich repeat receptor protein kinase EMS1 [Source:UniProtKB/Swiss-Prot;Acc:Q9LYN8]
AT1G07380	AT5G07280	0.704894		EMS1	Neutral/alkaline non-lysosomal ceramidase [Source:TAIR;Acc:AT1G07380]	Leucine-rich repeat receptor protein kinase EMS1 [Source:UniProtKB/Swiss-Prot;Acc:Q9LYN8]
AT1G06290	AT5G07280	0.541931	ACX3	EMS1	Acyl-coenzyme A oxidase 3, peroxisomal [Source:UniProtKB/Swiss-Prot;Acc:P0CZ23]	Leucine-rich repeat receptor protein kinase EMS1 [Source:UniProtKB/Swiss-Prot;Acc:Q9LYN8]
AT1G02520	AT5G07280	0.671561	ABCB11	EMS1	ABC transporter B family member 11 [Source:UniProtKB/Swiss-Prot;Acc:Q9FWX7]	Leucine-rich repeat receptor protein kinase EMS1 [Source:UniProtKB/Swiss-Prot;Acc:Q9LYN8]
AT1G01640	AT5G07280	0.704894		EMS1	BTB/POZ domain-containing protein At1g01640 [Source:UniProtKB/Swiss-Prot;Acc:Q9LQ95]	Leucine-rich repeat receptor protein kinase EMS1 [Source:UniProtKB/Swiss-Prot;Acc:Q9LYN8]
AT1G04510	AT3G09990	0.569709	PRP19A	ENT2	Pre-mRNA-processing factor 19 homolog 1 [Source:UniProtKB/Swiss-Prot;Acc:Q94BR4]	Equilibrative nucleotide transporter 2 [Source:UniProtKB/Swiss-Prot;Acc:Q9SR64]
AT1G06640	AT3G09990	0.584524		ENT2	1-aminocyclopropane-1-carboxylate oxidase homolog 2 [Source:UniProtKB/Swiss-Prot;Acc:Q9C5K7]	Equilibrative nucleotide transporter 2 [Source:UniProtKB/Swiss-Prot;Acc:Q9SR64]
AT1G07790	AT3G09990	0.662302	HTB1	ENT2	Histone H2B.1 [Source:UniProtKB/Swiss-Prot;Acc:Q9LQQ4]	Equilibrative nucleotide transporter 2 [Source:UniProtKB/Swiss-Prot;Acc:Q9SR64]
AT1G04650	AT3G09990	0.593783		ENT2	unknown protein; Ha. [Source:TAIR;Acc:AT1G04650]	Equilibrative nucleotide transporter 2 [Source:UniProtKB/Swiss-Prot;Acc:Q9SR64]
AT1G01420	AT3G09990	0.597487	UGT72B3	ENT2	UDP-glucosyl transferase 72B3 [Source:TAIR;Acc:AT1G01420]	Equilibrative nucleotide transporter 2 [Source:UniProtKB/Swiss-Prot;Acc:Q9SR64]
AT1G06070	AT3G09990	0.797487		ENT2	At1g06070 [Source:UniProtKB/TrEMBL;Acc:Q9LNE0]	Equilibrative nucleotide transporter 2 [Source:UniProtKB/Swiss-Prot;Acc:Q9SR64]
AT1G04210	AT3G09990	0.547487		ENT2	At1g04210 [Source:UniProtKB/TrEMBL;Acc:O64486]	Equilibrative nucleotide transporter 2 [Source:UniProtKB/Swiss-Prot;Acc:Q9SR64]
AT1G07330	AT3G09990	0.55119		ENT2	Dentin sialophosphoprotein [Source:UniProtKB/TrEMBL;Acc:Q9LNV2]	Equilibrative nucleotide transporter 2 [Source:UniProtKB/Swiss-Prot;Acc:Q9SR64]
AT1G06230	AT3G09990	0.541931	GTE4	ENT2	Transcription factor GTE4 [Source:UniProtKB/Swiss-Prot;Acc:Q9LNC4]	Equilibrative nucleotide transporter 2 [Source:UniProtKB/Swiss-Prot;Acc:Q9SR64]
AT1G06250	AT3G09990	0.603042		ENT2	Phospholipase A1-IIalpha [Source:UniProtKB/Swiss-Prot;Acc:Q9LNC2]	Equilibrative nucleotide transporter 2 [Source:UniProtKB/Swiss-Prot;Acc:Q9SR64]
AT1G04280	AT3G09990	0.621561		ENT2	p-loop containing nucleoside triphosphate hydrolases superfamily protein [Source:UniProtKB/TrEMBL;Acc:Q0WUY1]	Equilibrative nucleotide transporter 2 [Source:UniProtKB/Swiss-Prot;Acc:Q9SR64]
AT1G02500	AT3G09990	0.584524	SAM1	ENT2	S-adenosylmethionine synthase [Source:UniProtKB/TrEMBL;Acc:A0A178WES1]	Equilibrative nucleotide transporter 2 [Source:UniProtKB/Swiss-Prot;Acc:Q9SR64]
AT1G04030	AT3G55830	0.449339		EPC1	unknown protein; BEST Arabidopsis thaliana protein match is: unknown protein (TAIR:AT5G44040.1); Ha. [Source:TAIR;Acc:AT1G04030]	Glycosyltransferase family 64 protein C4 [Source:UniProtKB/Swiss-Prot;Acc:Q9LY62]
AT1G07250	AT3G55830	0.597487	UGT71C4	EPC1	Flavonol 3-O-glucosyltransferase UGT71C4 [Source:UniProtKB/Swiss-Prot;Acc:Q9LML6]	Glycosyltransferase family 64 protein C4 [Source:UniProtKB/Swiss-Prot;Acc:Q9LY62]
AT1G03740	AT3G05210	0.625265		ERCC1	F21B7.34 [Source:UniProtKB/TrEMBL;Acc:Q9LR53]	DNA excision repair protein ERCC-1 [Source:UniProtKB/Swiss-Prot;Acc:Q9MA98]
AT1G05575	AT3G05210	0.634524		ERCC1	Transmembrane protein [Source:UniProtKB/TrEMBL;Acc:Q8LC91]	DNA excision repair protein ERCC-1 [Source:UniProtKB/Swiss-Prot;Acc:Q9MA98]
AT1G02920	AT3G05210	0.634524	GSTF7	ERCC1	Glutathione S-transferase F7 [Source:UniProtKB/Swiss-Prot;Acc:Q9SRY5]	DNA excision repair protein ERCC-1 [Source:UniProtKB/Swiss-Prot;Acc:Q9MA98]
AT1G03870	AT3G05210	0.745635	FLA9	ERCC1	At1g03870 [Source:UniProtKB/TrEMBL;Acc:B3LF88]	DNA excision repair protein ERCC-1 [Source:UniProtKB/Swiss-Prot;Acc:Q9MA98]
AT1G01420	AT3G05210	0.745635	UGT72B3	ERCC1	UDP-glucosyl transferase 72B3 [Source:TAIR;Acc:AT1G01420]	DNA excision repair protein ERCC-1 [Source:UniProtKB/Swiss-Prot;Acc:Q9MA98]
AT1G02340	AT3G05210	0.584524	HFR1	ERCC1	Transcription factor HFR1 [Source:UniProtKB/Swiss-Prot;Acc:Q9FE22]	DNA excision repair protein ERCC-1 [Source:UniProtKB/Swiss-Prot;Acc:Q9MA98]
AT1G01440	AT3G05210	0.634524		ERCC1	At1g01440 [Source:UniProtKB/TrEMBL;Acc:Q6NQ63]	DNA excision repair protein ERCC-1 [Source:UniProtKB/Swiss-Prot;Acc:Q9MA98]
AT1G03090	AT3G05210	0.81045	MCCA	ERCC1	Methylcrotonoyl-CoA carboxylase subunit alpha, mitochondrial [Source:UniProtKB/Swiss-Prot;Acc:Q42523]	DNA excision repair protein ERCC-1 [Source:UniProtKB/Swiss-Prot;Acc:Q9MA98]
AT1G05010	AT3G05210	0.662302	ACO4	ERCC1	1-aminocyclopropane-1-carboxylate oxidase 4 [Source:UniProtKB/Swiss-Prot;Acc:Q06588]	DNA excision repair protein ERCC-1 [Source:UniProtKB/Swiss-Prot;Acc:Q9MA98]
AT1G06160	AT3G05210	0.736376	ERF094	ERCC1	Ethylene-responsive transcription factor ERF094 [Source:UniProtKB/Swiss-Prot;Acc:Q9LND1]	DNA excision repair protein ERCC-1 [Source:UniProtKB/Swiss-Prot;Acc:Q9MA98]
AT1G04280	AT3G05210	0.847487		ERCC1	p-loop containing nucleoside triphosphate hydrolases superfamily protein [Source:UniProtKB/TrEMBL;Acc:Q0WUY1]	DNA excision repair protein ERCC-1 [Source:UniProtKB/Swiss-Prot;Acc:Q9MA98]
AT1G02610	AT3G05210	0.723413		ERCC1	RING/FYVE/PHD zinc finger superfamily protein [Source:UniProtKB/TrEMBL;Acc:F4HXK4]	DNA excision repair protein ERCC-1 [Source:UniProtKB/Swiss-Prot;Acc:Q9MA98]
AT1G03610	AT3G05210	0.708598		ERCC1	Plant/protein (DUF789) [Source:UniProtKB/TrEMBL;Acc:Q8LF98]	DNA excision repair protein ERCC-1 [Source:UniProtKB/Swiss-Prot;Acc:Q9MA98]
AT1G01830	AT3G05210	0.634524		ERCC1	ARM repeat superfamily protein [Source:UniProtKB/TrEMBL;Acc:Q93YW3]	DNA excision repair protein ERCC-1 [Source:UniProtKB/Swiss-Prot;Acc:Q9MA98]
AT1G07747	AT1G71520	0.593783		ERF020	Bifunctional inhibitor/lipid-transfer protein/seed storage 2S albumin superfamily protein [Source:UniProtKB/TrEMBL;Acc:A8MRP3]	Ethylene-responsive transcription factor ERF020 [Source:UniProtKB/Swiss-Prot;Acc:Q9C9I8]
AT1G06680	AT1G71520	0.736376	PSBP1	ERF020	Oxygen-evolving enhancer protein 2-1, chloroplastic [Source:UniProtKB/Swiss-Prot;Acc:Q42029]	Ethylene-responsive transcription factor ERF020 [Source:UniProtKB/Swiss-Prot;Acc:Q9C9I8]
AT1G03130	AT1G71520	0.723413	PSAD2	ERF020	Photosystem I reaction center subunit II-2, chloroplastic [Source:UniProtKB/Swiss-Prot;Acc:Q9SA56]	Ethylene-responsive transcription factor ERF020 [Source:UniProtKB/Swiss-Prot;Acc:Q9C9I8]
AT1G05180	AT1G71520	0.469709	AXR1	ERF020	NEDD8-activating enzyme E1 regulatory subunit [Source:UniProtKB/TrEMBL;Acc:A0A178WFT2]	Ethylene-responsive transcription factor ERF020 [Source:UniProtKB/Swiss-Prot;Acc:Q9C9I8]
AT1G03600	AT1G71520	0.773413	PSB27-1	ERF020	Photosystem II repair protein PSB27-H1, chloroplastic [Source:UniProtKB/Swiss-Prot;Acc:Q9LR64]	Ethylene-responsive transcription factor ERF020 [Source:UniProtKB/Swiss-Prot;Acc:Q9C9I8]
AT1G03650	AT1G12920	0.671561		ERF1-2	Acyl-CoA N-acyltransferases (NAT) superfamily protein [Source:UniProtKB/TrEMBL;Acc:Q8GWN1]	Eukaryotic peptide chain release factor subunit 1-2 [Source:UniProtKB/Swiss-Prot;Acc:Q9LPV8]
AT1G04190	AT1G12920	0.643783	TPR3	ERF1-2	TPR3 [Source:UniProtKB/TrEMBL;Acc:A0A178WLS7]	Eukaryotic peptide chain release factor subunit 1-2 [Source:UniProtKB/Swiss-Prot;Acc:Q9LPV8]
AT1G05180	AT1G12920	0.634524	AXR1	ERF1-2	NEDD8-activating enzyme E1 regulatory subunit [Source:UniProtKB/TrEMBL;Acc:A0A178WFT2]	Eukaryotic peptide chain release factor subunit 1-2 [Source:UniProtKB/Swiss-Prot;Acc:Q9LPV8]
AT1G06200	AT1G12920	0.634524		ERF1-2	Peptidase S24/S26A/S26B/S26C family protein [Source:TAIR;Acc:AT1G06200]	Eukaryotic peptide chain release factor subunit 1-2 [Source:UniProtKB/Swiss-Prot;Acc:Q9LPV8]
AT1G04650	AT1G28370	0.745635		ERF11	unknown protein; Ha. [Source:TAIR;Acc:AT1G04650]	ERF domain protein 11 [Source:TAIR;Acc:AT1G28370]
AT1G06148	AT1G28370	0.640079		ERF11	Unknown gene [Source:TAIR;Acc:AT1G06148]	ERF domain protein 11 [Source:TAIR;Acc:AT1G28370]
AT1G05240	AT1G28370	0.708598	PER2	ERF11	Peroxidase 1 [Source:UniProtKB/Swiss-Prot;Acc:P0DI10]	ERF domain protein 11 [Source:TAIR;Acc:AT1G28370]
AT1G04550	AT2G44840	0.643783	IAA12	ERF13	Auxin-responsive protein IAA12 [Source:UniProtKB/Swiss-Prot;Acc:Q38830]	Ethylene-responsive transcription factor 13 [Source:UniProtKB/Swiss-Prot;Acc:Q8L9K1]
AT1G04730	AT2G44840	0.81045	CTF18	ERF13	p-loop containing nucleoside triphosphate hydrolases superfamily protein [Source:UniProtKB/TrEMBL;Acc:F4I5S3]	Ethylene-responsive transcription factor 13 [Source:UniProtKB/Swiss-Prot;Acc:Q8L9K1]
AT1G04760	AT2G44840	0.708598	VAMP726	ERF13	Putative vesicle-associated membrane protein 726 [Source:UniProtKB/Swiss-Prot;Acc:Q9MAS5]	Ethylene-responsive transcription factor 13 [Source:UniProtKB/Swiss-Prot;Acc:Q8L9K1]
AT1G07270	AT2G44840	0.662302	CDC6B	ERF13	Cell division control protein 6 homolog B [Source:UniProtKB/Swiss-Prot;Acc:Q8W032]	Ethylene-responsive transcription factor 13 [Source:UniProtKB/Swiss-Prot;Acc:Q8L9K1]
AT1G01690	AT2G44840	0.662302	ATPRD3	ERF13	Putative recombination initiation defects 3 [Source:UniProtKB/TrEMBL;Acc:F4HU48]	Ethylene-responsive transcription factor 13 [Source:UniProtKB/Swiss-Prot;Acc:Q8L9K1]
AT1G02800	AT2G44840	0.671561	CEL2	ERF13	Endoglucanase 1 [Source:UniProtKB/Swiss-Prot;Acc:Q9SRX3]	Ethylene-responsive transcription factor 13 [Source:UniProtKB/Swiss-Prot;Acc:Q8L9K1]
AT1G03746	AT3G23240	0.566005		ERF1B	snoRNA [Source:TAIR;Acc:AT1G03746]	Ethylene-responsive transcription factor 1B [Source:UniProtKB/Swiss-Prot;Acc:Q8LDC8]
AT1G04650	AT3G23240	0.634524		ERF1B	unknown protein; Ha. [Source:TAIR;Acc:AT1G04650]	Ethylene-responsive transcription factor 1B [Source:UniProtKB/Swiss-Prot;Acc:Q8LDC8]
AT1G07890	AT3G23240	0.523413	APX1	ERF1B	MEE6 [Source:UniProtKB/TrEMBL;Acc:A0A178W5I1]	Ethylene-responsive transcription factor 1B [Source:UniProtKB/Swiss-Prot;Acc:Q8LDC8]
AT1G05240	AT3G23240	0.63082	PER2	ERF1B	Peroxidase 1 [Source:UniProtKB/Swiss-Prot;Acc:P0DI10]	Ethylene-responsive transcription factor 1B [Source:UniProtKB/Swiss-Prot;Acc:Q8LDC8]
AT1G06690	AT4G17490	0.575265		ERF6	Uncharacterized oxidoreductase At1g06690, chloroplastic [Source:UniProtKB/Swiss-Prot;Acc:Q94A68]	Ethylene-responsive transcription factor 6 [Source:UniProtKB/Swiss-Prot;Acc:Q8VZ91]
AT1G04870	AT4G17490	0.575265	PRMT10	ERF6	PRMT10 [Source:UniProtKB/TrEMBL;Acc:A0A178WKU5]	Ethylene-responsive transcription factor 6 [Source:UniProtKB/Swiss-Prot;Acc:Q8VZ91]
AT1G05180	AT4G17490	0.63082	AXR1	ERF6	NEDD8-activating enzyme E1 regulatory subunit [Source:UniProtKB/TrEMBL;Acc:A0A178WFT2]	Ethylene-responsive transcription factor 6 [Source:UniProtKB/Swiss-Prot;Acc:Q8VZ91]
AT1G02475	AT4G17490	0.556746		ERF6	Polyketide cyclase/dehydrase and lipid transport superfamily protein [Source:UniProtKB/TrEMBL;Acc:Q94K52]	Ethylene-responsive transcription factor 6 [Source:UniProtKB/Swiss-Prot;Acc:Q8VZ91]
AT1G01740	AT4G17490	0.547487	BSK4	ERF6	Serine/threonine-protein kinase BSK4 [Source:UniProtKB/Swiss-Prot;Acc:F4HU55]	Ethylene-responsive transcription factor 6 [Source:UniProtKB/Swiss-Prot;Acc:Q8VZ91]
AT1G06590	AT4G17490	0.63082	APC5	ERF6	Anaphase-promoting complex subunit 5 [Source:UniProtKB/Swiss-Prot;Acc:Q8H1U4]	Ethylene-responsive transcription factor 6 [Source:UniProtKB/Swiss-Prot;Acc:Q8VZ91]
AT1G03630	AT4G15880	0.662302	PORC	ESD4	Protochlorophyllide reductase C, chloroplastic [Source:UniProtKB/Swiss-Prot;Acc:O48741]	Ubiquitin-like-specific protease ESD4 [Source:UniProtKB/Swiss-Prot;Acc:Q94F30]
AT1G02840	AT4G15880	0.625265	SR34	ESD4	Serine/arginine-rich-splicing factor SR34 [Source:UniProtKB/Swiss-Prot;Acc:O22315]	Ubiquitin-like-specific protease ESD4 [Source:UniProtKB/Swiss-Prot;Acc:Q94F30]
AT1G01970	AT4G15880	0.625265		ESD4	Pentatricopeptide repeat-containing protein At1g01970 [Source:UniProtKB/Swiss-Prot;Acc:Q9LPC4]	Ubiquitin-like-specific protease ESD4 [Source:UniProtKB/Swiss-Prot;Acc:Q94F30]
AT1G06670	AT4G15880	0.662302	NIH	ESD4	DExH-box ATP-dependent RNA helicase DExH2 [Source:UniProtKB/Swiss-Prot;Acc:F4IDQ6]	Ubiquitin-like-specific protease ESD4 [Source:UniProtKB/Swiss-Prot;Acc:Q94F30]
AT1G03060	AT4G15880	0.547487	SPI	ESD4	Protein SPIRRIG [Source:UniProtKB/Swiss-Prot;Acc:F4HZB2]	Ubiquitin-like-specific protease ESD4 [Source:UniProtKB/Swiss-Prot;Acc:Q94F30]
AT1G05180	AT4G15880	0.634524	AXR1	ESD4	NEDD8-activating enzyme E1 regulatory subunit [Source:UniProtKB/TrEMBL;Acc:A0A178WFT2]	Ubiquitin-like-specific protease ESD4 [Source:UniProtKB/Swiss-Prot;Acc:Q94F30]
AT1G02520	AT4G15880	0.593783	ABCB11	ESD4	ABC transporter B family member 11 [Source:UniProtKB/Swiss-Prot;Acc:Q9FWX7]	Ubiquitin-like-specific protease ESD4 [Source:UniProtKB/Swiss-Prot;Acc:Q94F30]
AT1G02690	AT4G15880	0.671561	IMPA-6	ESD4	Importin subunit alpha [Source:UniProtKB/TrEMBL;Acc:F4HXL3]	Ubiquitin-like-specific protease ESD4 [Source:UniProtKB/Swiss-Prot;Acc:Q94F30]
AT1G01160	AT1G01380	0.773413	GIF2	ETC1	GRF1-interacting factor 2 [Source:UniProtKB/TrEMBL;Acc:F4HQJ3]	MYB-like transcription factor ETC1 [Source:UniProtKB/Swiss-Prot;Acc:Q9LNI5]
AT1G01690	AT1G02630	0.519709	ATPRD3	ETN8	Putative recombination initiation defects 3 [Source:UniProtKB/TrEMBL;Acc:F4HU48]	Equilibrative nucleotide transporter 8 [Source:UniProtKB/Swiss-Prot;Acc:Q84XI3]
AT1G07745	AT4G08950	0.469709	RAD51D	EXO	DNA repair protein RAD51 homolog 4 [Source:UniProtKB/Swiss-Prot;Acc:Q9LQQ2]	Protein EXORDIUM [Source:UniProtKB/Swiss-Prot;Acc:Q9ZPE7]
AT1G05460	AT4G08950	0.671561	SDE3	EXO	Probable RNA helicase SDE3 [Source:UniProtKB/Swiss-Prot;Acc:Q8GYD9]	Protein EXORDIUM [Source:UniProtKB/Swiss-Prot;Acc:Q9ZPE7]
AT1G03055	AT4G02020	0.597487	D27	EZA1	Beta-carotene isomerase D27, chloroplastic [Source:UniProtKB/Swiss-Prot;Acc:Q7XA78]	Histone-lysine N-methyltransferase EZA1 [Source:UniProtKB/Swiss-Prot;Acc:Q9ZSM8]
AT1G05180	AT4G02020	0.81045	AXR1	EZA1	NEDD8-activating enzyme E1 regulatory subunit [Source:UniProtKB/TrEMBL;Acc:A0A178WFT2]	Histone-lysine N-methyltransferase EZA1 [Source:UniProtKB/Swiss-Prot;Acc:Q9ZSM8]
AT1G06200	AT4G02020	0.686376		EZA1	Peptidase S24/S26A/S26B/S26C family protein [Source:TAIR;Acc:AT1G06200]	Histone-lysine N-methyltransferase EZA1 [Source:UniProtKB/Swiss-Prot;Acc:Q9ZSM8]
AT1G04410	AT4G02020	0.634524	MDH1	EZA1	Malate dehydrogenase [Source:UniProtKB/TrEMBL;Acc:A0A178W4H0]	Histone-lysine N-methyltransferase EZA1 [Source:UniProtKB/Swiss-Prot;Acc:Q9ZSM8]
AT1G06590	AT4G02020	0.773413	APC5	EZA1	Anaphase-promoting complex subunit 5 [Source:UniProtKB/Swiss-Prot;Acc:Q8H1U4]	Histone-lysine N-methyltransferase EZA1 [Source:UniProtKB/Swiss-Prot;Acc:Q9ZSM8]
AT1G07820	AT3G51240	0.643783		F3H	Histone H4 [Source:UniProtKB/TrEMBL;Acc:Q6NR90]	Naringenin,2-oxoglutarate 3-dioxygenase [Source:UniProtKB/Swiss-Prot;Acc:Q9S818]
AT1G03830	AT3G51240	0.708598		F3H	Guanylate-binding family protein [Source:UniProtKB/TrEMBL;Acc:F4I2I5]	Naringenin,2-oxoglutarate 3-dioxygenase [Source:UniProtKB/Swiss-Prot;Acc:Q9S818]
AT1G06380	AT3G51240	0.634524		F3H	Ribosomal protein L1p/L10e family [Source:UniProtKB/TrEMBL;Acc:Q9LMI1]	Naringenin,2-oxoglutarate 3-dioxygenase [Source:UniProtKB/Swiss-Prot;Acc:Q9S818]
AT1G01690	AT3G51240	0.634524	ATPRD3	F3H	Putative recombination initiation defects 3 [Source:UniProtKB/TrEMBL;Acc:F4HU48]	Naringenin,2-oxoglutarate 3-dioxygenase [Source:UniProtKB/Swiss-Prot;Acc:Q9S818]
AT1G03746	AT1G71010	0.639021		FAB1C	snoRNA [Source:TAIR;Acc:AT1G03746]	Putative 1-phosphatidylinositol-3-phosphate 5-kinase FAB1C [Source:UniProtKB/Swiss-Prot;Acc:Q9SSJ8]
AT1G04650	AT1G71010	0.736376		FAB1C	unknown protein; Ha. [Source:TAIR;Acc:AT1G04650]	Putative 1-phosphatidylinositol-3-phosphate 5-kinase FAB1C [Source:UniProtKB/Swiss-Prot;Acc:Q9SSJ8]
AT1G02965	AT1G71010	0.884524		FAB1C	unknown protein; BEST Arabidopsis thaliana protein match is: unknown protein (TAIR:AT1G02960.3); Ha. [Source:TAIR;Acc:AT1G02965]	Putative 1-phosphatidylinositol-3-phosphate 5-kinase FAB1C [Source:UniProtKB/Swiss-Prot;Acc:Q9SSJ8]
AT1G02230	AT1G71010	0.588228	NAC004	FAB1C	NAC domain-containing protein 4 [Source:UniProtKB/Swiss-Prot;Acc:O81913]	Putative 1-phosphatidylinositol-3-phosphate 5-kinase FAB1C [Source:UniProtKB/Swiss-Prot;Acc:Q9SSJ8]
AT1G02390	AT1G71010	0.532672	GPAT2	FAB1C	Probable glycerol-3-phosphate acyltransferase 2 [Source:UniProtKB/Swiss-Prot;Acc:Q9FZ22]	Putative 1-phosphatidylinositol-3-phosphate 5-kinase FAB1C [Source:UniProtKB/Swiss-Prot;Acc:Q9SSJ8]
AT1G05240	AT1G71010	0.773413	PER2	FAB1C	Peroxidase 1 [Source:UniProtKB/Swiss-Prot;Acc:P0DI10]	Putative 1-phosphatidylinositol-3-phosphate 5-kinase FAB1C [Source:UniProtKB/Swiss-Prot;Acc:Q9SSJ8]
AT1G03540	AT1G71010	0.634524	PCMP-E4	FAB1C	Pentatricopeptide repeat-containing protein At1g03540 [Source:UniProtKB/Swiss-Prot;Acc:Q9LR69]	Putative 1-phosphatidylinositol-3-phosphate 5-kinase FAB1C [Source:UniProtKB/Swiss-Prot;Acc:Q9SSJ8]
AT1G02850	AT2G29980	0.566005	BGLU11	FAD3	Beta-glucosidase 11 [Source:UniProtKB/Swiss-Prot;Acc:B3H5Q1]	FAD3 [Source:UniProtKB/TrEMBL;Acc:A0A178VX43]
AT1G04650	AT2G29980	0.81045		FAD3	unknown protein; Ha. [Source:TAIR;Acc:AT1G04650]	FAD3 [Source:UniProtKB/TrEMBL;Acc:A0A178VX43]
AT1G02340	AT2G29980	0.593783	HFR1	FAD3	Transcription factor HFR1 [Source:UniProtKB/Swiss-Prot;Acc:Q9FE22]	FAD3 [Source:UniProtKB/TrEMBL;Acc:A0A178VX43]
AT1G07010	AT2G29980	0.575265		FAD3	Calcineurin-like metallo-phosphoesterase superfamily protein [Source:UniProtKB/TrEMBL;Acc:F4HNW0]	FAD3 [Source:UniProtKB/TrEMBL;Acc:A0A178VX43]
AT1G03960	AT1G48360	0.569709	B''EPSILON	FAN1	Probable serine/threonine protein phosphatase 2A regulatory subunit B''epsilon [Source:UniProtKB/Swiss-Prot;Acc:Q84JI6]	Fanconi-associated nuclease 1 homolog [Source:UniProtKB/Swiss-Prot;Acc:Q5XVJ4]
AT1G06640	AT3G52930	0.584524		FBA8	1-aminocyclopropane-1-carboxylate oxidase homolog 2 [Source:UniProtKB/Swiss-Prot;Acc:Q9C5K7]	Fructose-bisphosphate aldolase [Source:UniProtKB/TrEMBL;Acc:A0A178V8L4]
AT1G07790	AT3G52930	0.662302	HTB1	FBA8	Histone H2B.1 [Source:UniProtKB/Swiss-Prot;Acc:Q9LQQ4]	Fructose-bisphosphate aldolase [Source:UniProtKB/TrEMBL;Acc:A0A178V8L4]
AT1G04650	AT3G52930	0.593783		FBA8	unknown protein; Ha. [Source:TAIR;Acc:AT1G04650]	Fructose-bisphosphate aldolase [Source:UniProtKB/TrEMBL;Acc:A0A178V8L4]
AT1G04760	AT3G52930	0.634524	VAMP726	FBA8	Putative vesicle-associated membrane protein 726 [Source:UniProtKB/Swiss-Prot;Acc:Q9MAS5]	Fructose-bisphosphate aldolase [Source:UniProtKB/TrEMBL;Acc:A0A178V8L4]
AT1G01420	AT3G52930	0.597487	UGT72B3	FBA8	UDP-glucosyl transferase 72B3 [Source:TAIR;Acc:AT1G01420]	Fructose-bisphosphate aldolase [Source:UniProtKB/TrEMBL;Acc:A0A178V8L4]
AT1G06070	AT3G52930	0.797487		FBA8	At1g06070 [Source:UniProtKB/TrEMBL;Acc:Q9LNE0]	Fructose-bisphosphate aldolase [Source:UniProtKB/TrEMBL;Acc:A0A178V8L4]
AT1G07330	AT3G52930	0.55119		FBA8	Dentin sialophosphoprotein [Source:UniProtKB/TrEMBL;Acc:Q9LNV2]	Fructose-bisphosphate aldolase [Source:UniProtKB/TrEMBL;Acc:A0A178V8L4]
AT1G02500	AT3G52930	0.584524	SAM1	FBA8	S-adenosylmethionine synthase [Source:UniProtKB/TrEMBL;Acc:A0A178WES1]	Fructose-bisphosphate aldolase [Source:UniProtKB/TrEMBL;Acc:A0A178V8L4]
AT1G06250	AT3G52930	0.603042		FBA8	Phospholipase A1-IIalpha [Source:UniProtKB/Swiss-Prot;Acc:Q9LNC2]	Fructose-bisphosphate aldolase [Source:UniProtKB/TrEMBL;Acc:A0A178V8L4]
AT1G04280	AT3G52930	0.621561		FBA8	p-loop containing nucleoside triphosphate hydrolases superfamily protein [Source:UniProtKB/TrEMBL;Acc:Q0WUY1]	Fructose-bisphosphate aldolase [Source:UniProtKB/TrEMBL;Acc:A0A178V8L4]
AT1G02790	AT3G52930	0.597487	PGA3	FBA8	Exopolygalacturonase clone GBGE184 [Source:UniProtKB/Swiss-Prot;Acc:P49062]	Fructose-bisphosphate aldolase [Source:UniProtKB/TrEMBL;Acc:A0A178V8L4]
AT1G04510	AT3G52930	0.569709	PRP19A	FBA8	Pre-mRNA-processing factor 19 homolog 1 [Source:UniProtKB/Swiss-Prot;Acc:Q94BR4]	Fructose-bisphosphate aldolase [Source:UniProtKB/TrEMBL;Acc:A0A178V8L4]
AT1G07820	AT3G50080	0.847487		FBL16	Histone H4 [Source:UniProtKB/TrEMBL;Acc:Q6NR90]	VFB2 [Source:UniProtKB/TrEMBL;Acc:A0A384L3J3]
AT1G07830	AT3G50080	0.566005		FBL16	At1g07830/F24B9_7 [Source:UniProtKB/TrEMBL;Acc:Q94JQ7]	VFB2 [Source:UniProtKB/TrEMBL;Acc:A0A384L3J3]
AT1G04760	AT3G50080	0.634524	VAMP726	FBL16	Putative vesicle-associated membrane protein 726 [Source:UniProtKB/Swiss-Prot;Acc:Q9MAS5]	VFB2 [Source:UniProtKB/TrEMBL;Acc:A0A384L3J3]
AT1G01690	AT3G50080	0.708598	ATPRD3	FBL16	Putative recombination initiation defects 3 [Source:UniProtKB/TrEMBL;Acc:F4HU48]	VFB2 [Source:UniProtKB/TrEMBL;Acc:A0A384L3J3]
AT1G04420	AT3G50080	0.566005		FBL16	NAD(P)-linked oxidoreductase superfamily protein [Source:UniProtKB/TrEMBL;Acc:Q8VZ23]	VFB2 [Source:UniProtKB/TrEMBL;Acc:A0A384L3J3]
AT1G02730	AT3G50080	0.643783	CSLD5	FBL16	Cellulose synthase-like protein D5 [Source:UniProtKB/Swiss-Prot;Acc:Q9SRW9]	VFB2 [Source:UniProtKB/TrEMBL;Acc:A0A384L3J3]
AT1G02800	AT3G50080	0.671561	CEL2	FBL16	Endoglucanase 1 [Source:UniProtKB/Swiss-Prot;Acc:Q9SRX3]	VFB2 [Source:UniProtKB/TrEMBL;Acc:A0A384L3J3]
AT1G03630	AT1G31810	0.634524	PORC	FH14	Protochlorophyllide reductase C, chloroplastic [Source:UniProtKB/Swiss-Prot;Acc:O48741]	Formin-like protein 14 [Source:UniProtKB/Swiss-Prot;Acc:Q9C6S1]
AT1G06690	AT1G31810	0.708598		FH14	Uncharacterized oxidoreductase At1g06690, chloroplastic [Source:UniProtKB/Swiss-Prot;Acc:Q94A68]	Formin-like protein 14 [Source:UniProtKB/Swiss-Prot;Acc:Q9C6S1]
AT1G03840	AT1G31810	0.556746	MGP	FH14	Uncharacterized protein At1g03840 (Fragment) [Source:UniProtKB/TrEMBL;Acc:C0SUS5]	Formin-like protein 14 [Source:UniProtKB/Swiss-Prot;Acc:Q9C6S1]
AT1G03860	AT1G31810	0.708598	PHB2	FH14	PHB2 [Source:UniProtKB/TrEMBL;Acc:A0A178WBG3]	Formin-like protein 14 [Source:UniProtKB/Swiss-Prot;Acc:Q9C6S1]
AT1G04870	AT1G31810	0.708598	PRMT10	FH14	PRMT10 [Source:UniProtKB/TrEMBL;Acc:A0A178WKU5]	Formin-like protein 14 [Source:UniProtKB/Swiss-Prot;Acc:Q9C6S1]
AT1G01320	AT1G31810	0.612302		FH14	Tetratricopeptide repeat (TPR)-like superfamily protein [Source:UniProtKB/TrEMBL;Acc:F4HS99]	Formin-like protein 14 [Source:UniProtKB/Swiss-Prot;Acc:Q9C6S1]
AT1G02475	AT1G31810	0.708598		FH14	Polyketide cyclase/dehydrase and lipid transport superfamily protein [Source:UniProtKB/TrEMBL;Acc:Q94K52]	Formin-like protein 14 [Source:UniProtKB/Swiss-Prot;Acc:Q9C6S1]
AT1G03310	AT1G31810	0.736376	ISA2	FH14	ISA2 [Source:UniProtKB/TrEMBL;Acc:A0A178WGA8]	Formin-like protein 14 [Source:UniProtKB/Swiss-Prot;Acc:Q9C6S1]
AT1G02100	AT5G07780	0.541931	LCMT1	FH19	Leucine carboxyl methyltransferase 1 homolog [Source:UniProtKB/Swiss-Prot;Acc:Q8VY08]	Formin-like protein 19 [Source:UniProtKB/Swiss-Prot;Acc:Q9FF14]
AT1G04780	AT5G07780	0.606746		FH19	Ankyrin repeat family protein [Source:UniProtKB/TrEMBL;Acc:Q8GXW8]	Formin-like protein 19 [Source:UniProtKB/Swiss-Prot;Acc:Q9FF14]
AT1G03055	AT5G07780	0.523413	D27	FH19	Beta-carotene isomerase D27, chloroplastic [Source:UniProtKB/Swiss-Prot;Acc:Q7XA78]	Formin-like protein 19 [Source:UniProtKB/Swiss-Prot;Acc:Q9FF14]
AT1G05180	AT5G07780	0.575265	AXR1	FH19	NEDD8-activating enzyme E1 regulatory subunit [Source:UniProtKB/TrEMBL;Acc:A0A178WFT2]	Formin-like protein 19 [Source:UniProtKB/Swiss-Prot;Acc:Q9FF14]
AT1G04410	AT5G07780	0.556746	MDH1	FH19	Malate dehydrogenase [Source:UniProtKB/TrEMBL;Acc:A0A178W4H0]	Formin-like protein 19 [Source:UniProtKB/Swiss-Prot;Acc:Q9FF14]
AT1G01910	AT3G27120	0.649339		FIGL1	ATPase [Source:UniProtKB/TrEMBL;Acc:A0A178WPT5]	ATPase family AAA domain-containing protein FIGL1 [Source:UniProtKB/Swiss-Prot;Acc:F4JEX5]
AT1G04020	AT3G27120	0.593783	ATBARD1	FIGL1	ROW1 [Source:UniProtKB/TrEMBL;Acc:A0A384KH31]	ATPase family AAA domain-containing protein FIGL1 [Source:UniProtKB/Swiss-Prot;Acc:F4JEX5]
AT1G07180	AT3G27120	0.578968	NDA1	FIGL1	Internal alternative NAD(P)H-ubiquinone oxidoreductase A1, mitochondrial [Source:UniProtKB/Swiss-Prot;Acc:Q8GWA1]	ATPase family AAA domain-containing protein FIGL1 [Source:UniProtKB/Swiss-Prot;Acc:F4JEX5]
AT1G01600	AT3G27120	0.528968	CYP86A4	FIGL1	Cytochrome P450 86A4 [Source:UniProtKB/Swiss-Prot;Acc:Q9LMM1]	ATPase family AAA domain-containing protein FIGL1 [Source:UniProtKB/Swiss-Prot;Acc:F4JEX5]
AT1G03650	AT2G21070	0.63082		FIO1	Acyl-CoA N-acyltransferases (NAT) superfamily protein [Source:UniProtKB/TrEMBL;Acc:Q8GWN1]	U6 small nuclear RNA (adenine-(43)-N(6))-methyltransferase [Source:UniProtKB/TrEMBL;Acc:F4IGH3]
AT1G02870	AT2G21070	0.543783		FIO1	At1g02870 [Source:UniProtKB/TrEMBL;Acc:Q8RWK5]	U6 small nuclear RNA (adenine-(43)-N(6))-methyltransferase [Source:UniProtKB/TrEMBL;Acc:F4IGH3]
AT1G01070	AT2G21070	0.575265		FIO1	WAT1-related protein [Source:UniProtKB/TrEMBL;Acc:A0A178WFU3]	U6 small nuclear RNA (adenine-(43)-N(6))-methyltransferase [Source:UniProtKB/TrEMBL;Acc:F4IGH3]
AT1G04650	AT2G21070	0.847487		FIO1	unknown protein; Ha. [Source:TAIR;Acc:AT1G04650]	U6 small nuclear RNA (adenine-(43)-N(6))-methyltransferase [Source:UniProtKB/TrEMBL;Acc:F4IGH3]
AT1G04760	AT2G21070	0.63082	VAMP726	FIO1	Putative vesicle-associated membrane protein 726 [Source:UniProtKB/Swiss-Prot;Acc:Q9MAS5]	U6 small nuclear RNA (adenine-(43)-N(6))-methyltransferase [Source:UniProtKB/TrEMBL;Acc:F4IGH3]
AT1G07140	AT2G21070	0.566005	RANBP1A	FIO1	Ran-binding protein 1 homolog a [Source:UniProtKB/Swiss-Prot;Acc:Q9LMK7]	U6 small nuclear RNA (adenine-(43)-N(6))-methyltransferase [Source:UniProtKB/TrEMBL;Acc:F4IGH3]
AT1G04410	AT2G21070	0.63082	MDH1	FIO1	Malate dehydrogenase [Source:UniProtKB/TrEMBL;Acc:A0A178W4H0]	U6 small nuclear RNA (adenine-(43)-N(6))-methyltransferase [Source:UniProtKB/TrEMBL;Acc:F4IGH3]
AT1G02800	AT2G21070	0.63082	CEL2	FIO1	Endoglucanase 1 [Source:UniProtKB/Swiss-Prot;Acc:Q9SRX3]	U6 small nuclear RNA (adenine-(43)-N(6))-methyltransferase [Source:UniProtKB/TrEMBL;Acc:F4IGH3]
AT1G03650	AT3G52940	0.708598		FK	Acyl-CoA N-acyltransferases (NAT) superfamily protein [Source:UniProtKB/TrEMBL;Acc:Q8GWN1]	Delta(14)-sterol reductase [Source:UniProtKB/Swiss-Prot;Acc:Q9LDR4]
AT1G06645	AT3G52940	0.606746		FK	2-oxoglutarate (2OG) and Fe(II)-dependent oxygenase superfamily protein [Source:TAIR;Acc:AT1G06645]	Delta(14)-sterol reductase [Source:UniProtKB/Swiss-Prot;Acc:Q9LDR4]
AT1G04580	AT3G52940	0.593783	AAO4	FK	Benzaldehyde dehydrogenase (NAD(+)) [Source:UniProtKB/Swiss-Prot;Acc:Q7G191]	Delta(14)-sterol reductase [Source:UniProtKB/Swiss-Prot;Acc:Q9LDR4]
AT1G04650	AT3G52940	0.538228		FK	unknown protein; Ha. [Source:TAIR;Acc:AT1G04650]	Delta(14)-sterol reductase [Source:UniProtKB/Swiss-Prot;Acc:Q9LDR4]
AT1G01250	AT3G52940	0.658598	ERF023	FK	Ethylene-responsive transcription factor ERF023 [Source:UniProtKB/Swiss-Prot;Acc:Q1ECI2]	Delta(14)-sterol reductase [Source:UniProtKB/Swiss-Prot;Acc:Q9LDR4]
AT1G03650	AT3G46550	0.717857		FLA4	Acyl-CoA N-acyltransferases (NAT) superfamily protein [Source:UniProtKB/TrEMBL;Acc:Q8GWN1]	Fasciclin-like arabinogalactan protein 4 [Source:UniProtKB/Swiss-Prot;Acc:Q9SNC3]
AT1G02870	AT3G46550	0.723413		FLA4	At1g02870 [Source:UniProtKB/TrEMBL;Acc:Q8RWK5]	Fasciclin-like arabinogalactan protein 4 [Source:UniProtKB/Swiss-Prot;Acc:Q9SNC3]
AT1G06690	AT3G46550	0.736376		FLA4	Uncharacterized oxidoreductase At1g06690, chloroplastic [Source:UniProtKB/Swiss-Prot;Acc:Q94A68]	Fasciclin-like arabinogalactan protein 4 [Source:UniProtKB/Swiss-Prot;Acc:Q9SNC3]
AT1G02100	AT3G46550	0.671561	LCMT1	FLA4	Leucine carboxyl methyltransferase 1 homolog [Source:UniProtKB/Swiss-Prot;Acc:Q8VY08]	Fasciclin-like arabinogalactan protein 4 [Source:UniProtKB/Swiss-Prot;Acc:Q9SNC3]
AT1G01120	AT3G46550	0.593783	KCS1	FLA4	3-ketoacyl-CoA synthase [Source:UniProtKB/TrEMBL;Acc:A0A178W124]	Fasciclin-like arabinogalactan protein 4 [Source:UniProtKB/Swiss-Prot;Acc:Q9SNC3]
AT1G04870	AT3G46550	0.708598	PRMT10	FLA4	PRMT10 [Source:UniProtKB/TrEMBL;Acc:A0A178WKU5]	Fasciclin-like arabinogalactan protein 4 [Source:UniProtKB/Swiss-Prot;Acc:Q9SNC3]
AT1G03055	AT3G46550	0.538228	D27	FLA4	Beta-carotene isomerase D27, chloroplastic [Source:UniProtKB/Swiss-Prot;Acc:Q7XA78]	Fasciclin-like arabinogalactan protein 4 [Source:UniProtKB/Swiss-Prot;Acc:Q9SNC3]
AT1G07140	AT3G46550	0.658598	RANBP1A	FLA4	Ran-binding protein 1 homolog a [Source:UniProtKB/Swiss-Prot;Acc:Q9LMK7]	Fasciclin-like arabinogalactan protein 4 [Source:UniProtKB/Swiss-Prot;Acc:Q9SNC3]
AT1G05180	AT3G46550	0.736376	AXR1	FLA4	NEDD8-activating enzyme E1 regulatory subunit [Source:UniProtKB/TrEMBL;Acc:A0A178WFT2]	Fasciclin-like arabinogalactan protein 4 [Source:UniProtKB/Swiss-Prot;Acc:Q9SNC3]
AT1G04410	AT3G46550	0.695635	MDH1	FLA4	Malate dehydrogenase [Source:UniProtKB/TrEMBL;Acc:A0A178W4H0]	Fasciclin-like arabinogalactan protein 4 [Source:UniProtKB/Swiss-Prot;Acc:Q9SNC3]
AT1G02475	AT1G03870	0.736376		FLA9	Polyketide cyclase/dehydrase and lipid transport superfamily protein [Source:UniProtKB/TrEMBL;Acc:Q94K52]	At1g03870 [Source:UniProtKB/TrEMBL;Acc:B3LF88]
AT1G02780	AT1G03870	0.634524	RPL19A	FLA9	60S ribosomal protein L19-1 [Source:UniProtKB/Swiss-Prot;Acc:Q9SRX2]	At1g03870 [Source:UniProtKB/TrEMBL;Acc:B3LF88]
AT1G03630	AT1G03870	0.736376	PORC	FLA9	Protochlorophyllide reductase C, chloroplastic [Source:UniProtKB/Swiss-Prot;Acc:O48741]	At1g03870 [Source:UniProtKB/TrEMBL;Acc:B3LF88]
AT1G06670	AT3G04610	0.686376	NIH	FLK	DExH-box ATP-dependent RNA helicase DExH2 [Source:UniProtKB/Swiss-Prot;Acc:F4IDQ6]	Flowering locus K homology domain [Source:UniProtKB/Swiss-Prot;Acc:Q9SR13]
AT1G06720	AT3G04610	0.606746		FLK	P-loop containing nucleoside triphosphate hydrolases superfamily protein [Source:TAIR;Acc:AT1G06720]	Flowering locus K homology domain [Source:UniProtKB/Swiss-Prot;Acc:Q9SR13]
AT1G03910	AT3G04610	0.686376	CTN	FLK	Cactin [Source:UniProtKB/Swiss-Prot;Acc:F4I2J8]	Flowering locus K homology domain [Source:UniProtKB/Swiss-Prot;Acc:Q9SR13]
AT1G02330	AT3G04610	0.671561	CSU2	FLK	CONTAINS InterPro DOMAIN/s: Hepatocellular carcinoma-associated antigen 59 (InterPro:IPR010756); Ha. [Source:TAIR;Acc:AT1G02330]	Flowering locus K homology domain [Source:UniProtKB/Swiss-Prot;Acc:Q9SR13]
AT1G02420	AT3G04610	0.671561		FLK	Putative pentatricopeptide repeat-containing protein At1g02420 [Source:UniProtKB/Swiss-Prot;Acc:Q9FZ19]	Flowering locus K homology domain [Source:UniProtKB/Swiss-Prot;Acc:Q9SR13]
AT1G05180	AT3G04610	0.56045	AXR1	FLK	NEDD8-activating enzyme E1 regulatory subunit [Source:UniProtKB/TrEMBL;Acc:A0A178WFT2]	Flowering locus K homology domain [Source:UniProtKB/Swiss-Prot;Acc:Q9SR13]
AT1G07470	AT3G04610	0.667857		FLK	At1g07470/F22G5_13 [Source:UniProtKB/TrEMBL;Acc:Q93VP4]	Flowering locus K homology domain [Source:UniProtKB/Swiss-Prot;Acc:Q9SR13]
AT1G06560	AT3G04610	0.686376		FLK	At1g06560 [Source:UniProtKB/TrEMBL;Acc:Q84MA1]	Flowering locus K homology domain [Source:UniProtKB/Swiss-Prot;Acc:Q9SR13]
AT1G04650	AT4G39795	0.736376		FLZ7	unknown protein; Ha. [Source:TAIR;Acc:AT1G04650]	Protein of unknown function (DUF581) [Source:TAIR;Acc:AT4G39795]
AT1G07010	AT4G39795	0.538228		FLZ7	Calcineurin-like metallo-phosphoesterase superfamily protein [Source:UniProtKB/TrEMBL;Acc:F4HNW0]	Protein of unknown function (DUF581) [Source:TAIR;Acc:AT4G39795]
AT1G07270	AT4G39795	0.547487	CDC6B	FLZ7	Cell division control protein 6 homolog B [Source:UniProtKB/Swiss-Prot;Acc:Q8W032]	Protein of unknown function (DUF581) [Source:TAIR;Acc:AT4G39795]
AT1G03650	AT3G22550	0.782672		FLZ8	Acyl-CoA N-acyltransferases (NAT) superfamily protein [Source:UniProtKB/TrEMBL;Acc:Q8GWN1]	FCS-Like Zinc finger 8 [Source:UniProtKB/Swiss-Prot;Acc:Q8L471]
AT1G02870	AT3G22550	0.708598		FLZ8	At1g02870 [Source:UniProtKB/TrEMBL;Acc:Q8RWK5]	FCS-Like Zinc finger 8 [Source:UniProtKB/Swiss-Prot;Acc:Q8L471]
AT1G01070	AT3G22550	0.723413		FLZ8	WAT1-related protein [Source:UniProtKB/TrEMBL;Acc:A0A178WFU3]	FCS-Like Zinc finger 8 [Source:UniProtKB/Swiss-Prot;Acc:Q8L471]
AT1G06690	AT3G22550	0.708598		FLZ8	Uncharacterized oxidoreductase At1g06690, chloroplastic [Source:UniProtKB/Swiss-Prot;Acc:Q94A68]	FCS-Like Zinc finger 8 [Source:UniProtKB/Swiss-Prot;Acc:Q8L471]
AT1G04870	AT3G22550	0.708598	PRMT10	FLZ8	PRMT10 [Source:UniProtKB/TrEMBL;Acc:A0A178WKU5]	FCS-Like Zinc finger 8 [Source:UniProtKB/Swiss-Prot;Acc:Q8L471]
AT1G04900	AT3G22550	0.597487		FLZ8	Protein arginine methyltransferase NDUFAF7 [Source:UniProtKB/TrEMBL;Acc:A0A178WEZ0]	FCS-Like Zinc finger 8 [Source:UniProtKB/Swiss-Prot;Acc:Q8L471]
AT1G05900	AT3G22550	0.56045	NTH2	FLZ8	Endonuclease III homolog [Source:UniProtKB/TrEMBL;Acc:A0A178W393]	FCS-Like Zinc finger 8 [Source:UniProtKB/Swiss-Prot;Acc:Q8L471]
AT1G04040	AT3G22550	0.593783		FLZ8	At1g04040/F21M11_2 [Source:UniProtKB/TrEMBL;Acc:Q9ZWC4]	FCS-Like Zinc finger 8 [Source:UniProtKB/Swiss-Prot;Acc:Q8L471]
AT1G07140	AT3G22550	0.797487	RANBP1A	FLZ8	Ran-binding protein 1 homolog a [Source:UniProtKB/Swiss-Prot;Acc:Q9LMK7]	FCS-Like Zinc finger 8 [Source:UniProtKB/Swiss-Prot;Acc:Q8L471]
AT1G04110	AT3G22550	0.534524	SBT1.2	FLZ8	SDD1 [Source:UniProtKB/TrEMBL;Acc:A0A178WPN6]	FCS-Like Zinc finger 8 [Source:UniProtKB/Swiss-Prot;Acc:Q8L471]
AT1G05180	AT3G22550	0.671561	AXR1	FLZ8	NEDD8-activating enzyme E1 regulatory subunit [Source:UniProtKB/TrEMBL;Acc:A0A178WFT2]	FCS-Like Zinc finger 8 [Source:UniProtKB/Swiss-Prot;Acc:Q8L471]
AT1G02475	AT3G22550	0.708598		FLZ8	Polyketide cyclase/dehydrase and lipid transport superfamily protein [Source:UniProtKB/TrEMBL;Acc:Q94K52]	FCS-Like Zinc finger 8 [Source:UniProtKB/Swiss-Prot;Acc:Q8L471]
AT1G03230	AT3G22550	0.671561		FLZ8	Eukaryotic aspartyl protease family protein [Source:UniProtKB/TrEMBL;Acc:Q9ZVS5]	FCS-Like Zinc finger 8 [Source:UniProtKB/Swiss-Prot;Acc:Q8L471]
AT1G04410	AT3G22550	0.782672	MDH1	FLZ8	Malate dehydrogenase [Source:UniProtKB/TrEMBL;Acc:A0A178W4H0]	FCS-Like Zinc finger 8 [Source:UniProtKB/Swiss-Prot;Acc:Q8L471]
AT1G07745	AT5G18960	0.45119	RAD51D	FRS12	DNA repair protein RAD51 homolog 4 [Source:UniProtKB/Swiss-Prot;Acc:Q9LQQ2]	Protein FAR1-RELATED SEQUENCE 12 [Source:UniProtKB/Swiss-Prot;Acc:Q3E7I5]
AT1G04840	AT5G18960	0.547487	PCMP-H64	FRS12	Pentatricopeptide repeat-containing protein At1g04840 [Source:UniProtKB/Swiss-Prot;Acc:Q9MAT2]	Protein FAR1-RELATED SEQUENCE 12 [Source:UniProtKB/Swiss-Prot;Acc:Q3E7I5]
AT1G01960	AT1G79560	0.662302	BIG3	FTSH12	Brefeldin A-inhibited guanine nucleotide-exchange protein 3 [Source:UniProtKB/Swiss-Prot;Acc:Q9LPC5]	AT1G79560 protein [Source:UniProtKB/TrEMBL;Acc:B9DHQ6]
AT1G01010	AT1G79560	0.547487	NAC001	FTSH12	NAC domain-containing protein 1 [Source:UniProtKB/Swiss-Prot;Acc:Q0WV96]	AT1G79560 protein [Source:UniProtKB/TrEMBL;Acc:B9DHQ6]
AT1G02100	AT1G79560	0.708598	LCMT1	FTSH12	Leucine carboxyl methyltransferase 1 homolog [Source:UniProtKB/Swiss-Prot;Acc:Q8VY08]	AT1G79560 protein [Source:UniProtKB/TrEMBL;Acc:B9DHQ6]
AT1G03870	AT1G79560	0.516005	FLA9	FTSH12	At1g03870 [Source:UniProtKB/TrEMBL;Acc:B3LF88]	AT1G79560 protein [Source:UniProtKB/TrEMBL;Acc:B9DHQ6]
AT1G03900	AT1G79560	0.671561	ATNAP4	FTSH12	NAP4 [Source:UniProtKB/TrEMBL;Acc:A0A178WMR3]	AT1G79560 protein [Source:UniProtKB/TrEMBL;Acc:B9DHQ6]
AT1G03055	AT1G79560	0.588228	D27	FTSH12	Beta-carotene isomerase D27, chloroplastic [Source:UniProtKB/Swiss-Prot;Acc:Q7XA78]	AT1G79560 protein [Source:UniProtKB/TrEMBL;Acc:B9DHQ6]
AT1G03130	AT1G79560	0.558598	PSAD2	FTSH12	Photosystem I reaction center subunit II-2, chloroplastic [Source:UniProtKB/Swiss-Prot;Acc:Q9SA56]	AT1G79560 protein [Source:UniProtKB/TrEMBL;Acc:B9DHQ6]
AT1G05180	AT1G79560	0.745635	AXR1	FTSH12	NEDD8-activating enzyme E1 regulatory subunit [Source:UniProtKB/TrEMBL;Acc:A0A178WFT2]	AT1G79560 protein [Source:UniProtKB/TrEMBL;Acc:B9DHQ6]
AT1G04410	AT1G79560	0.745635	MDH1	FTSH12	Malate dehydrogenase [Source:UniProtKB/TrEMBL;Acc:A0A178W4H0]	AT1G79560 protein [Source:UniProtKB/TrEMBL;Acc:B9DHQ6]
AT1G03600	AT1G79560	0.534524	PSB27-1	FTSH12	Photosystem II repair protein PSB27-H1, chloroplastic [Source:UniProtKB/Swiss-Prot;Acc:Q9LR64]	AT1G79560 protein [Source:UniProtKB/TrEMBL;Acc:B9DHQ6]
AT1G06590	AT1G79560	0.634524	APC5	FTSH12	Anaphase-promoting complex subunit 5 [Source:UniProtKB/Swiss-Prot;Acc:Q8H1U4]	AT1G79560 protein [Source:UniProtKB/TrEMBL;Acc:B9DHQ6]
AT1G03746	AT2G26140	0.782672		FTSH4	snoRNA [Source:TAIR;Acc:AT1G03746]	ATP-dependent zinc metalloprotease FTSH 4, mitochondrial [Source:UniProtKB/Swiss-Prot;Acc:O80983]
AT1G04650	AT2G26140	0.63082		FTSH4	unknown protein; Ha. [Source:TAIR;Acc:AT1G04650]	ATP-dependent zinc metalloprotease FTSH 4, mitochondrial [Source:UniProtKB/Swiss-Prot;Acc:O80983]
AT1G06810	AT2G26140	0.68082		FTSH4	Endonuclease/glycosyl hydrolase [Source:UniProtKB/TrEMBL;Acc:Q58G55]	ATP-dependent zinc metalloprotease FTSH 4, mitochondrial [Source:UniProtKB/Swiss-Prot;Acc:O80983]
AT1G02965	AT2G26140	0.704894		FTSH4	unknown protein; BEST Arabidopsis thaliana protein match is: unknown protein (TAIR:AT1G02960.3); Ha. [Source:TAIR;Acc:AT1G02965]	ATP-dependent zinc metalloprotease FTSH 4, mitochondrial [Source:UniProtKB/Swiss-Prot;Acc:O80983]
AT1G06140	AT2G26140	0.643783	PCMP-E61	FTSH4	Pentatricopeptide repeat-containing protein At1g06140, mitochondrial [Source:UniProtKB/Swiss-Prot;Acc:Q9LND4]	ATP-dependent zinc metalloprotease FTSH 4, mitochondrial [Source:UniProtKB/Swiss-Prot;Acc:O80983]
AT1G06148	AT2G26140	0.736376		FTSH4	Unknown gene [Source:TAIR;Acc:AT1G06148]	ATP-dependent zinc metalloprotease FTSH 4, mitochondrial [Source:UniProtKB/Swiss-Prot;Acc:O80983]
AT1G05240	AT2G26140	0.689021	PER2	FTSH4	Peroxidase 1 [Source:UniProtKB/Swiss-Prot;Acc:P0DI10]	ATP-dependent zinc metalloprotease FTSH 4, mitochondrial [Source:UniProtKB/Swiss-Prot;Acc:O80983]
AT1G04650	AT1G49710	0.773413		FUT12	unknown protein; Ha. [Source:TAIR;Acc:AT1G04650]	FUT12 [Source:UniProtKB/TrEMBL;Acc:A0A384LC22]
AT1G03780	AT1G49710	0.538228	TPX2	FUT12	Protein TPX2 [Source:UniProtKB/Swiss-Prot;Acc:F4I2H7]	FUT12 [Source:UniProtKB/TrEMBL;Acc:A0A384LC22]
AT1G06148	AT1G49710	0.63082		FUT12	Unknown gene [Source:TAIR;Acc:AT1G06148]	FUT12 [Source:UniProtKB/TrEMBL;Acc:A0A384LC22]
AT1G03310	AT1G49710	0.575265	ISA2	FUT12	ISA2 [Source:UniProtKB/TrEMBL;Acc:A0A178WGA8]	FUT12 [Source:UniProtKB/TrEMBL;Acc:A0A384LC22]
AT1G03650	AT4G22910	0.708598		FZR2	Acyl-CoA N-acyltransferases (NAT) superfamily protein [Source:UniProtKB/TrEMBL;Acc:Q8GWN1]	FZR2 [Source:UniProtKB/TrEMBL;Acc:A0A178V5I2]
AT1G02820	AT4G22910	0.612302	LEA2	FZR2	LEA3 [Source:UniProtKB/TrEMBL;Acc:A0A178WJ88]	FZR2 [Source:UniProtKB/TrEMBL;Acc:A0A178V5I2]
AT1G04650	AT4G22910	0.538228		FZR2	unknown protein; Ha. [Source:TAIR;Acc:AT1G04650]	FZR2 [Source:UniProtKB/TrEMBL;Acc:A0A178V5I2]
AT1G02100	AT4G22910	0.634524	LCMT1	FZR2	Leucine carboxyl methyltransferase 1 homolog [Source:UniProtKB/Swiss-Prot;Acc:Q8VY08]	FZR2 [Source:UniProtKB/TrEMBL;Acc:A0A178V5I2]
AT1G03230	AT4G22910	0.606746		FZR2	Eukaryotic aspartyl protease family protein [Source:UniProtKB/TrEMBL;Acc:Q9ZVS5]	FZR2 [Source:UniProtKB/TrEMBL;Acc:A0A178V5I2]
AT1G03310	AT4G22910	0.56045	ISA2	FZR2	ISA2 [Source:UniProtKB/TrEMBL;Acc:A0A178WGA8]	FZR2 [Source:UniProtKB/TrEMBL;Acc:A0A178V5I2]
AT1G04730	AT5G13110	0.621561	CTF18	G6PD2	p-loop containing nucleoside triphosphate hydrolases superfamily protein [Source:UniProtKB/TrEMBL;Acc:F4I5S3]	Glucose-6-phosphate 1-dehydrogenase 2, chloroplastic [Source:UniProtKB/Swiss-Prot;Acc:Q9FY99]
AT1G01690	AT5G13110	0.625265	ATPRD3	G6PD2	Putative recombination initiation defects 3 [Source:UniProtKB/TrEMBL;Acc:F4HU48]	Glucose-6-phosphate 1-dehydrogenase 2, chloroplastic [Source:UniProtKB/Swiss-Prot;Acc:Q9FY99]
AT1G02230	AT1G02400	0.597487	NAC004	GA2OX6	NAC domain-containing protein 4 [Source:UniProtKB/Swiss-Prot;Acc:O81913]	Gibberellin 2-beta-dioxygenase 6 [Source:UniProtKB/Swiss-Prot;Acc:Q9FZ21]
AT1G04730	AT4G21200	0.736376	CTF18	GA2OX8	p-loop containing nucleoside triphosphate hydrolases superfamily protein [Source:UniProtKB/TrEMBL;Acc:F4I5S3]	Gibberellin 2-beta-dioxygenase 8 [Source:UniProtKB/Swiss-Prot;Acc:O49561]
AT1G07280	AT4G21200	0.458598		GA2OX8	At1g07280/F22G5_32 [Source:UniProtKB/TrEMBL;Acc:Q8VZC8]	Gibberellin 2-beta-dioxygenase 8 [Source:UniProtKB/Swiss-Prot;Acc:O49561]
AT1G01690	AT4G21200	0.597487	ATPRD3	GA2OX8	Putative recombination initiation defects 3 [Source:UniProtKB/TrEMBL;Acc:F4HU48]	Gibberellin 2-beta-dioxygenase 8 [Source:UniProtKB/Swiss-Prot;Acc:O49561]
AT1G01030	AT5G17330	0.603042	NGA3	GAD1	B3 domain-containing transcription factor NGA3 [Source:UniProtKB/Swiss-Prot;Acc:Q9MAN1]	Glutamate decarboxylase 1 [Source:UniProtKB/Swiss-Prot;Acc:Q42521]
AT1G07850	AT5G17330	0.686376		GAD1	Glycosyltransferase [Source:UniProtKB/TrEMBL;Acc:F4HSH8]	Glutamate decarboxylase 1 [Source:UniProtKB/Swiss-Prot;Acc:Q42521]
AT1G01320	AT5G17330	0.606746		GAD1	Tetratricopeptide repeat (TPR)-like superfamily protein [Source:UniProtKB/TrEMBL;Acc:F4HS99]	Glutamate decarboxylase 1 [Source:UniProtKB/Swiss-Prot;Acc:Q42521]
AT1G04970	AT5G17330	0.603042		GAD1	Putative BPI/LBP family protein At1g04970 [Source:UniProtKB/Swiss-Prot;Acc:Q9MAU5]	Glutamate decarboxylase 1 [Source:UniProtKB/Swiss-Prot;Acc:Q42521]
AT1G01520	AT5G17330	0.606746		GAD1	ASG4 [Source:UniProtKB/TrEMBL;Acc:A0A384LJW3]	Glutamate decarboxylase 1 [Source:UniProtKB/Swiss-Prot;Acc:Q42521]
AT1G04110	AT5G17330	0.603042	SBT1.2	GAD1	SDD1 [Source:UniProtKB/TrEMBL;Acc:A0A178WPN6]	Glutamate decarboxylase 1 [Source:UniProtKB/Swiss-Prot;Acc:Q42521]
AT1G05180	AT5G17330	0.525265	AXR1	GAD1	NEDD8-activating enzyme E1 regulatory subunit [Source:UniProtKB/TrEMBL;Acc:A0A178WFT2]	Glutamate decarboxylase 1 [Source:UniProtKB/Swiss-Prot;Acc:Q42521]
AT1G01610	AT5G17330	0.621561	GPAT4	GAD1	GPAT4 [Source:UniProtKB/TrEMBL;Acc:A0A178W9F8]	Glutamate decarboxylase 1 [Source:UniProtKB/Swiss-Prot;Acc:Q42521]
AT1G04410	AT5G17330	0.512302	MDH1	GAD1	Malate dehydrogenase [Source:UniProtKB/TrEMBL;Acc:A0A178W4H0]	Glutamate decarboxylase 1 [Source:UniProtKB/Swiss-Prot;Acc:Q42521]
AT1G04850	AT1G14920	0.708598		GAI	F13M7.16 protein [Source:UniProtKB/TrEMBL;Acc:Q9MAT3]	DELLA protein GAI [Source:UniProtKB/Swiss-Prot;Acc:Q9LQT8]
AT1G04010	AT1G14920	0.532672	PSAT	GAI	PSAT1 [Source:UniProtKB/TrEMBL;Acc:A0A178W9Q7]	DELLA protein GAI [Source:UniProtKB/Swiss-Prot;Acc:Q9LQT8]
AT1G07200	AT1G14920	0.643783	SMXL6	GAI	Protein SMAX1-LIKE 6 [Source:UniProtKB/Swiss-Prot;Acc:Q9LML2]	DELLA protein GAI [Source:UniProtKB/Swiss-Prot;Acc:Q9LQT8]
AT1G07745	AT5G44670	0.525265	RAD51D	GALS2	DNA repair protein RAD51 homolog 4 [Source:UniProtKB/Swiss-Prot;Acc:Q9LQQ2]	Galactan beta-1,4-galactosyltransferase GALS2 [Source:UniProtKB/Swiss-Prot;Acc:Q9LTZ9]
AT1G01520	AT5G44670	0.597487		GALS2	ASG4 [Source:UniProtKB/TrEMBL;Acc:A0A384LJW3]	Galactan beta-1,4-galactosyltransferase GALS2 [Source:UniProtKB/Swiss-Prot;Acc:Q9LTZ9]
AT1G01860	AT5G44670	0.699339	PFC1	GALS2	rRNA adenine N(6)-methyltransferase [Source:UniProtKB/TrEMBL;Acc:A0A178WMV6]	Galactan beta-1,4-galactosyltransferase GALS2 [Source:UniProtKB/Swiss-Prot;Acc:Q9LTZ9]
AT1G06660	AT3G48680	0.662302	JASON	GAMMACAL2	Protein JASON [Source:UniProtKB/Swiss-Prot;Acc:F4IDQ5]	Gamma carbonic anhydrase-like 2, mitochondrial [Source:UniProtKB/Swiss-Prot;Acc:Q9SMN1]
AT1G04650	AT3G48680	0.603042		GAMMACAL2	unknown protein; Ha. [Source:TAIR;Acc:AT1G04650]	Gamma carbonic anhydrase-like 2, mitochondrial [Source:UniProtKB/Swiss-Prot;Acc:Q9SMN1]
AT1G04760	AT3G48680	0.686376	VAMP726	GAMMACAL2	Putative vesicle-associated membrane protein 726 [Source:UniProtKB/Swiss-Prot;Acc:Q9MAS5]	Gamma carbonic anhydrase-like 2, mitochondrial [Source:UniProtKB/Swiss-Prot;Acc:Q9SMN1]
AT1G06070	AT3G48680	0.773413		GAMMACAL2	At1g06070 [Source:UniProtKB/TrEMBL;Acc:Q9LNE0]	Gamma carbonic anhydrase-like 2, mitochondrial [Source:UniProtKB/Swiss-Prot;Acc:Q9SMN1]
AT1G07270	AT3G48680	0.847487	CDC6B	GAMMACAL2	Cell division control protein 6 homolog B [Source:UniProtKB/Swiss-Prot;Acc:Q8W032]	Gamma carbonic anhydrase-like 2, mitochondrial [Source:UniProtKB/Swiss-Prot;Acc:Q9SMN1]
AT1G05260	AT3G48680	0.566005	PER3	GAMMACAL2	Peroxidase [Source:UniProtKB/TrEMBL;Acc:Q0WSR2]	Gamma carbonic anhydrase-like 2, mitochondrial [Source:UniProtKB/Swiss-Prot;Acc:Q9SMN1]
AT1G01690	AT3G48680	0.662302	ATPRD3	GAMMACAL2	Putative recombination initiation defects 3 [Source:UniProtKB/TrEMBL;Acc:F4HU48]	Gamma carbonic anhydrase-like 2, mitochondrial [Source:UniProtKB/Swiss-Prot;Acc:Q9SMN1]
AT1G05340	AT3G48680	0.603042		GAMMACAL2	Cysteine-rich TM module stress tolerance protein [Source:UniProtKB/TrEMBL;Acc:O23035]	Gamma carbonic anhydrase-like 2, mitochondrial [Source:UniProtKB/Swiss-Prot;Acc:Q9SMN1]
AT1G03650	AT1G08230	0.745635		GAT1	Acyl-CoA N-acyltransferases (NAT) superfamily protein [Source:UniProtKB/TrEMBL;Acc:Q8GWN1]	GABA transporter 1 [Source:UniProtKB/Swiss-Prot;Acc:F4HW02]
AT1G04580	AT1G08230	0.603042	AAO4	GAT1	Benzaldehyde dehydrogenase (NAD(+)) [Source:UniProtKB/Swiss-Prot;Acc:Q7G191]	GABA transporter 1 [Source:UniProtKB/Swiss-Prot;Acc:F4HW02]
AT1G02870	AT1G08230	0.773413		GAT1	At1g02870 [Source:UniProtKB/TrEMBL;Acc:Q8RWK5]	GABA transporter 1 [Source:UniProtKB/Swiss-Prot;Acc:F4HW02]
AT1G01070	AT1G08230	0.649339		GAT1	WAT1-related protein [Source:UniProtKB/TrEMBL;Acc:A0A178WFU3]	GABA transporter 1 [Source:UniProtKB/Swiss-Prot;Acc:F4HW02]
AT1G04190	AT1G08230	0.736376	TPR3	GAT1	TPR3 [Source:UniProtKB/TrEMBL;Acc:A0A178WLS7]	GABA transporter 1 [Source:UniProtKB/Swiss-Prot;Acc:F4HW02]
AT1G05180	AT1G08230	0.76045	AXR1	GAT1	NEDD8-activating enzyme E1 regulatory subunit [Source:UniProtKB/TrEMBL;Acc:A0A178WFT2]	GABA transporter 1 [Source:UniProtKB/Swiss-Prot;Acc:F4HW02]
AT1G06200	AT1G08230	0.736376		GAT1	Peptidase S24/S26A/S26B/S26C family protein [Source:TAIR;Acc:AT1G06200]	GABA transporter 1 [Source:UniProtKB/Swiss-Prot;Acc:F4HW02]
AT1G02690	AT1G08230	0.597487	IMPA-6	GAT1	Importin subunit alpha [Source:UniProtKB/TrEMBL;Acc:F4HXL3]	GABA transporter 1 [Source:UniProtKB/Swiss-Prot;Acc:F4HW02]
AT1G02870	AT4G34680	0.625265		GATA3	At1g02870 [Source:UniProtKB/TrEMBL;Acc:Q8RWK5]	GATA transcription factor [Source:UniProtKB/TrEMBL;Acc:B9DGI2]
AT1G01070	AT4G34680	0.575265		GATA3	WAT1-related protein [Source:UniProtKB/TrEMBL;Acc:A0A178WFU3]	GATA transcription factor [Source:UniProtKB/TrEMBL;Acc:B9DGI2]
AT1G07830	AT4G34680	0.736376		GATA3	At1g07830/F24B9_7 [Source:UniProtKB/TrEMBL;Acc:Q94JQ7]	GATA transcription factor [Source:UniProtKB/TrEMBL;Acc:B9DGI2]
AT1G04870	AT4G34680	0.597487	PRMT10	GATA3	PRMT10 [Source:UniProtKB/TrEMBL;Acc:A0A178WKU5]	GATA transcription factor [Source:UniProtKB/TrEMBL;Acc:B9DGI2]
AT1G02300	AT4G34680	0.634524	CATHB1	GATA3	Cathepsin B-like protease 1 [Source:UniProtKB/Swiss-Prot;Acc:F4HVZ1]	GATA transcription factor [Source:UniProtKB/TrEMBL;Acc:B9DGI2]
AT1G04900	AT4G34680	0.686376		GATA3	Protein arginine methyltransferase NDUFAF7 [Source:UniProtKB/TrEMBL;Acc:A0A178WEZ0]	GATA transcription factor [Source:UniProtKB/TrEMBL;Acc:B9DGI2]
AT1G04170	AT4G34680	0.597487	EIF2 GAMMA	GATA3	Eukaryotic translation initiation factor 2 gamma subunit [Source:UniProtKB/TrEMBL;Acc:O64490]	GATA transcription factor [Source:UniProtKB/TrEMBL;Acc:B9DGI2]
AT1G06230	AT4G34680	0.634524	GTE4	GATA3	Transcription factor GTE4 [Source:UniProtKB/Swiss-Prot;Acc:Q9LNC4]	GATA transcription factor [Source:UniProtKB/TrEMBL;Acc:B9DGI2]
AT1G01690	AT4G34680	0.588228	ATPRD3	GATA3	Putative recombination initiation defects 3 [Source:UniProtKB/TrEMBL;Acc:F4HU48]	GATA transcription factor [Source:UniProtKB/TrEMBL;Acc:B9DGI2]
AT1G06460	AT4G34680	0.671561	ACD32.1	GATA3	Alpha-crystallin domain 32.1 [Source:UniProtKB/TrEMBL;Acc:Q208N7]	GATA transcription factor [Source:UniProtKB/TrEMBL;Acc:B9DGI2]
AT1G02800	AT4G34680	0.606746	CEL2	GATA3	Endoglucanase 1 [Source:UniProtKB/Swiss-Prot;Acc:Q9SRX3]	GATA transcription factor [Source:UniProtKB/TrEMBL;Acc:B9DGI2]
AT1G04510	AT4G34680	0.671561	PRP19A	GATA3	Pre-mRNA-processing factor 19 homolog 1 [Source:UniProtKB/Swiss-Prot;Acc:Q94BR4]	GATA transcription factor [Source:UniProtKB/TrEMBL;Acc:B9DGI2]
AT1G04945	AT1G19300	0.634524		GATL1	HIT-type Zinc finger family protein [Source:UniProtKB/TrEMBL;Acc:F4I765]	Probable galacturonosyltransferase-like 1 [Source:UniProtKB/Swiss-Prot;Acc:Q9LN68]
AT1G03055	AT1G19300	0.532672	D27	GATL1	Beta-carotene isomerase D27, chloroplastic [Source:UniProtKB/Swiss-Prot;Acc:Q7XA78]	Probable galacturonosyltransferase-like 1 [Source:UniProtKB/Swiss-Prot;Acc:Q9LN68]
AT1G05120	AT1G19300	0.63082		GATL1	Helicase protein with RING/U-box domain [Source:TAIR;Acc:AT1G05120]	Probable galacturonosyltransferase-like 1 [Source:UniProtKB/Swiss-Prot;Acc:Q9LN68]
AT1G05180	AT1G19300	0.56045	AXR1	GATL1	NEDD8-activating enzyme E1 regulatory subunit [Source:UniProtKB/TrEMBL;Acc:A0A178WFT2]	Probable galacturonosyltransferase-like 1 [Source:UniProtKB/Swiss-Prot;Acc:Q9LN68]
AT1G03310	AT1G19300	0.443783	ISA2	GATL1	ISA2 [Source:UniProtKB/TrEMBL;Acc:A0A178WGA8]	Probable galacturonosyltransferase-like 1 [Source:UniProtKB/Swiss-Prot;Acc:Q9LN68]
AT1G07240	AT5G06680	0.562302	UGT71C5	GCP3	UDP-glycosyltransferase 71C5 [Source:UniProtKB/Swiss-Prot;Acc:Q9FE68]	Gamma-tubulin complex component 3 [Source:UniProtKB/Swiss-Prot;Acc:Q9FG37]
AT1G03650	AT4G30550	0.782672		GGP3	Acyl-CoA N-acyltransferases (NAT) superfamily protein [Source:UniProtKB/TrEMBL;Acc:Q8GWN1]	GGP3 [Source:UniProtKB/TrEMBL;Acc:A0A178V361]
AT1G01960	AT4G30550	0.649339	BIG3	GGP3	Brefeldin A-inhibited guanine nucleotide-exchange protein 3 [Source:UniProtKB/Swiss-Prot;Acc:Q9LPC5]	GGP3 [Source:UniProtKB/TrEMBL;Acc:A0A178V361]
AT1G02100	AT4G30550	0.695635	LCMT1	GGP3	Leucine carboxyl methyltransferase 1 homolog [Source:UniProtKB/Swiss-Prot;Acc:Q8VY08]	GGP3 [Source:UniProtKB/TrEMBL;Acc:A0A178V361]
AT1G04040	AT4G30550	0.593783		GGP3	At1g04040/F21M11_2 [Source:UniProtKB/TrEMBL;Acc:Q9ZWC4]	GGP3 [Source:UniProtKB/TrEMBL;Acc:A0A178V361]
AT1G07140	AT4G30550	0.708598	RANBP1A	GGP3	Ran-binding protein 1 homolog a [Source:UniProtKB/Swiss-Prot;Acc:Q9LMK7]	GGP3 [Source:UniProtKB/TrEMBL;Acc:A0A178V361]
AT1G05180	AT4G30550	0.76045	AXR1	GGP3	NEDD8-activating enzyme E1 regulatory subunit [Source:UniProtKB/TrEMBL;Acc:A0A178WFT2]	GGP3 [Source:UniProtKB/TrEMBL;Acc:A0A178V361]
AT1G03230	AT4G30550	0.773413		GGP3	Eukaryotic aspartyl protease family protein [Source:UniProtKB/TrEMBL;Acc:Q9ZVS5]	GGP3 [Source:UniProtKB/TrEMBL;Acc:A0A178V361]
AT1G04410	AT4G30550	0.819709	MDH1	GGP3	Malate dehydrogenase [Source:UniProtKB/TrEMBL;Acc:A0A178W4H0]	GGP3 [Source:UniProtKB/TrEMBL;Acc:A0A178V361]
AT1G03650	AT4G29210	0.454894		GGT3	Acyl-CoA N-acyltransferases (NAT) superfamily protein [Source:UniProtKB/TrEMBL;Acc:Q8GWN1]	Glutathione hydrolase 3 [Source:UniProtKB/Swiss-Prot;Acc:Q9M0G0]
AT1G04650	AT4G29210	0.538228		GGT3	unknown protein; Ha. [Source:TAIR;Acc:AT1G04650]	Glutathione hydrolase 3 [Source:UniProtKB/Swiss-Prot;Acc:Q9M0G0]
AT1G04680	AT4G29210	0.534524		GGT3	Pectate lyase [Source:UniProtKB/TrEMBL;Acc:A0A178W464]	Glutathione hydrolase 3 [Source:UniProtKB/Swiss-Prot;Acc:Q9M0G0]
AT1G07890	AT4G29210	0.612302	APX1	GGT3	MEE6 [Source:UniProtKB/TrEMBL;Acc:A0A178W5I1]	Glutathione hydrolase 3 [Source:UniProtKB/Swiss-Prot;Acc:Q9M0G0]
AT1G04280	AT4G29210	0.482672		GGT3	p-loop containing nucleoside triphosphate hydrolases superfamily protein [Source:UniProtKB/TrEMBL;Acc:Q0WUY1]	Glutathione hydrolase 3 [Source:UniProtKB/Swiss-Prot;Acc:Q9M0G0]
AT1G07590	AT4G29210	0.50119		GGT3	Pentatricopeptide repeat-containing protein At1g07590, mitochondrial [Source:UniProtKB/Swiss-Prot;Acc:Q940Q2]	Glutathione hydrolase 3 [Source:UniProtKB/Swiss-Prot;Acc:Q9M0G0]
AT1G04650	AT3G27920	0.717857		GL1	unknown protein; Ha. [Source:TAIR;Acc:AT1G04650]	Trichome differentiation protein GL1 [Source:UniProtKB/Swiss-Prot;Acc:P27900]
AT1G05240	AT3G27920	0.81045	PER2	GL1	Peroxidase 1 [Source:UniProtKB/Swiss-Prot;Acc:P0DI10]	Trichome differentiation protein GL1 [Source:UniProtKB/Swiss-Prot;Acc:P27900]
AT1G04780	AT3G14130	0.603042		GLO4	Ankyrin repeat family protein [Source:UniProtKB/TrEMBL;Acc:Q8GXW8]	Peroxisomal (S)-2-hydroxy-acid oxidase GLO4 [Source:UniProtKB/Swiss-Prot;Acc:Q9LJH5]
AT1G04945	AT3G14130	0.662302		GLO4	HIT-type Zinc finger family protein [Source:UniProtKB/TrEMBL;Acc:F4I765]	Peroxisomal (S)-2-hydroxy-acid oxidase GLO4 [Source:UniProtKB/Swiss-Prot;Acc:Q9LJH5]
AT1G02330	AT3G14130	0.643783	CSU2	GLO4	CONTAINS InterPro DOMAIN/s: Hepatocellular carcinoma-associated antigen 59 (InterPro:IPR010756); Ha. [Source:TAIR;Acc:AT1G02330]	Peroxisomal (S)-2-hydroxy-acid oxidase GLO4 [Source:UniProtKB/Swiss-Prot;Acc:Q9LJH5]
AT1G04970	AT3G14130	0.695635		GLO4	Putative BPI/LBP family protein At1g04970 [Source:UniProtKB/Swiss-Prot;Acc:Q9MAU5]	Peroxisomal (S)-2-hydroxy-acid oxidase GLO4 [Source:UniProtKB/Swiss-Prot;Acc:Q9LJH5]
AT1G05180	AT3G14130	0.575265	AXR1	GLO4	NEDD8-activating enzyme E1 regulatory subunit [Source:UniProtKB/TrEMBL;Acc:A0A178WFT2]	Peroxisomal (S)-2-hydroxy-acid oxidase GLO4 [Source:UniProtKB/Swiss-Prot;Acc:Q9LJH5]
AT1G04780	AT1G05200	0.599339		GLR3.4	Ankyrin repeat family protein [Source:UniProtKB/TrEMBL;Acc:Q8GXW8]	Glutamate receptor [Source:UniProtKB/TrEMBL;Acc:Q53YX3]
AT1G01320	AT1G05200	0.773413		GLR3.4	Tetratricopeptide repeat (TPR)-like superfamily protein [Source:UniProtKB/TrEMBL;Acc:F4HS99]	Glutamate receptor [Source:UniProtKB/TrEMBL;Acc:Q53YX3]
AT1G03630	AT2G32390	0.671561	PORC	GLR3.5	Protochlorophyllide reductase C, chloroplastic [Source:UniProtKB/Swiss-Prot;Acc:O48741]	Glutamate receptor 3.5 [Source:UniProtKB/Swiss-Prot;Acc:Q9SW97]
AT1G03650	AT2G32390	0.708598		GLR3.5	Acyl-CoA N-acyltransferases (NAT) superfamily protein [Source:UniProtKB/TrEMBL;Acc:Q8GWN1]	Glutamate receptor 3.5 [Source:UniProtKB/Swiss-Prot;Acc:Q9SW97]
AT1G04650	AT2G32390	0.566005		GLR3.5	unknown protein; Ha. [Source:TAIR;Acc:AT1G04650]	Glutamate receptor 3.5 [Source:UniProtKB/Swiss-Prot;Acc:Q9SW97]
AT1G01250	AT2G32390	0.621561	ERF023	GLR3.5	Ethylene-responsive transcription factor ERF023 [Source:UniProtKB/Swiss-Prot;Acc:Q1ECI2]	Glutamate receptor 3.5 [Source:UniProtKB/Swiss-Prot;Acc:Q9SW97]
AT1G07010	AT2G32390	0.773413		GLR3.5	Calcineurin-like metallo-phosphoesterase superfamily protein [Source:UniProtKB/TrEMBL;Acc:F4HNW0]	Glutamate receptor 3.5 [Source:UniProtKB/Swiss-Prot;Acc:Q9SW97]
AT1G03630	AT1G21360	0.699339	PORC	GLTP2	Protochlorophyllide reductase C, chloroplastic [Source:UniProtKB/Swiss-Prot;Acc:O48741]	Glycolipid transfer protein 2 [Source:UniProtKB/Swiss-Prot;Acc:Q6NLQ3]
AT1G03650	AT1G21360	0.708598		GLTP2	Acyl-CoA N-acyltransferases (NAT) superfamily protein [Source:UniProtKB/TrEMBL;Acc:Q8GWN1]	Glycolipid transfer protein 2 [Source:UniProtKB/Swiss-Prot;Acc:Q6NLQ3]
AT1G04650	AT1G21360	0.566005		GLTP2	unknown protein; Ha. [Source:TAIR;Acc:AT1G04650]	Glycolipid transfer protein 2 [Source:UniProtKB/Swiss-Prot;Acc:Q6NLQ3]
AT1G01250	AT1G21360	0.621561	ERF023	GLTP2	Ethylene-responsive transcription factor ERF023 [Source:UniProtKB/Swiss-Prot;Acc:Q1ECI2]	Glycolipid transfer protein 2 [Source:UniProtKB/Swiss-Prot;Acc:Q6NLQ3]
AT1G07010	AT1G21360	0.723413		GLTP2	Calcineurin-like metallo-phosphoesterase superfamily protein [Source:UniProtKB/TrEMBL;Acc:F4HNW0]	Glycolipid transfer protein 2 [Source:UniProtKB/Swiss-Prot;Acc:Q6NLQ3]
AT1G01730	AT1G21360	0.699339		GLTP2	T1N6.14 protein [Source:UniProtKB/TrEMBL;Acc:Q9LQ83]	Glycolipid transfer protein 2 [Source:UniProtKB/Swiss-Prot;Acc:Q6NLQ3]
AT1G01950	AT5G66030	0.708598	ARK2	GRIP	Kinesin-like protein [Source:UniProtKB/TrEMBL;Acc:F4HU83]	Protein GRIP [Source:UniProtKB/Swiss-Prot;Acc:Q8S2T0]
AT1G05680	AT5G66030	0.528968	UGT74E2	GRIP	Glycosyltransferase (Fragment) [Source:UniProtKB/TrEMBL;Acc:A0A0K1SBE8]	Protein GRIP [Source:UniProtKB/Swiss-Prot;Acc:Q8S2T0]
AT1G04840	AT5G66030	0.745635	PCMP-H64	GRIP	Pentatricopeptide repeat-containing protein At1g04840 [Source:UniProtKB/Swiss-Prot;Acc:Q9MAT2]	Protein GRIP [Source:UniProtKB/Swiss-Prot;Acc:Q8S2T0]
AT1G02330	AT5G66030	0.491931	CSU2	GRIP	CONTAINS InterPro DOMAIN/s: Hepatocellular carcinoma-associated antigen 59 (InterPro:IPR010756); Ha. [Source:TAIR;Acc:AT1G02330]	Protein GRIP [Source:UniProtKB/Swiss-Prot;Acc:Q8S2T0]
AT1G02440	AT5G66030	0.597487	ATARFD1A	GRIP	ADP-ribosylation factor D1A [Source:UniProtKB/TrEMBL;Acc:F4HXI5]	Protein GRIP [Source:UniProtKB/Swiss-Prot;Acc:Q8S2T0]
AT1G04330	AT5G66030	0.649339		GRIP	At1g04330 [Source:UniProtKB/TrEMBL;Acc:O22691]	Protein GRIP [Source:UniProtKB/Swiss-Prot;Acc:Q8S2T0]
AT1G03280	AT5G66030	0.699339		GRIP	TFIIE-alpha 1 [Source:UniProtKB/TrEMBL;Acc:Q93ZW3]	Protein GRIP [Source:UniProtKB/Swiss-Prot;Acc:Q8S2T0]
AT1G07470	AT5G66030	0.588228		GRIP	At1g07470/F22G5_13 [Source:UniProtKB/TrEMBL;Acc:Q93VP4]	Protein GRIP [Source:UniProtKB/Swiss-Prot;Acc:Q8S2T0]
AT1G06490	AT5G66030	0.699339	CALS7	GRIP	Callose synthase 7 [Source:UniProtKB/Swiss-Prot;Acc:Q9SHJ3]	Protein GRIP [Source:UniProtKB/Swiss-Prot;Acc:Q8S2T0]
AT1G02930	AT1G03020	0.699339	GSTF6	GRXS1	Glutathione S-transferase F6 [Source:UniProtKB/Swiss-Prot;Acc:P42760]	Monothiol glutaredoxin-S1 [Source:UniProtKB/Swiss-Prot;Acc:Q9SA68]
AT1G02940	AT1G03020	0.63082	ATGSTF5	GRXS1	glutathione S-transferase (class phi) 5 [Source:TAIR;Acc:AT1G02940]	Monothiol glutaredoxin-S1 [Source:UniProtKB/Swiss-Prot;Acc:Q9SA68]
AT1G02220	AT1G03020	0.63082	NAC003	GRXS1	NAC domain-containing protein 3 [Source:UniProtKB/Swiss-Prot;Acc:Q5PP28]	Monothiol glutaredoxin-S1 [Source:UniProtKB/Swiss-Prot;Acc:Q9SA68]
AT1G02360	AT1G03020	0.63082		GRXS1	Chitinase family protein [Source:TAIR;Acc:AT1G02360]	Monothiol glutaredoxin-S1 [Source:UniProtKB/Swiss-Prot;Acc:Q9SA68]
AT1G01530	AT1G03020	0.63082	AGL28	GRXS1	AGL28 [Source:UniProtKB/TrEMBL;Acc:A0A178WE04]	Monothiol glutaredoxin-S1 [Source:UniProtKB/Swiss-Prot;Acc:Q9SA68]
AT1G01580	AT1G03020	0.63082	FRO2	GRXS1	ferric reduction oxidase 2 [Source:TAIR;Acc:AT1G01580]	Monothiol glutaredoxin-S1 [Source:UniProtKB/Swiss-Prot;Acc:Q9SA68]
AT1G02500	AT1G03020	0.81045	SAM1	GRXS1	S-adenosylmethionine synthase [Source:UniProtKB/TrEMBL;Acc:A0A178WES1]	Monothiol glutaredoxin-S1 [Source:UniProtKB/Swiss-Prot;Acc:Q9SA68]
AT1G02850	AT3G15660	0.516005	BGLU11	GRXS15	Beta-glucosidase 11 [Source:UniProtKB/Swiss-Prot;Acc:B3H5Q1]	GRX4 [Source:UniProtKB/TrEMBL;Acc:A0A178VHP8]
AT1G04650	AT3G15660	0.71045		GRXS15	unknown protein; Ha. [Source:TAIR;Acc:AT1G04650]	GRX4 [Source:UniProtKB/TrEMBL;Acc:A0A178VHP8]
AT1G02340	AT3G15660	0.543783	HFR1	GRXS15	Transcription factor HFR1 [Source:UniProtKB/Swiss-Prot;Acc:Q9FE22]	GRX4 [Source:UniProtKB/TrEMBL;Acc:A0A178VHP8]
AT1G04980	AT3G15660	0.566005	PDIL2-2	GRXS15	Protein disulfide-isomerase like 2-2 [Source:UniProtKB/Swiss-Prot;Acc:Q9MAU6]	GRX4 [Source:UniProtKB/TrEMBL;Acc:A0A178VHP8]
AT1G07270	AT3G15660	0.606746	CDC6B	GRXS15	Cell division control protein 6 homolog B [Source:UniProtKB/Swiss-Prot;Acc:Q8W032]	GRX4 [Source:UniProtKB/TrEMBL;Acc:A0A178VHP8]
AT1G07820	AT5G63570	0.699339		GSA1	Histone H4 [Source:UniProtKB/TrEMBL;Acc:Q6NR90]	Glutamate-1-semialdehyde 2,1-aminomutase 1, chloroplastic [Source:UniProtKB/Swiss-Prot;Acc:P42799]
AT1G04760	AT5G63570	0.667857	VAMP726	GSA1	Putative vesicle-associated membrane protein 726 [Source:UniProtKB/Swiss-Prot;Acc:Q9MAS5]	Glutamate-1-semialdehyde 2,1-aminomutase 1, chloroplastic [Source:UniProtKB/Swiss-Prot;Acc:P42799]
AT1G01690	AT5G63570	0.847487	ATPRD3	GSA1	Putative recombination initiation defects 3 [Source:UniProtKB/TrEMBL;Acc:F4HU48]	Glutamate-1-semialdehyde 2,1-aminomutase 1, chloroplastic [Source:UniProtKB/Swiss-Prot;Acc:P42799]
AT1G02730	AT5G63570	0.634524	CSLD5	GSA1	Cellulose synthase-like protein D5 [Source:UniProtKB/Swiss-Prot;Acc:Q9SRW9]	Glutamate-1-semialdehyde 2,1-aminomutase 1, chloroplastic [Source:UniProtKB/Swiss-Prot;Acc:P42799]
AT1G02800	AT5G63570	0.704894	CEL2	GSA1	Endoglucanase 1 [Source:UniProtKB/Swiss-Prot;Acc:Q9SRX3]	Glutamate-1-semialdehyde 2,1-aminomutase 1, chloroplastic [Source:UniProtKB/Swiss-Prot;Acc:P42799]
AT1G02065	AT5G17220	0.399339	SPL8	GSTF12	Squamosa promoter-binding-like protein 8 [Source:UniProtKB/Swiss-Prot;Acc:Q8GXL3]	Glutathione S-transferase F12 [Source:UniProtKB/Swiss-Prot;Acc:Q9FE46]
AT1G01010	AT1G02930	0.673413	NAC001	GSTF6	NAC domain-containing protein 1 [Source:UniProtKB/Swiss-Prot;Acc:Q0WV96]	Glutathione S-transferase F6 [Source:UniProtKB/Swiss-Prot;Acc:P42760]
AT1G02220	AT1G02930	0.778968	NAC003	GSTF6	NAC domain-containing protein 3 [Source:UniProtKB/Swiss-Prot;Acc:Q5PP28]	Glutathione S-transferase F6 [Source:UniProtKB/Swiss-Prot;Acc:P42760]
AT1G02360	AT1G02930	0.778968		GSTF6	Chitinase family protein [Source:TAIR;Acc:AT1G02360]	Glutathione S-transferase F6 [Source:UniProtKB/Swiss-Prot;Acc:P42760]
AT1G02400	AT1G02930	0.778968	GA2OX6	GSTF6	Gibberellin 2-beta-dioxygenase 6 [Source:UniProtKB/Swiss-Prot;Acc:Q9FZ21]	Glutathione S-transferase F6 [Source:UniProtKB/Swiss-Prot;Acc:P42760]
AT1G01580	AT1G02930	0.778968	FRO2	GSTF6	ferric reduction oxidase 2 [Source:TAIR;Acc:AT1G01580]	Glutathione S-transferase F6 [Source:UniProtKB/Swiss-Prot;Acc:P42760]
AT1G01640	AT1G02930	0.741931		GSTF6	BTB/POZ domain-containing protein At1g01640 [Source:UniProtKB/Swiss-Prot;Acc:Q9LQ95]	Glutathione S-transferase F6 [Source:UniProtKB/Swiss-Prot;Acc:P42760]
AT1G02610	AT1G02930	0.634524		GSTF6	RING/FYVE/PHD zinc finger superfamily protein [Source:UniProtKB/TrEMBL;Acc:F4HXK4]	Glutathione S-transferase F6 [Source:UniProtKB/Swiss-Prot;Acc:P42760]
AT1G02810	AT1G02930	0.667857	PME7	GSTF6	Probable pectinesterase/pectinesterase inhibitor 7 [Source:UniProtKB/Swiss-Prot;Acc:Q9SRX4]	Glutathione S-transferase F6 [Source:UniProtKB/Swiss-Prot;Acc:P42760]
AT1G01070	AT1G69920	0.528968		GSTU12	WAT1-related protein [Source:UniProtKB/TrEMBL;Acc:A0A178WFU3]	Glutathione S-transferase U12 [Source:UniProtKB/Swiss-Prot;Acc:Q6NMS0]
AT1G04650	AT1G69920	0.634524		GSTU12	unknown protein; Ha. [Source:TAIR;Acc:AT1G04650]	Glutathione S-transferase U12 [Source:UniProtKB/Swiss-Prot;Acc:Q6NMS0]
AT1G05910	AT1G06230	0.616005		GTE4	ATPase family AAA domain-containing protein At1g05910 [Source:UniProtKB/Swiss-Prot;Acc:F4IAE9]	Transcription factor GTE4 [Source:UniProtKB/Swiss-Prot;Acc:Q9LNC4]
AT1G03650	AT5G26570	0.671561		GWD3	Acyl-CoA N-acyltransferases (NAT) superfamily protein [Source:UniProtKB/TrEMBL;Acc:Q8GWN1]	Phosphoglucan, water dikinase, chloroplastic [Source:UniProtKB/Swiss-Prot;Acc:Q6ZY51]
AT1G02870	AT5G26570	0.643783		GWD3	At1g02870 [Source:UniProtKB/TrEMBL;Acc:Q8RWK5]	Phosphoglucan, water dikinase, chloroplastic [Source:UniProtKB/Swiss-Prot;Acc:Q6ZY51]
AT1G01070	AT5G26570	0.621561		GWD3	WAT1-related protein [Source:UniProtKB/TrEMBL;Acc:A0A178WFU3]	Phosphoglucan, water dikinase, chloroplastic [Source:UniProtKB/Swiss-Prot;Acc:Q6ZY51]
AT1G04650	AT5G26570	0.543783		GWD3	unknown protein; Ha. [Source:TAIR;Acc:AT1G04650]	Phosphoglucan, water dikinase, chloroplastic [Source:UniProtKB/Swiss-Prot;Acc:Q6ZY51]
AT1G01120	AT5G26570	0.566005	KCS1	GWD3	3-ketoacyl-CoA synthase [Source:UniProtKB/TrEMBL;Acc:A0A178W124]	Phosphoglucan, water dikinase, chloroplastic [Source:UniProtKB/Swiss-Prot;Acc:Q6ZY51]
AT1G03860	AT5G26570	0.662302	PHB2	GWD3	PHB2 [Source:UniProtKB/TrEMBL;Acc:A0A178WBG3]	Phosphoglucan, water dikinase, chloroplastic [Source:UniProtKB/Swiss-Prot;Acc:Q6ZY51]
AT1G04780	AT5G26570	0.475265		GWD3	Ankyrin repeat family protein [Source:UniProtKB/TrEMBL;Acc:Q8GXW8]	Phosphoglucan, water dikinase, chloroplastic [Source:UniProtKB/Swiss-Prot;Acc:Q6ZY51]
AT1G04870	AT5G26570	0.606746	PRMT10	GWD3	PRMT10 [Source:UniProtKB/TrEMBL;Acc:A0A178WKU5]	Phosphoglucan, water dikinase, chloroplastic [Source:UniProtKB/Swiss-Prot;Acc:Q6ZY51]
AT1G07010	AT5G26570	0.695635		GWD3	Calcineurin-like metallo-phosphoesterase superfamily protein [Source:UniProtKB/TrEMBL;Acc:F4HNW0]	Phosphoglucan, water dikinase, chloroplastic [Source:UniProtKB/Swiss-Prot;Acc:Q6ZY51]
AT1G05180	AT5G26570	0.634524	AXR1	GWD3	NEDD8-activating enzyme E1 regulatory subunit [Source:UniProtKB/TrEMBL;Acc:A0A178WFT2]	Phosphoglucan, water dikinase, chloroplastic [Source:UniProtKB/Swiss-Prot;Acc:Q6ZY51]
AT1G02475	AT5G26570	0.625265		GWD3	Polyketide cyclase/dehydrase and lipid transport superfamily protein [Source:UniProtKB/TrEMBL;Acc:Q94K52]	Phosphoglucan, water dikinase, chloroplastic [Source:UniProtKB/Swiss-Prot;Acc:Q6ZY51]
AT1G02520	AT5G26570	0.556746	ABCB11	GWD3	ABC transporter B family member 11 [Source:UniProtKB/Swiss-Prot;Acc:Q9FWX7]	Phosphoglucan, water dikinase, chloroplastic [Source:UniProtKB/Swiss-Prot;Acc:Q6ZY51]
AT1G01730	AT5G26570	0.671561		GWD3	T1N6.14 protein [Source:UniProtKB/TrEMBL;Acc:Q9LQ83]	Phosphoglucan, water dikinase, chloroplastic [Source:UniProtKB/Swiss-Prot;Acc:Q6ZY51]
AT1G02780	AT5G26570	0.736376	RPL19A	GWD3	60S ribosomal protein L19-1 [Source:UniProtKB/Swiss-Prot;Acc:Q9SRX2]	Phosphoglucan, water dikinase, chloroplastic [Source:UniProtKB/Swiss-Prot;Acc:Q6ZY51]
AT1G03630	AT5G26570	0.745635	PORC	GWD3	Protochlorophyllide reductase C, chloroplastic [Source:UniProtKB/Swiss-Prot;Acc:O48741]	Phosphoglucan, water dikinase, chloroplastic [Source:UniProtKB/Swiss-Prot;Acc:Q6ZY51]
AT1G03630	AT1G33800	0.671561	PORC	GXM3	Protochlorophyllide reductase C, chloroplastic [Source:UniProtKB/Swiss-Prot;Acc:O48741]	GXMT1 [Source:UniProtKB/TrEMBL;Acc:A0A178W7W0]
AT1G03650	AT1G33800	0.699339		GXM3	Acyl-CoA N-acyltransferases (NAT) superfamily protein [Source:UniProtKB/TrEMBL;Acc:Q8GWN1]	GXMT1 [Source:UniProtKB/TrEMBL;Acc:A0A178W7W0]
AT1G04650	AT1G33800	0.593783		GXM3	unknown protein; Ha. [Source:TAIR;Acc:AT1G04650]	GXMT1 [Source:UniProtKB/TrEMBL;Acc:A0A178W7W0]
AT1G01250	AT1G33800	0.584524	ERF023	GXM3	Ethylene-responsive transcription factor ERF023 [Source:UniProtKB/Swiss-Prot;Acc:Q1ECI2]	GXMT1 [Source:UniProtKB/TrEMBL;Acc:A0A178W7W0]
AT1G07010	AT1G33800	0.81045		GXM3	Calcineurin-like metallo-phosphoesterase superfamily protein [Source:UniProtKB/TrEMBL;Acc:F4HNW0]	GXMT1 [Source:UniProtKB/TrEMBL;Acc:A0A178W7W0]
AT1G06240	AT1G33800	0.773413		GXM3	Uncharacterized protein At1g06240 [Source:UniProtKB/TrEMBL;Acc:Q8H109]	GXMT1 [Source:UniProtKB/TrEMBL;Acc:A0A178W7W0]
AT1G03230	AT1G33800	0.597487		GXM3	Eukaryotic aspartyl protease family protein [Source:UniProtKB/TrEMBL;Acc:Q9ZVS5]	GXMT1 [Source:UniProtKB/TrEMBL;Acc:A0A178W7W0]
AT1G01010	AT1G04620	0.643783	NAC001	HCAR	NAC domain-containing protein 1 [Source:UniProtKB/Swiss-Prot;Acc:Q0WV96]	7-hydroxymethyl chlorophyll a reductase, chloroplastic [Source:UniProtKB/Swiss-Prot;Acc:Q8GS60]
AT1G02400	AT1G04620	0.649339	GA2OX6	HCAR	Gibberellin 2-beta-dioxygenase 6 [Source:UniProtKB/Swiss-Prot;Acc:Q9FZ21]	7-hydroxymethyl chlorophyll a reductase, chloroplastic [Source:UniProtKB/Swiss-Prot;Acc:Q8GS60]
AT1G02810	AT1G04620	0.745635	PME7	HCAR	Probable pectinesterase/pectinesterase inhibitor 7 [Source:UniProtKB/Swiss-Prot;Acc:Q9SRX4]	7-hydroxymethyl chlorophyll a reductase, chloroplastic [Source:UniProtKB/Swiss-Prot;Acc:Q8GS60]
AT1G07610	AT1G53490	0.884524	MT1C	HEI10	Metallothionein-like protein 1C [Source:UniProtKB/Swiss-Prot;Acc:Q38804]	E3 ubiquitin-protein ligase CCNB1IP1 homolog [Source:UniProtKB/Swiss-Prot;Acc:F4HRI2]
AT1G06620	AT1G53490	0.717857		HEI10	1-aminocyclopropane-1-carboxylate oxidase homolog 1 [Source:UniProtKB/Swiss-Prot;Acc:Q84MB3]	E3 ubiquitin-protein ligase CCNB1IP1 homolog [Source:UniProtKB/Swiss-Prot;Acc:F4HRI2]
AT1G02810	AT1G53490	0.773413	PME7	HEI10	Probable pectinesterase/pectinesterase inhibitor 7 [Source:UniProtKB/Swiss-Prot;Acc:Q9SRX4]	E3 ubiquitin-protein ligase CCNB1IP1 homolog [Source:UniProtKB/Swiss-Prot;Acc:F4HRI2]
AT1G05570	AT1G53490	0.884524	CALS1	HEI10	Callose synthase 1 [Source:UniProtKB/Swiss-Prot;Acc:Q9AUE0]	E3 ubiquitin-protein ligase CCNB1IP1 homolog [Source:UniProtKB/Swiss-Prot;Acc:F4HRI2]
AT1G01010	AT1G53490	0.76045	NAC001	HEI10	NAC domain-containing protein 1 [Source:UniProtKB/Swiss-Prot;Acc:Q0WV96]	E3 ubiquitin-protein ligase CCNB1IP1 homolog [Source:UniProtKB/Swiss-Prot;Acc:F4HRI2]
AT1G05575	AT1G53490	0.778968		HEI10	Transmembrane protein [Source:UniProtKB/TrEMBL;Acc:Q8LC91]	E3 ubiquitin-protein ligase CCNB1IP1 homolog [Source:UniProtKB/Swiss-Prot;Acc:F4HRI2]
AT1G02920	AT1G53490	0.778968	GSTF7	HEI10	Glutathione S-transferase F7 [Source:UniProtKB/Swiss-Prot;Acc:Q9SRY5]	E3 ubiquitin-protein ligase CCNB1IP1 homolog [Source:UniProtKB/Swiss-Prot;Acc:F4HRI2]
AT1G05660	AT1G53490	0.884524		HEI10	F3F20.11 protein [Source:UniProtKB/TrEMBL;Acc:Q9SYK7]	E3 ubiquitin-protein ligase CCNB1IP1 homolog [Source:UniProtKB/Swiss-Prot;Acc:F4HRI2]
AT1G03850	AT1G53490	0.782672		HEI10	Glutaredoxin family protein [Source:TAIR;Acc:AT1G03850]	E3 ubiquitin-protein ligase CCNB1IP1 homolog [Source:UniProtKB/Swiss-Prot;Acc:F4HRI2]
AT1G06840	AT1G53490	0.778968		HEI10	Probable LRR receptor-like serine/threonine-protein kinase At1g06840 [Source:UniProtKB/Swiss-Prot;Acc:C0LGD7]	E3 ubiquitin-protein ligase CCNB1IP1 homolog [Source:UniProtKB/Swiss-Prot;Acc:F4HRI2]
AT1G02220	AT1G53490	0.884524	NAC003	HEI10	NAC domain-containing protein 3 [Source:UniProtKB/Swiss-Prot;Acc:Q5PP28]	E3 ubiquitin-protein ligase CCNB1IP1 homolog [Source:UniProtKB/Swiss-Prot;Acc:F4HRI2]
AT1G03880	AT1G53490	0.884524	CRB	HEI10	CRU2 [Source:UniProtKB/TrEMBL;Acc:A0A178W5K4]	E3 ubiquitin-protein ligase CCNB1IP1 homolog [Source:UniProtKB/Swiss-Prot;Acc:F4HRI2]
AT1G03010	AT1G53490	0.63082		HEI10	BTB/POZ domain-containing protein At1g03010 [Source:UniProtKB/Swiss-Prot;Acc:Q9SA69]	E3 ubiquitin-protein ligase CCNB1IP1 homolog [Source:UniProtKB/Swiss-Prot;Acc:F4HRI2]
AT1G07000	AT1G53490	0.704894	ATEXO70B2	HEI10	Exocyst subunit Exo70 family protein [Source:UniProtKB/TrEMBL;Acc:A0A178WCB5]	E3 ubiquitin-protein ligase CCNB1IP1 homolog [Source:UniProtKB/Swiss-Prot;Acc:F4HRI2]
AT1G01470	AT1G53490	0.773413	LEA14	HEI10	LSR3 [Source:UniProtKB/TrEMBL;Acc:A0A178W160]	E3 ubiquitin-protein ligase CCNB1IP1 homolog [Source:UniProtKB/Swiss-Prot;Acc:F4HRI2]
AT1G02360	AT1G53490	0.884524		HEI10	Chitinase family protein [Source:TAIR;Acc:AT1G02360]	E3 ubiquitin-protein ligase CCNB1IP1 homolog [Source:UniProtKB/Swiss-Prot;Acc:F4HRI2]
AT1G04040	AT1G53490	0.847487		HEI10	At1g04040/F21M11_2 [Source:UniProtKB/TrEMBL;Acc:Q9ZWC4]	E3 ubiquitin-protein ligase CCNB1IP1 homolog [Source:UniProtKB/Swiss-Prot;Acc:F4HRI2]
AT1G05000	AT1G53490	0.884524		HEI10	Phosphotyrosine protein phosphatases superfamily protein [Source:UniProtKB/TrEMBL;Acc:F4I780]	E3 ubiquitin-protein ligase CCNB1IP1 homolog [Source:UniProtKB/Swiss-Prot;Acc:F4HRI2]
AT1G06090	AT1G53490	0.76045		HEI10	Delta-9 desaturase-like 1 protein [Source:UniProtKB/Swiss-Prot;Acc:Q9LND9]	E3 ubiquitin-protein ligase CCNB1IP1 homolog [Source:UniProtKB/Swiss-Prot;Acc:F4HRI2]
AT1G02400	AT1G53490	0.884524	GA2OX6	HEI10	Gibberellin 2-beta-dioxygenase 6 [Source:UniProtKB/Swiss-Prot;Acc:Q9FZ21]	E3 ubiquitin-protein ligase CCNB1IP1 homolog [Source:UniProtKB/Swiss-Prot;Acc:F4HRI2]
AT1G01580	AT1G53490	0.884524	FRO2	HEI10	ferric reduction oxidase 2 [Source:TAIR;Acc:AT1G01580]	E3 ubiquitin-protein ligase CCNB1IP1 homolog [Source:UniProtKB/Swiss-Prot;Acc:F4HRI2]
AT1G03220	AT1G53490	0.847487		HEI10	Eukaryotic aspartyl protease family protein [Source:UniProtKB/TrEMBL;Acc:Q9ZVS4]	E3 ubiquitin-protein ligase CCNB1IP1 homolog [Source:UniProtKB/Swiss-Prot;Acc:F4HRI2]
AT1G02500	AT1G53490	0.593783	SAM1	HEI10	S-adenosylmethionine synthase [Source:UniProtKB/TrEMBL;Acc:A0A178WES1]	E3 ubiquitin-protein ligase CCNB1IP1 homolog [Source:UniProtKB/Swiss-Prot;Acc:F4HRI2]
AT1G07380	AT1G53490	0.884524		HEI10	Neutral/alkaline non-lysosomal ceramidase [Source:TAIR;Acc:AT1G07380]	E3 ubiquitin-protein ligase CCNB1IP1 homolog [Source:UniProtKB/Swiss-Prot;Acc:F4HRI2]
AT1G02520	AT1G53490	0.658598	ABCB11	HEI10	ABC transporter B family member 11 [Source:UniProtKB/Swiss-Prot;Acc:Q9FWX7]	E3 ubiquitin-protein ligase CCNB1IP1 homolog [Source:UniProtKB/Swiss-Prot;Acc:F4HRI2]
AT1G05260	AT1G53490	0.63082	PER3	HEI10	Peroxidase [Source:UniProtKB/TrEMBL;Acc:Q0WSR2]	E3 ubiquitin-protein ligase CCNB1IP1 homolog [Source:UniProtKB/Swiss-Prot;Acc:F4HRI2]
AT1G01640	AT1G53490	0.847487		HEI10	BTB/POZ domain-containing protein At1g01640 [Source:UniProtKB/Swiss-Prot;Acc:Q9LQ95]	E3 ubiquitin-protein ligase CCNB1IP1 homolog [Source:UniProtKB/Swiss-Prot;Acc:F4HRI2]
AT1G04360	AT1G53490	0.671561	ATL1	HEI10	RING-H2 finger protein ATL1 [Source:UniProtKB/Swiss-Prot;Acc:P93823]	E3 ubiquitin-protein ligase CCNB1IP1 homolog [Source:UniProtKB/Swiss-Prot;Acc:F4HRI2]
AT1G04440	AT1G53490	0.736376	CKL13	HEI10	Casein kinase 1-like protein 13 [Source:UniProtKB/Swiss-Prot;Acc:Q5XF24]	E3 ubiquitin-protein ligase CCNB1IP1 homolog [Source:UniProtKB/Swiss-Prot;Acc:F4HRI2]
AT1G07590	AT1G53490	0.76045		HEI10	Pentatricopeptide repeat-containing protein At1g07590, mitochondrial [Source:UniProtKB/Swiss-Prot;Acc:Q940Q2]	E3 ubiquitin-protein ligase CCNB1IP1 homolog [Source:UniProtKB/Swiss-Prot;Acc:F4HRI2]
AT1G04730	AT2G31250	0.736376	CTF18	HEMA3	p-loop containing nucleoside triphosphate hydrolases superfamily protein [Source:UniProtKB/TrEMBL;Acc:F4I5S3]	Probable glutamyl-tRNA reductase 3, chloroplastic [Source:UniProtKB/Swiss-Prot;Acc:Q9SJX1]
AT1G01690	AT2G31250	0.606746	ATPRD3	HEMA3	Putative recombination initiation defects 3 [Source:UniProtKB/TrEMBL;Acc:F4HU48]	Probable glutamyl-tRNA reductase 3, chloroplastic [Source:UniProtKB/Swiss-Prot;Acc:Q9SJX1]
AT1G01360	AT1G02340	0.653042	PYL9	HFR1	RCAR1 [Source:UniProtKB/TrEMBL;Acc:A0A178W4H4]	Transcription factor HFR1 [Source:UniProtKB/Swiss-Prot;Acc:Q9FE22]
AT1G03746	AT3G23640	0.617857		HGL1	snoRNA [Source:TAIR;Acc:AT1G03746]	Heteroglycan glucosidase 1 [Source:UniProtKB/TrEMBL;Acc:A0A1I9LTS6]
AT1G04650	AT3G23640	0.81045		HGL1	unknown protein; Ha. [Source:TAIR;Acc:AT1G04650]	Heteroglycan glucosidase 1 [Source:UniProtKB/TrEMBL;Acc:A0A1I9LTS6]
AT1G02965	AT3G23640	0.726058		HGL1	unknown protein; BEST Arabidopsis thaliana protein match is: unknown protein (TAIR:AT1G02960.3); Ha. [Source:TAIR;Acc:AT1G02965]	Heteroglycan glucosidase 1 [Source:UniProtKB/TrEMBL;Acc:A0A1I9LTS6]
AT1G05240	AT3G23640	0.847487	PER2	HGL1	Peroxidase 1 [Source:UniProtKB/Swiss-Prot;Acc:P0DI10]	Heteroglycan glucosidase 1 [Source:UniProtKB/TrEMBL;Acc:A0A1I9LTS6]
AT1G03650	AT1G49560	0.68082		HHO6	Acyl-CoA N-acyltransferases (NAT) superfamily protein [Source:UniProtKB/TrEMBL;Acc:Q8GWN1]	Transcription factor HHO6 [Source:UniProtKB/Swiss-Prot;Acc:Q9FX84]
AT1G04580	AT1G49560	0.593783	AAO4	HHO6	Benzaldehyde dehydrogenase (NAD(+)) [Source:UniProtKB/Swiss-Prot;Acc:Q7G191]	Transcription factor HHO6 [Source:UniProtKB/Swiss-Prot;Acc:Q9FX84]
AT1G04650	AT1G49560	0.543783		HHO6	unknown protein; Ha. [Source:TAIR;Acc:AT1G04650]	Transcription factor HHO6 [Source:UniProtKB/Swiss-Prot;Acc:Q9FX84]
AT1G03780	AT1G49560	0.469709	TPX2	HHO6	Protein TPX2 [Source:UniProtKB/Swiss-Prot;Acc:F4I2H7]	Transcription factor HHO6 [Source:UniProtKB/Swiss-Prot;Acc:Q9FX84]
AT1G01120	AT1G49560	0.556746	KCS1	HHO6	3-ketoacyl-CoA synthase [Source:UniProtKB/TrEMBL;Acc:A0A178W124]	Transcription factor HHO6 [Source:UniProtKB/Swiss-Prot;Acc:Q9FX84]
AT1G07010	AT1G49560	0.723413		HHO6	Calcineurin-like metallo-phosphoesterase superfamily protein [Source:UniProtKB/TrEMBL;Acc:F4HNW0]	Transcription factor HHO6 [Source:UniProtKB/Swiss-Prot;Acc:Q9FX84]
AT1G02520	AT1G49560	0.556746	ABCB11	HHO6	ABC transporter B family member 11 [Source:UniProtKB/Swiss-Prot;Acc:Q9FWX7]	Transcription factor HHO6 [Source:UniProtKB/Swiss-Prot;Acc:Q9FX84]
AT1G01730	AT1G49560	0.699339		HHO6	T1N6.14 protein [Source:UniProtKB/TrEMBL;Acc:Q9LQ83]	Transcription factor HHO6 [Source:UniProtKB/Swiss-Prot;Acc:Q9FX84]
AT1G02780	AT1G49560	0.662302	RPL19A	HHO6	60S ribosomal protein L19-1 [Source:UniProtKB/Swiss-Prot;Acc:Q9SRX2]	Transcription factor HHO6 [Source:UniProtKB/Swiss-Prot;Acc:Q9FX84]
AT1G03630	AT1G49560	0.736376	PORC	HHO6	Protochlorophyllide reductase C, chloroplastic [Source:UniProtKB/Swiss-Prot;Acc:O48741]	Transcription factor HHO6 [Source:UniProtKB/Swiss-Prot;Acc:Q9FX84]
AT1G02065	AT1G14900	0.464153	SPL8	HMGA	Squamosa promoter-binding-like protein 8 [Source:UniProtKB/Swiss-Prot;Acc:Q8GXL3]	HMG-Y-related protein A [Source:UniProtKB/Swiss-Prot;Acc:Q43386]
AT1G07820	AT1G48620	0.68082		HON5	Histone H4 [Source:UniProtKB/TrEMBL;Acc:Q6NR90]	At1g48620 [Source:UniProtKB/TrEMBL;Acc:Q4V3D1]
AT1G07830	AT1G48620	0.556746		HON5	At1g07830/F24B9_7 [Source:UniProtKB/TrEMBL;Acc:Q94JQ7]	At1g48620 [Source:UniProtKB/TrEMBL;Acc:Q4V3D1]
AT1G04900	AT1G48620	0.575265		HON5	Protein arginine methyltransferase NDUFAF7 [Source:UniProtKB/TrEMBL;Acc:A0A178WEZ0]	At1g48620 [Source:UniProtKB/TrEMBL;Acc:Q4V3D1]
AT1G01690	AT1G48620	0.782672	ATPRD3	HON5	Putative recombination initiation defects 3 [Source:UniProtKB/TrEMBL;Acc:F4HU48]	At1g48620 [Source:UniProtKB/TrEMBL;Acc:Q4V3D1]
AT1G02730	AT1G48620	0.643783	CSLD5	HON5	Cellulose synthase-like protein D5 [Source:UniProtKB/Swiss-Prot;Acc:Q9SRW9]	At1g48620 [Source:UniProtKB/TrEMBL;Acc:Q4V3D1]
AT1G02800	AT1G48620	0.667857	CEL2	HON5	Endoglucanase 1 [Source:UniProtKB/Swiss-Prot;Acc:Q9SRX3]	At1g48620 [Source:UniProtKB/TrEMBL;Acc:Q4V3D1]
AT1G01040	AT1G13330	0.391931	DCL1	HOP2	Dicer-like 1 [Source:UniProtKB/TrEMBL;Acc:F4HQG6]	Homologous-pairing protein 2 homolog [Source:UniProtKB/Swiss-Prot;Acc:Q9FX64]
AT1G04830	AT1G13330	0.616005		HOP2	Ypt/Rab-GAP domain of gyp1p superfamily protein [Source:UniProtKB/TrEMBL;Acc:F4I5T4]	Homologous-pairing protein 2 homolog [Source:UniProtKB/Swiss-Prot;Acc:Q9FX64]
AT1G03960	AT1G13330	0.606746	B''EPSILON	HOP2	Probable serine/threonine protein phosphatase 2A regulatory subunit B''epsilon [Source:UniProtKB/Swiss-Prot;Acc:Q84JI6]	Homologous-pairing protein 2 homolog [Source:UniProtKB/Swiss-Prot;Acc:Q9FX64]
AT1G04030	AT3G50470	0.382672		HR3	unknown protein; BEST Arabidopsis thaliana protein match is: unknown protein (TAIR:AT5G44040.1); Ha. [Source:TAIR;Acc:AT1G04030]	MLA10 [Source:UniProtKB/TrEMBL;Acc:A0A178VJG9]
AT1G07135	AT3G50470	0.612302		HR3	At1g07135 [Source:UniProtKB/TrEMBL;Acc:Q9LMK6]	MLA10 [Source:UniProtKB/TrEMBL;Acc:A0A178VJG9]
AT1G04760	AT5G65710	0.569709	VAMP726	HSL2	Putative vesicle-associated membrane protein 726 [Source:UniProtKB/Swiss-Prot;Acc:Q9MAS5]	LRR receptor-like serine/threonine-protein kinase HSL2 [Source:UniProtKB/Swiss-Prot;Acc:C0LGX3]
AT1G04945	AT5G65710	0.708598		HSL2	HIT-type Zinc finger family protein [Source:UniProtKB/TrEMBL;Acc:F4I765]	LRR receptor-like serine/threonine-protein kinase HSL2 [Source:UniProtKB/Swiss-Prot;Acc:C0LGX3]
AT1G01690	AT5G65710	0.625265	ATPRD3	HSL2	Putative recombination initiation defects 3 [Source:UniProtKB/TrEMBL;Acc:F4HU48]	LRR receptor-like serine/threonine-protein kinase HSL2 [Source:UniProtKB/Swiss-Prot;Acc:C0LGX3]
AT1G02690	AT5G65710	0.634524	IMPA-6	HSL2	Importin subunit alpha [Source:UniProtKB/TrEMBL;Acc:F4HXL3]	LRR receptor-like serine/threonine-protein kinase HSL2 [Source:UniProtKB/Swiss-Prot;Acc:C0LGX3]
AT1G03746	AT5G09590	0.575265		HSP70-10	snoRNA [Source:TAIR;Acc:AT1G03746]	Heat shock 70 kDa protein 10, mitochondrial [Source:UniProtKB/Swiss-Prot;Acc:Q9LDZ0]
AT1G04650	AT5G09590	0.68082		HSP70-10	unknown protein; Ha. [Source:TAIR;Acc:AT1G04650]	Heat shock 70 kDa protein 10, mitochondrial [Source:UniProtKB/Swiss-Prot;Acc:Q9LDZ0]
AT1G06810	AT5G09590	0.603042		HSP70-10	Endonuclease/glycosyl hydrolase [Source:UniProtKB/TrEMBL;Acc:Q58G55]	Heat shock 70 kDa protein 10, mitochondrial [Source:UniProtKB/Swiss-Prot;Acc:Q9LDZ0]
AT1G05240	AT5G09590	0.717857	PER2	HSP70-10	Peroxidase 1 [Source:UniProtKB/Swiss-Prot;Acc:P0DI10]	Heat shock 70 kDa protein 10, mitochondrial [Source:UniProtKB/Swiss-Prot;Acc:Q9LDZ0]
AT1G04650	AT1G51060	0.543783		HTA10	unknown protein; Ha. [Source:TAIR;Acc:AT1G04650]	Probable histone H2A.1 [Source:UniProtKB/Swiss-Prot;Acc:Q9C681]
AT1G01520	AT1G51060	0.504894		HTA10	ASG4 [Source:UniProtKB/TrEMBL;Acc:A0A384LJW3]	Probable histone H2A.1 [Source:UniProtKB/Swiss-Prot;Acc:Q9C681]
AT1G05260	AT1G51060	0.541931	PER3	HTA10	Peroxidase [Source:UniProtKB/TrEMBL;Acc:Q0WSR2]	Probable histone H2A.1 [Source:UniProtKB/Swiss-Prot;Acc:Q9C681]
AT1G01950	AT1G07790	0.597487	ARK2	HTB1	Kinesin-like protein [Source:UniProtKB/TrEMBL;Acc:F4HU83]	Histone H2B.1 [Source:UniProtKB/Swiss-Prot;Acc:Q9LQQ4]
AT1G04840	AT1G07790	0.651984	PCMP-H64	HTB1	Pentatricopeptide repeat-containing protein At1g04840 [Source:UniProtKB/Swiss-Prot;Acc:Q9MAT2]	Histone H2B.1 [Source:UniProtKB/Swiss-Prot;Acc:Q9LQQ4]
AT1G04130	AT1G07790	0.43082	TPR2	HTB1	Tetratricopeptide repeat (TPR)-like superfamily protein [Source:UniProtKB/TrEMBL;Acc:F4I456]	Histone H2B.1 [Source:UniProtKB/Swiss-Prot;Acc:Q9LQQ4]
AT1G04760	AT5G65360	0.81045	VAMP726	HTR2	Putative vesicle-associated membrane protein 726 [Source:UniProtKB/Swiss-Prot;Acc:Q9MAS5]	Histone H3 [Source:UniProtKB/TrEMBL;Acc:Q0WRA9]
AT1G02450	AT5G65360	0.569709	NIMIN-1	HTR2	NIMIN1 [Source:UniProtKB/TrEMBL;Acc:A0A178WC43]	Histone H3 [Source:UniProtKB/TrEMBL;Acc:Q0WRA9]
AT1G05260	AT5G65360	0.571561	PER3	HTR2	Peroxidase [Source:UniProtKB/TrEMBL;Acc:Q0WSR2]	Histone H3 [Source:UniProtKB/TrEMBL;Acc:Q0WRA9]
AT1G01690	AT5G65360	0.699339	ATPRD3	HTR2	Putative recombination initiation defects 3 [Source:UniProtKB/TrEMBL;Acc:F4HU48]	Histone H3 [Source:UniProtKB/TrEMBL;Acc:Q0WRA9]
AT1G02610	AT5G65360	0.547487		HTR2	RING/FYVE/PHD zinc finger superfamily protein [Source:UniProtKB/TrEMBL;Acc:F4HXK4]	Histone H3 [Source:UniProtKB/TrEMBL;Acc:Q0WRA9]
AT1G02800	AT5G65360	0.717857	CEL2	HTR2	Endoglucanase 1 [Source:UniProtKB/Swiss-Prot;Acc:Q9SRX3]	Histone H3 [Source:UniProtKB/TrEMBL;Acc:Q0WRA9]
AT1G03650	AT5G10980	0.708598		HTR8	Acyl-CoA N-acyltransferases (NAT) superfamily protein [Source:UniProtKB/TrEMBL;Acc:Q8GWN1]	Histone H3.3 [Source:UniProtKB/Swiss-Prot;Acc:P59169]
AT1G01960	AT5G10980	0.699339	BIG3	HTR8	Brefeldin A-inhibited guanine nucleotide-exchange protein 3 [Source:UniProtKB/Swiss-Prot;Acc:Q9LPC5]	Histone H3.3 [Source:UniProtKB/Swiss-Prot;Acc:P59169]
AT1G02100	AT5G10980	0.708598	LCMT1	HTR8	Leucine carboxyl methyltransferase 1 homolog [Source:UniProtKB/Swiss-Prot;Acc:Q8VY08]	Histone H3.3 [Source:UniProtKB/Swiss-Prot;Acc:P59169]
AT1G03900	AT5G10980	0.634524	ATNAP4	HTR8	NAP4 [Source:UniProtKB/TrEMBL;Acc:A0A178WMR3]	Histone H3.3 [Source:UniProtKB/Swiss-Prot;Acc:P59169]
AT1G07140	AT5G10980	0.649339	RANBP1A	HTR8	Ran-binding protein 1 homolog a [Source:UniProtKB/Swiss-Prot;Acc:Q9LMK7]	Histone H3.3 [Source:UniProtKB/Swiss-Prot;Acc:P59169]
AT1G05180	AT5G10980	0.819709	AXR1	HTR8	NEDD8-activating enzyme E1 regulatory subunit [Source:UniProtKB/TrEMBL;Acc:A0A178WFT2]	Histone H3.3 [Source:UniProtKB/Swiss-Prot;Acc:P59169]
AT1G03230	AT5G10980	0.686376		HTR8	Eukaryotic aspartyl protease family protein [Source:UniProtKB/TrEMBL;Acc:Q9ZVS5]	Histone H3.3 [Source:UniProtKB/Swiss-Prot;Acc:P59169]
AT1G04410	AT5G10980	0.773413	MDH1	HTR8	Malate dehydrogenase [Source:UniProtKB/TrEMBL;Acc:A0A178W4H0]	Histone H3.3 [Source:UniProtKB/Swiss-Prot;Acc:P59169]
AT1G06590	AT5G10980	0.708598	APC5	HTR8	Anaphase-promoting complex subunit 5 [Source:UniProtKB/Swiss-Prot;Acc:Q8H1U4]	Histone H3.3 [Source:UniProtKB/Swiss-Prot;Acc:P59169]
AT1G02870	AT5G23150	0.81045		HUA2	At1g02870 [Source:UniProtKB/TrEMBL;Acc:Q8RWK5]	ENHANCER OF AG-4 protein 2 [Source:UniProtKB/Swiss-Prot;Acc:Q9XER9]
AT1G02890	AT5G23150	0.454894		HUA2	AAA-type ATPase family protein [Source:UniProtKB/TrEMBL;Acc:F4HZ82]	ENHANCER OF AG-4 protein 2 [Source:UniProtKB/Swiss-Prot;Acc:Q9XER9]
AT1G05180	AT5G23150	0.662302	AXR1	HUA2	NEDD8-activating enzyme E1 regulatory subunit [Source:UniProtKB/TrEMBL;Acc:A0A178WFT2]	ENHANCER OF AG-4 protein 2 [Source:UniProtKB/Swiss-Prot;Acc:Q9XER9]
AT1G03746	AT3G63070	0.782672		HULK3	snoRNA [Source:TAIR;Acc:AT1G03746]	Protein HUA2-LIKE 3 [Source:UniProtKB/Swiss-Prot;Acc:F4IZM8]
AT1G04650	AT3G63070	0.63082		HULK3	unknown protein; Ha. [Source:TAIR;Acc:AT1G04650]	Protein HUA2-LIKE 3 [Source:UniProtKB/Swiss-Prot;Acc:F4IZM8]
AT1G06810	AT3G63070	0.671561		HULK3	Endonuclease/glycosyl hydrolase [Source:UniProtKB/TrEMBL;Acc:Q58G55]	Protein HUA2-LIKE 3 [Source:UniProtKB/Swiss-Prot;Acc:F4IZM8]
AT1G02965	AT3G63070	0.726058		HULK3	unknown protein; BEST Arabidopsis thaliana protein match is: unknown protein (TAIR:AT1G02960.3); Ha. [Source:TAIR;Acc:AT1G02965]	Protein HUA2-LIKE 3 [Source:UniProtKB/Swiss-Prot;Acc:F4IZM8]
AT1G02250	AT3G63070	0.649339	NAC005	HULK3	NAC domain-containing protein 5 [Source:UniProtKB/Swiss-Prot;Acc:O81914]	Protein HUA2-LIKE 3 [Source:UniProtKB/Swiss-Prot;Acc:F4IZM8]
AT1G05240	AT3G63070	0.689021	PER2	HULK3	Peroxidase 1 [Source:UniProtKB/Swiss-Prot;Acc:P0DI10]	Protein HUA2-LIKE 3 [Source:UniProtKB/Swiss-Prot;Acc:F4IZM8]
AT1G01980	AT1G04550	0.745635	SEC1A	IAA12	Berberine bridge enzyme-like 1 [Source:UniProtKB/Swiss-Prot;Acc:Q9LPC3]	Auxin-responsive protein IAA12 [Source:UniProtKB/Swiss-Prot;Acc:Q38830]
AT1G02000	AT1G04550	0.81045	GAE2	IAA12	UDP-glucuronate 4-epimerase 2 [Source:UniProtKB/Swiss-Prot;Acc:Q9LPC1]	Auxin-responsive protein IAA12 [Source:UniProtKB/Swiss-Prot;Acc:Q38830]
AT1G01310	AT1G04550	0.847487		IAA12	At1g01310 [Source:UniProtKB/TrEMBL;Acc:Q6ID87]	Auxin-responsive protein IAA12 [Source:UniProtKB/Swiss-Prot;Acc:Q38830]
AT1G01460	AT1G04550	0.782672	PIP5K10	IAA12	Phosphatidylinositol 4-phosphate 5-kinase 10 [Source:UniProtKB/Swiss-Prot;Acc:Q9LMN1]	Auxin-responsive protein IAA12 [Source:UniProtKB/Swiss-Prot;Acc:Q38830]
AT1G02790	AT1G04550	0.68082	PGA3	IAA12	Exopolygalacturonase clone GBGE184 [Source:UniProtKB/Swiss-Prot;Acc:P49062]	Auxin-responsive protein IAA12 [Source:UniProtKB/Swiss-Prot;Acc:Q38830]
AT1G04470	AT1G04550	0.81045		IAA12	F19P19.6 protein [Source:UniProtKB/TrEMBL;Acc:P93812]	Auxin-responsive protein IAA12 [Source:UniProtKB/Swiss-Prot;Acc:Q38830]
AT1G07745	AT1G33970	0.532672	RAD51D	IAN9	DNA repair protein RAD51 homolog 4 [Source:UniProtKB/Swiss-Prot;Acc:Q9LQQ2]	Immune-associated nucleotide-binding protein 9 [Source:UniProtKB/Swiss-Prot;Acc:F4HT21]
AT1G04550	AT1G26120	0.543783	IAA12	ICMEL1	Auxin-responsive protein IAA12 [Source:UniProtKB/Swiss-Prot;Acc:Q38830]	ICME-LIKE1 [Source:UniProtKB/TrEMBL;Acc:A0A178WLU7]
AT1G02100	AT1G26120	0.532672	LCMT1	ICMEL1	Leucine carboxyl methyltransferase 1 homolog [Source:UniProtKB/Swiss-Prot;Acc:Q8VY08]	ICME-LIKE1 [Source:UniProtKB/TrEMBL;Acc:A0A178WLU7]
AT1G04945	AT1G26120	0.662302		ICMEL1	HIT-type Zinc finger family protein [Source:UniProtKB/TrEMBL;Acc:F4I765]	ICME-LIKE1 [Source:UniProtKB/TrEMBL;Acc:A0A178WLU7]
AT1G03055	AT1G26120	0.523413	D27	ICMEL1	Beta-carotene isomerase D27, chloroplastic [Source:UniProtKB/Swiss-Prot;Acc:Q7XA78]	ICME-LIKE1 [Source:UniProtKB/TrEMBL;Acc:A0A178WLU7]
AT1G05180	AT1G26120	0.625265	AXR1	ICMEL1	NEDD8-activating enzyme E1 regulatory subunit [Source:UniProtKB/TrEMBL;Acc:A0A178WFT2]	ICME-LIKE1 [Source:UniProtKB/TrEMBL;Acc:A0A178WLU7]
AT1G04410	AT1G26120	0.532672	MDH1	ICMEL1	Malate dehydrogenase [Source:UniProtKB/TrEMBL;Acc:A0A178W4H0]	ICME-LIKE1 [Source:UniProtKB/TrEMBL;Acc:A0A178WLU7]
AT1G06640	AT5G08335	0.584524		ICMTB	1-aminocyclopropane-1-carboxylate oxidase homolog 2 [Source:UniProtKB/Swiss-Prot;Acc:Q9C5K7]	Protein-S-isoprenylcysteine O-methyltransferase B [Source:UniProtKB/Swiss-Prot;Acc:Q93W54]
AT1G04650	AT5G08335	0.593783		ICMTB	unknown protein; Ha. [Source:TAIR;Acc:AT1G04650]	Protein-S-isoprenylcysteine O-methyltransferase B [Source:UniProtKB/Swiss-Prot;Acc:Q93W54]
AT1G02205	AT5G08335	0.584524	CER1	ICMTB	Fatty acid hydroxylase superfamily [Source:TAIR;Acc:AT1G02205]	Protein-S-isoprenylcysteine O-methyltransferase B [Source:UniProtKB/Swiss-Prot;Acc:Q93W54]
AT1G07890	AT5G08335	0.662302	APX1	ICMTB	MEE6 [Source:UniProtKB/TrEMBL;Acc:A0A178W5I1]	Protein-S-isoprenylcysteine O-methyltransferase B [Source:UniProtKB/Swiss-Prot;Acc:Q93W54]
AT1G02305	AT5G08335	0.597487	CATHB2	ICMTB	Cathepsin B-like protease 2 [Source:UniProtKB/Swiss-Prot;Acc:Q93VC9]	Protein-S-isoprenylcysteine O-methyltransferase B [Source:UniProtKB/Swiss-Prot;Acc:Q93W54]
AT1G03020	AT5G08335	0.634524	GRXS1	ICMTB	Monothiol glutaredoxin-S1 [Source:UniProtKB/Swiss-Prot;Acc:Q9SA68]	Protein-S-isoprenylcysteine O-methyltransferase B [Source:UniProtKB/Swiss-Prot;Acc:Q93W54]
AT1G04970	AT5G08335	0.519709		ICMTB	Putative BPI/LBP family protein At1g04970 [Source:UniProtKB/Swiss-Prot;Acc:Q9MAU5]	Protein-S-isoprenylcysteine O-methyltransferase B [Source:UniProtKB/Swiss-Prot;Acc:Q93W54]
AT1G06030	AT5G08335	0.566005		ICMTB	Probable fructokinase-2 [Source:UniProtKB/Swiss-Prot;Acc:Q9LNE3]	Protein-S-isoprenylcysteine O-methyltransferase B [Source:UniProtKB/Swiss-Prot;Acc:Q93W54]
AT1G02500	AT5G08335	0.584524	SAM1	ICMTB	S-adenosylmethionine synthase [Source:UniProtKB/TrEMBL;Acc:A0A178WES1]	Protein-S-isoprenylcysteine O-methyltransferase B [Source:UniProtKB/Swiss-Prot;Acc:Q93W54]
AT1G07450	AT5G08335	0.584524		ICMTB	Tropinone reductase homolog At1g07450 [Source:UniProtKB/Swiss-Prot;Acc:Q8RX32]	Protein-S-isoprenylcysteine O-methyltransferase B [Source:UniProtKB/Swiss-Prot;Acc:Q93W54]
AT1G01710	AT5G08335	0.584524		ICMTB	Acyl-CoA thioesterase II [Source:UniProtKB/TrEMBL;Acc:F4HU51]	Protein-S-isoprenylcysteine O-methyltransferase B [Source:UniProtKB/Swiss-Prot;Acc:Q93W54]
AT1G01910	AT1G76952	0.671561		IDL5	ATPase [Source:UniProtKB/TrEMBL;Acc:A0A178WPT5]	inflorescence deficient in abscission (IDA)-like 5 [Source:TAIR;Acc:AT1G76952]
AT1G02100	AT1G76952	0.597487	LCMT1	IDL5	Leucine carboxyl methyltransferase 1 homolog [Source:UniProtKB/Swiss-Prot;Acc:Q8VY08]	inflorescence deficient in abscission (IDA)-like 5 [Source:TAIR;Acc:AT1G76952]
AT1G03055	AT1G76952	0.56045	D27	IDL5	Beta-carotene isomerase D27, chloroplastic [Source:UniProtKB/Swiss-Prot;Acc:Q7XA78]	inflorescence deficient in abscission (IDA)-like 5 [Source:TAIR;Acc:AT1G76952]
AT1G04190	AT1G76952	0.773413	TPR3	IDL5	TPR3 [Source:UniProtKB/TrEMBL;Acc:A0A178WLS7]	inflorescence deficient in abscission (IDA)-like 5 [Source:TAIR;Acc:AT1G76952]
AT1G05180	AT1G76952	0.699339	AXR1	IDL5	NEDD8-activating enzyme E1 regulatory subunit [Source:UniProtKB/TrEMBL;Acc:A0A178WFT2]	inflorescence deficient in abscission (IDA)-like 5 [Source:TAIR;Acc:AT1G76952]
AT1G06200	AT1G76952	0.723413		IDL5	Peptidase S24/S26A/S26B/S26C family protein [Source:TAIR;Acc:AT1G06200]	inflorescence deficient in abscission (IDA)-like 5 [Source:TAIR;Acc:AT1G76952]
AT1G06590	AT1G76952	0.81045	APC5	IDL5	Anaphase-promoting complex subunit 5 [Source:UniProtKB/Swiss-Prot;Acc:Q8H1U4]	inflorescence deficient in abscission (IDA)-like 5 [Source:TAIR;Acc:AT1G76952]
AT1G04650	AT3G48670	0.653042		IDN2	unknown protein; Ha. [Source:TAIR;Acc:AT1G04650]	Protein INVOLVED IN DE NOVO 2 [Source:UniProtKB/Swiss-Prot;Acc:Q8VZ79]
AT1G05640	AT3G48670	0.404894		IDN2	Ankyrin repeat family protein [Source:UniProtKB/TrEMBL;Acc:Q9SYK5]	Protein INVOLVED IN DE NOVO 2 [Source:UniProtKB/Swiss-Prot;Acc:Q8VZ79]
AT1G03650	AT5G49310	0.699339		IMPA5	Acyl-CoA N-acyltransferases (NAT) superfamily protein [Source:UniProtKB/TrEMBL;Acc:Q8GWN1]	Importin subunit alpha-5 [Source:UniProtKB/Swiss-Prot;Acc:Q9FJ09]
AT1G04650	AT5G49310	0.593783		IMPA5	unknown protein; Ha. [Source:TAIR;Acc:AT1G04650]	Importin subunit alpha-5 [Source:UniProtKB/Swiss-Prot;Acc:Q9FJ09]
AT1G07010	AT5G49310	0.773413		IMPA5	Calcineurin-like metallo-phosphoesterase superfamily protein [Source:UniProtKB/TrEMBL;Acc:F4HNW0]	Importin subunit alpha-5 [Source:UniProtKB/Swiss-Prot;Acc:Q9FJ09]
AT1G06240	AT5G49310	0.773413		IMPA5	Uncharacterized protein At1g06240 [Source:UniProtKB/TrEMBL;Acc:Q8H109]	Importin subunit alpha-5 [Source:UniProtKB/Swiss-Prot;Acc:Q9FJ09]
AT1G02860	AT5G22510	0.423413	BAH1	INVE	E3 ubiquitin-protein ligase BAH1 [Source:UniProtKB/Swiss-Prot;Acc:Q9SRX9]	Alkaline/neutral invertase E, chloroplastic [Source:UniProtKB/Swiss-Prot;Acc:Q9FK88]
AT1G04760	AT5G22510	0.671561	VAMP726	INVE	Putative vesicle-associated membrane protein 726 [Source:UniProtKB/Swiss-Prot;Acc:Q9MAS5]	Alkaline/neutral invertase E, chloroplastic [Source:UniProtKB/Swiss-Prot;Acc:Q9FK88]
AT1G06170	AT5G22510	0.528968	BHLH89	INVE	Transcription factor bHLH89 [Source:UniProtKB/Swiss-Prot;Acc:Q9LND0]	Alkaline/neutral invertase E, chloroplastic [Source:UniProtKB/Swiss-Prot;Acc:Q9FK88]
AT1G01690	AT5G22510	0.662302	ATPRD3	INVE	Putative recombination initiation defects 3 [Source:UniProtKB/TrEMBL;Acc:F4HU48]	Alkaline/neutral invertase E, chloroplastic [Source:UniProtKB/Swiss-Prot;Acc:Q9FK88]
AT1G02800	AT5G22510	0.658598	CEL2	INVE	Endoglucanase 1 [Source:UniProtKB/Swiss-Prot;Acc:Q9SRX3]	Alkaline/neutral invertase E, chloroplastic [Source:UniProtKB/Swiss-Prot;Acc:Q9FK88]
AT1G05065	AT1G05470	0.46045	CLE20	IP5P6	CLAVATA3/ESR (CLE)-related protein 20 [Source:UniProtKB/Swiss-Prot;Acc:Q3EDI6]	CVP2 [Source:UniProtKB/TrEMBL;Acc:A0A178WIE4]
AT1G03630	AT4G29150	0.671561	PORC	IQD25	Protochlorophyllide reductase C, chloroplastic [Source:UniProtKB/Swiss-Prot;Acc:O48741]	IQ-domain 25 [Source:UniProtKB/TrEMBL;Acc:F4JMV6]
AT1G03650	AT4G29150	0.708598		IQD25	Acyl-CoA N-acyltransferases (NAT) superfamily protein [Source:UniProtKB/TrEMBL;Acc:Q8GWN1]	IQ-domain 25 [Source:UniProtKB/TrEMBL;Acc:F4JMV6]
AT1G04650	AT4G29150	0.593783		IQD25	unknown protein; Ha. [Source:TAIR;Acc:AT1G04650]	IQ-domain 25 [Source:UniProtKB/TrEMBL;Acc:F4JMV6]
AT1G01250	AT4G29150	0.584524	ERF023	IQD25	Ethylene-responsive transcription factor ERF023 [Source:UniProtKB/Swiss-Prot;Acc:Q1ECI2]	IQ-domain 25 [Source:UniProtKB/TrEMBL;Acc:F4JMV6]
AT1G07010	AT4G29150	0.81045		IQD25	Calcineurin-like metallo-phosphoesterase superfamily protein [Source:UniProtKB/TrEMBL;Acc:F4HNW0]	IQ-domain 25 [Source:UniProtKB/TrEMBL;Acc:F4JMV6]
AT1G06240	AT4G29150	0.736376		IQD25	Uncharacterized protein At1g06240 [Source:UniProtKB/TrEMBL;Acc:Q8H109]	IQ-domain 25 [Source:UniProtKB/TrEMBL;Acc:F4JMV6]
AT1G01640	AT4G29150	0.593783		IQD25	BTB/POZ domain-containing protein At1g01640 [Source:UniProtKB/Swiss-Prot;Acc:Q9LQ95]	IQ-domain 25 [Source:UniProtKB/TrEMBL;Acc:F4JMV6]
AT1G04440	AT4G29150	0.593783	CKL13	IQD25	Casein kinase 1-like protein 13 [Source:UniProtKB/Swiss-Prot;Acc:Q5XF24]	IQ-domain 25 [Source:UniProtKB/TrEMBL;Acc:F4JMV6]
AT1G03650	AT1G18840	0.884524		IQD30	Acyl-CoA N-acyltransferases (NAT) superfamily protein [Source:UniProtKB/TrEMBL;Acc:Q8GWN1]	At1g18840 [Source:UniProtKB/TrEMBL;Acc:Q501D2]
AT1G02870	AT1G18840	0.708598		IQD30	At1g02870 [Source:UniProtKB/TrEMBL;Acc:Q8RWK5]	At1g18840 [Source:UniProtKB/TrEMBL;Acc:Q501D2]
AT1G01070	AT1G18840	0.686376		IQD30	WAT1-related protein [Source:UniProtKB/TrEMBL;Acc:A0A178WFU3]	At1g18840 [Source:UniProtKB/TrEMBL;Acc:Q501D2]
AT1G03850	AT1G18840	0.593783		IQD30	Glutaredoxin family protein [Source:TAIR;Acc:AT1G03850]	At1g18840 [Source:UniProtKB/TrEMBL;Acc:Q501D2]
AT1G04945	AT1G18840	0.541931		IQD30	HIT-type Zinc finger family protein [Source:UniProtKB/TrEMBL;Acc:F4I765]	At1g18840 [Source:UniProtKB/TrEMBL;Acc:Q501D2]
AT1G04040	AT1G18840	0.63082		IQD30	At1g04040/F21M11_2 [Source:UniProtKB/TrEMBL;Acc:Q9ZWC4]	At1g18840 [Source:UniProtKB/TrEMBL;Acc:Q501D2]
AT1G07140	AT1G18840	0.723413	RANBP1A	IQD30	Ran-binding protein 1 homolog a [Source:UniProtKB/Swiss-Prot;Acc:Q9LMK7]	At1g18840 [Source:UniProtKB/TrEMBL;Acc:Q501D2]
AT1G05180	AT1G18840	0.671561	AXR1	IQD30	NEDD8-activating enzyme E1 regulatory subunit [Source:UniProtKB/TrEMBL;Acc:A0A178WFT2]	At1g18840 [Source:UniProtKB/TrEMBL;Acc:Q501D2]
AT1G04410	AT1G18840	0.69828	MDH1	IQD30	Malate dehydrogenase [Source:UniProtKB/TrEMBL;Acc:A0A178W4H0]	At1g18840 [Source:UniProtKB/TrEMBL;Acc:Q501D2]
AT1G06645	AT3G22190	0.708598		IQD5	2-oxoglutarate (2OG) and Fe(II)-dependent oxygenase superfamily protein [Source:TAIR;Acc:AT1G06645]	IQD5 [Source:UniProtKB/TrEMBL;Acc:A0A384K8F3]
AT1G06690	AT3G22190	0.649339		IQD5	Uncharacterized oxidoreductase At1g06690, chloroplastic [Source:UniProtKB/Swiss-Prot;Acc:Q94A68]	IQD5 [Source:UniProtKB/TrEMBL;Acc:A0A384K8F3]
AT1G04650	AT3G22190	0.593783		IQD5	unknown protein; Ha. [Source:TAIR;Acc:AT1G04650]	IQD5 [Source:UniProtKB/TrEMBL;Acc:A0A384K8F3]
AT1G02205	AT3G22190	0.584524	CER1	IQD5	Fatty acid hydroxylase superfamily [Source:TAIR;Acc:AT1G02205]	IQD5 [Source:UniProtKB/TrEMBL;Acc:A0A384K8F3]
AT1G01320	AT3G22190	0.556746		IQD5	Tetratricopeptide repeat (TPR)-like superfamily protein [Source:UniProtKB/TrEMBL;Acc:F4HS99]	IQD5 [Source:UniProtKB/TrEMBL;Acc:A0A384K8F3]
AT1G02300	AT3G22190	0.606746	CATHB1	IQD5	Cathepsin B-like protease 1 [Source:UniProtKB/Swiss-Prot;Acc:F4HVZ1]	IQD5 [Source:UniProtKB/TrEMBL;Acc:A0A384K8F3]
AT1G07010	AT3G22190	0.81045		IQD5	Calcineurin-like metallo-phosphoesterase superfamily protein [Source:UniProtKB/TrEMBL;Acc:F4HNW0]	IQD5 [Source:UniProtKB/TrEMBL;Acc:A0A384K8F3]
AT1G01520	AT3G22190	0.541931		IQD5	ASG4 [Source:UniProtKB/TrEMBL;Acc:A0A384LJW3]	IQD5 [Source:UniProtKB/TrEMBL;Acc:A0A384K8F3]
AT1G04210	AT3G22190	0.547487		IQD5	At1g04210 [Source:UniProtKB/TrEMBL;Acc:O64486]	IQD5 [Source:UniProtKB/TrEMBL;Acc:A0A384K8F3]
AT1G02475	AT3G22190	0.634524		IQD5	Polyketide cyclase/dehydrase and lipid transport superfamily protein [Source:UniProtKB/TrEMBL;Acc:Q94K52]	IQD5 [Source:UniProtKB/TrEMBL;Acc:A0A384K8F3]
AT1G06230	AT3G22190	0.556746	GTE4	IQD5	Transcription factor GTE4 [Source:UniProtKB/Swiss-Prot;Acc:Q9LNC4]	IQD5 [Source:UniProtKB/TrEMBL;Acc:A0A384K8F3]
AT1G06240	AT3G22190	0.671561		IQD5	Uncharacterized protein At1g06240 [Source:UniProtKB/TrEMBL;Acc:Q8H109]	IQD5 [Source:UniProtKB/TrEMBL;Acc:A0A384K8F3]
AT1G01640	AT3G22190	0.593783		IQD5	BTB/POZ domain-containing protein At1g01640 [Source:UniProtKB/Swiss-Prot;Acc:Q9LQ95]	IQD5 [Source:UniProtKB/TrEMBL;Acc:A0A384K8F3]
AT1G07450	AT3G22190	0.584524		IQD5	Tropinone reductase homolog At1g07450 [Source:UniProtKB/Swiss-Prot;Acc:Q8RX32]	IQD5 [Source:UniProtKB/TrEMBL;Acc:A0A384K8F3]
AT1G01710	AT3G22190	0.584524		IQD5	Acyl-CoA thioesterase II [Source:UniProtKB/TrEMBL;Acc:F4HU51]	IQD5 [Source:UniProtKB/TrEMBL;Acc:A0A384K8F3]
AT1G04440	AT3G22190	0.593783	CKL13	IQD5	Casein kinase 1-like protein 13 [Source:UniProtKB/Swiss-Prot;Acc:Q5XF24]	IQD5 [Source:UniProtKB/TrEMBL;Acc:A0A384K8F3]
AT1G01730	AT3G22190	0.745635		IQD5	T1N6.14 protein [Source:UniProtKB/TrEMBL;Acc:Q9LQ83]	IQD5 [Source:UniProtKB/TrEMBL;Acc:A0A384K8F3]
AT1G03630	AT3G22190	0.745635	PORC	IQD5	Protochlorophyllide reductase C, chloroplastic [Source:UniProtKB/Swiss-Prot;Acc:O48741]	IQD5 [Source:UniProtKB/TrEMBL;Acc:A0A384K8F3]
AT1G04030	AT3G52870	0.439021		IQM3	unknown protein; BEST Arabidopsis thaliana protein match is: unknown protein (TAIR:AT5G44040.1); Ha. [Source:TAIR;Acc:AT1G04030]	IQ domain-containing protein IQM3 [Source:UniProtKB/Swiss-Prot;Acc:Q9LFA4]
AT1G02980	AT2G26190	0.488228	CUL2	IQM4	Cullin-2 [Source:UniProtKB/Swiss-Prot;Acc:Q9SRZ0]	IQ domain-containing protein IQM4 [Source:UniProtKB/Swiss-Prot;Acc:O64851]
AT1G05180	AT2G26190	0.593783	AXR1	IQM4	NEDD8-activating enzyme E1 regulatory subunit [Source:UniProtKB/TrEMBL;Acc:A0A178WFT2]	IQ domain-containing protein IQM4 [Source:UniProtKB/Swiss-Prot;Acc:O64851]
AT1G05240	AT2G26190	0.643783	PER2	IQM4	Peroxidase 1 [Source:UniProtKB/Swiss-Prot;Acc:P0DI10]	IQ domain-containing protein IQM4 [Source:UniProtKB/Swiss-Prot;Acc:O64851]
AT1G02800	AT2G26190	0.541931	CEL2	IQM4	Endoglucanase 1 [Source:UniProtKB/Swiss-Prot;Acc:Q9SRX3]	IQ domain-containing protein IQM4 [Source:UniProtKB/Swiss-Prot;Acc:O64851]
AT1G02100	AT4G36890	0.575265	LCMT1	IRX14	Leucine carboxyl methyltransferase 1 homolog [Source:UniProtKB/Swiss-Prot;Acc:Q8VY08]	Probable beta-1,4-xylosyltransferase IRX14 [Source:UniProtKB/Swiss-Prot;Acc:Q8L707]
AT1G04970	AT4G36890	0.601984		IRX14	Putative BPI/LBP family protein At1g04970 [Source:UniProtKB/Swiss-Prot;Acc:Q9MAU5]	Probable beta-1,4-xylosyltransferase IRX14 [Source:UniProtKB/Swiss-Prot;Acc:Q8L707]
AT1G05180	AT4G36890	0.63082	AXR1	IRX14	NEDD8-activating enzyme E1 regulatory subunit [Source:UniProtKB/TrEMBL;Acc:A0A178WFT2]	Probable beta-1,4-xylosyltransferase IRX14 [Source:UniProtKB/Swiss-Prot;Acc:Q8L707]
AT1G03230	AT4G36890	0.571561		IRX14	Eukaryotic aspartyl protease family protein [Source:UniProtKB/TrEMBL;Acc:Q9ZVS5]	Probable beta-1,4-xylosyltransferase IRX14 [Source:UniProtKB/Swiss-Prot;Acc:Q8L707]
AT1G04410	AT4G36890	0.593783	MDH1	IRX14	Malate dehydrogenase [Source:UniProtKB/TrEMBL;Acc:A0A178W4H0]	Probable beta-1,4-xylosyltransferase IRX14 [Source:UniProtKB/Swiss-Prot;Acc:Q8L707]
AT1G02300	AT5G16760	0.662302	CATHB1	ITPK1	Cathepsin B-like protease 1 [Source:UniProtKB/Swiss-Prot;Acc:F4HVZ1]	Inositol-tetrakisphosphate 1-kinase [Source:UniProtKB/TrEMBL;Acc:A0A178U6K3]
AT1G03130	AT5G16760	0.662302	PSAD2	ITPK1	Photosystem I reaction center subunit II-2, chloroplastic [Source:UniProtKB/Swiss-Prot;Acc:Q9SA56]	Inositol-tetrakisphosphate 1-kinase [Source:UniProtKB/TrEMBL;Acc:A0A178U6K3]
AT1G04170	AT5G16760	0.662302	EIF2 GAMMA	ITPK1	Eukaryotic translation initiation factor 2 gamma subunit [Source:UniProtKB/TrEMBL;Acc:O64490]	Inositol-tetrakisphosphate 1-kinase [Source:UniProtKB/TrEMBL;Acc:A0A178U6K3]
AT1G05180	AT5G16760	0.469709	AXR1	ITPK1	NEDD8-activating enzyme E1 regulatory subunit [Source:UniProtKB/TrEMBL;Acc:A0A178WFT2]	Inositol-tetrakisphosphate 1-kinase [Source:UniProtKB/TrEMBL;Acc:A0A178U6K3]
AT1G04210	AT5G16760	0.671561		ITPK1	At1g04210 [Source:UniProtKB/TrEMBL;Acc:O64486]	Inositol-tetrakisphosphate 1-kinase [Source:UniProtKB/TrEMBL;Acc:A0A178U6K3]
AT1G04510	AT5G16760	0.699339	PRP19A	ITPK1	Pre-mRNA-processing factor 19 homolog 1 [Source:UniProtKB/Swiss-Prot;Acc:Q94BR4]	Inositol-tetrakisphosphate 1-kinase [Source:UniProtKB/TrEMBL;Acc:A0A178U6K3]
AT1G01840	AT1G05770	0.686376		JAL2	AP2-like ethylene-responsive transcription factor SNZ [Source:UniProtKB/TrEMBL;Acc:Q9LQ71]	Jacalin-related lectin 2 [Source:UniProtKB/Swiss-Prot;Acc:Q9MA49]
AT1G01240	AT1G06660	0.732672		JASON	At1g01240/F6F3_11 [Source:UniProtKB/TrEMBL;Acc:Q9LNJ7]	Protein JASON [Source:UniProtKB/Swiss-Prot;Acc:F4IDQ5]
AT1G02300	AT1G06660	0.634524	CATHB1	JASON	Cathepsin B-like protease 1 [Source:UniProtKB/Swiss-Prot;Acc:F4HVZ1]	Protein JASON [Source:UniProtKB/Swiss-Prot;Acc:F4IDQ5]
AT1G03110	AT1G06660	0.588228	TRM82	JASON	tRNA (guanine-N(7)-)-methyltransferase non-catalytic subunit [Source:UniProtKB/TrEMBL;Acc:A0A178VZV6]	Protein JASON [Source:UniProtKB/Swiss-Prot;Acc:F4IDQ5]
AT1G06230	AT1G06660	0.634524	GTE4	JASON	Transcription factor GTE4 [Source:UniProtKB/Swiss-Prot;Acc:Q9LNC4]	Protein JASON [Source:UniProtKB/Swiss-Prot;Acc:F4IDQ5]
AT1G01070	AT5G19280	0.543783		KAPP	WAT1-related protein [Source:UniProtKB/TrEMBL;Acc:A0A178WFU3]	Kinase associated protein phosphatase [Source:UniProtKB/TrEMBL;Acc:F4K124]
AT1G04650	AT5G19280	0.708598		KAPP	unknown protein; Ha. [Source:TAIR;Acc:AT1G04650]	Kinase associated protein phosphatase [Source:UniProtKB/TrEMBL;Acc:F4K124]
AT1G04980	AT5G19280	0.556746	PDIL2-2	KAPP	Protein disulfide-isomerase like 2-2 [Source:UniProtKB/Swiss-Prot;Acc:Q9MAU6]	Kinase associated protein phosphatase [Source:UniProtKB/TrEMBL;Acc:F4K124]
AT1G05240	AT5G19280	0.704894	PER2	KAPP	Peroxidase 1 [Source:UniProtKB/Swiss-Prot;Acc:P0DI10]	Kinase associated protein phosphatase [Source:UniProtKB/TrEMBL;Acc:F4K124]
AT1G04190	AT5G48880	0.569709	TPR3	KAT5	TPR3 [Source:UniProtKB/TrEMBL;Acc:A0A178WLS7]	PKT2 [Source:UniProtKB/TrEMBL;Acc:A0A178UEC0]
AT1G06200	AT5G48880	0.578968		KAT5	Peptidase S24/S26A/S26B/S26C family protein [Source:TAIR;Acc:AT1G06200]	PKT2 [Source:UniProtKB/TrEMBL;Acc:A0A178UEC0]
AT1G06380	AT5G48880	0.593783		KAT5	Ribosomal protein L1p/L10e family [Source:UniProtKB/TrEMBL;Acc:Q9LMI1]	PKT2 [Source:UniProtKB/TrEMBL;Acc:A0A178UEC0]
AT1G01690	AT5G48880	0.606746	ATPRD3	KAT5	Putative recombination initiation defects 3 [Source:UniProtKB/TrEMBL;Acc:F4HU48]	PKT2 [Source:UniProtKB/TrEMBL;Acc:A0A178UEC0]
AT1G06590	AT5G48880	0.541931	APC5	KAT5	Anaphase-promoting complex subunit 5 [Source:UniProtKB/Swiss-Prot;Acc:Q8H1U4]	PKT2 [Source:UniProtKB/TrEMBL;Acc:A0A178UEC0]
AT1G04650	AT1G12360	0.593783		KEU	unknown protein; Ha. [Source:TAIR;Acc:AT1G04650]	SNARE-interacting protein KEULE [Source:UniProtKB/Swiss-Prot;Acc:Q9C5X3]
AT1G02250	AT1G12360	0.556746	NAC005	KEU	NAC domain-containing protein 5 [Source:UniProtKB/Swiss-Prot;Acc:O81914]	SNARE-interacting protein KEULE [Source:UniProtKB/Swiss-Prot;Acc:Q9C5X3]
AT1G01940	AT4G14330	0.578968	CYP18-1	KIN10A	Peptidyl-prolyl cis-trans isomerase CYP18-1 [Source:UniProtKB/Swiss-Prot;Acc:Q9LPC7]	Kinesin-like protein KIN-10A [Source:UniProtKB/Swiss-Prot;Acc:Q8VWI7]
AT1G07820	AT4G14330	0.606746		KIN10A	Histone H4 [Source:UniProtKB/TrEMBL;Acc:Q6NR90]	Kinesin-like protein KIN-10A [Source:UniProtKB/Swiss-Prot;Acc:Q8VWI7]
AT1G04190	AT4G14330	0.514153	TPR3	KIN10A	TPR3 [Source:UniProtKB/TrEMBL;Acc:A0A178WLS7]	Kinesin-like protein KIN-10A [Source:UniProtKB/Swiss-Prot;Acc:Q8VWI7]
AT1G06200	AT4G14330	0.514153		KIN10A	Peptidase S24/S26A/S26B/S26C family protein [Source:TAIR;Acc:AT1G06200]	Kinesin-like protein KIN-10A [Source:UniProtKB/Swiss-Prot;Acc:Q8VWI7]
AT1G01690	AT4G14330	0.606746	ATPRD3	KIN10A	Putative recombination initiation defects 3 [Source:UniProtKB/TrEMBL;Acc:F4HU48]	Kinesin-like protein KIN-10A [Source:UniProtKB/Swiss-Prot;Acc:Q8VWI7]
AT1G06620	AT4G21270	0.717857		KIN14C	1-aminocyclopropane-1-carboxylate oxidase homolog 1 [Source:UniProtKB/Swiss-Prot;Acc:Q84MB3]	Kinesin-like protein KIN-14C [Source:UniProtKB/Swiss-Prot;Acc:Q07970]
AT1G02810	AT4G21270	0.773413	PME7	KIN14C	Probable pectinesterase/pectinesterase inhibitor 7 [Source:UniProtKB/Swiss-Prot;Acc:Q9SRX4]	Kinesin-like protein KIN-14C [Source:UniProtKB/Swiss-Prot;Acc:Q07970]
AT1G05570	AT4G21270	0.884524	CALS1	KIN14C	Callose synthase 1 [Source:UniProtKB/Swiss-Prot;Acc:Q9AUE0]	Kinesin-like protein KIN-14C [Source:UniProtKB/Swiss-Prot;Acc:Q07970]
AT1G01010	AT4G21270	0.76045	NAC001	KIN14C	NAC domain-containing protein 1 [Source:UniProtKB/Swiss-Prot;Acc:Q0WV96]	Kinesin-like protein KIN-14C [Source:UniProtKB/Swiss-Prot;Acc:Q07970]
AT1G05575	AT4G21270	0.778968		KIN14C	Transmembrane protein [Source:UniProtKB/TrEMBL;Acc:Q8LC91]	Kinesin-like protein KIN-14C [Source:UniProtKB/Swiss-Prot;Acc:Q07970]
AT1G02920	AT4G21270	0.778968	GSTF7	KIN14C	Glutathione S-transferase F7 [Source:UniProtKB/Swiss-Prot;Acc:Q9SRY5]	Kinesin-like protein KIN-14C [Source:UniProtKB/Swiss-Prot;Acc:Q07970]
AT1G05660	AT4G21270	0.884524		KIN14C	F3F20.11 protein [Source:UniProtKB/TrEMBL;Acc:Q9SYK7]	Kinesin-like protein KIN-14C [Source:UniProtKB/Swiss-Prot;Acc:Q07970]
AT1G03850	AT4G21270	0.782672		KIN14C	Glutaredoxin family protein [Source:TAIR;Acc:AT1G03850]	Kinesin-like protein KIN-14C [Source:UniProtKB/Swiss-Prot;Acc:Q07970]
AT1G06840	AT4G21270	0.778968		KIN14C	Probable LRR receptor-like serine/threonine-protein kinase At1g06840 [Source:UniProtKB/Swiss-Prot;Acc:C0LGD7]	Kinesin-like protein KIN-14C [Source:UniProtKB/Swiss-Prot;Acc:Q07970]
AT1G02220	AT4G21270	0.884524	NAC003	KIN14C	NAC domain-containing protein 3 [Source:UniProtKB/Swiss-Prot;Acc:Q5PP28]	Kinesin-like protein KIN-14C [Source:UniProtKB/Swiss-Prot;Acc:Q07970]
AT1G03880	AT4G21270	0.884524	CRB	KIN14C	CRU2 [Source:UniProtKB/TrEMBL;Acc:A0A178W5K4]	Kinesin-like protein KIN-14C [Source:UniProtKB/Swiss-Prot;Acc:Q07970]
AT1G03010	AT4G21270	0.63082		KIN14C	BTB/POZ domain-containing protein At1g03010 [Source:UniProtKB/Swiss-Prot;Acc:Q9SA69]	Kinesin-like protein KIN-14C [Source:UniProtKB/Swiss-Prot;Acc:Q07970]
AT1G01470	AT4G21270	0.773413	LEA14	KIN14C	LSR3 [Source:UniProtKB/TrEMBL;Acc:A0A178W160]	Kinesin-like protein KIN-14C [Source:UniProtKB/Swiss-Prot;Acc:Q07970]
AT1G02360	AT4G21270	0.884524		KIN14C	Chitinase family protein [Source:TAIR;Acc:AT1G02360]	Kinesin-like protein KIN-14C [Source:UniProtKB/Swiss-Prot;Acc:Q07970]
AT1G04040	AT4G21270	0.847487		KIN14C	At1g04040/F21M11_2 [Source:UniProtKB/TrEMBL;Acc:Q9ZWC4]	Kinesin-like protein KIN-14C [Source:UniProtKB/Swiss-Prot;Acc:Q07970]
AT1G05000	AT4G21270	0.884524		KIN14C	Phosphotyrosine protein phosphatases superfamily protein [Source:UniProtKB/TrEMBL;Acc:F4I780]	Kinesin-like protein KIN-14C [Source:UniProtKB/Swiss-Prot;Acc:Q07970]
AT1G06090	AT4G21270	0.76045		KIN14C	Delta-9 desaturase-like 1 protein [Source:UniProtKB/Swiss-Prot;Acc:Q9LND9]	Kinesin-like protein KIN-14C [Source:UniProtKB/Swiss-Prot;Acc:Q07970]
AT1G02400	AT4G21270	0.884524	GA2OX6	KIN14C	Gibberellin 2-beta-dioxygenase 6 [Source:UniProtKB/Swiss-Prot;Acc:Q9FZ21]	Kinesin-like protein KIN-14C [Source:UniProtKB/Swiss-Prot;Acc:Q07970]
AT1G03210	AT4G21270	0.76045		KIN14C	Phenazine biosynthesis PhzC/PhzF protein [Source:TAIR;Acc:AT1G03210]	Kinesin-like protein KIN-14C [Source:UniProtKB/Swiss-Prot;Acc:Q07970]
AT1G01580	AT4G21270	0.884524	FRO2	KIN14C	ferric reduction oxidase 2 [Source:TAIR;Acc:AT1G01580]	Kinesin-like protein KIN-14C [Source:UniProtKB/Swiss-Prot;Acc:Q07970]
AT1G03220	AT4G21270	0.847487		KIN14C	Eukaryotic aspartyl protease family protein [Source:UniProtKB/TrEMBL;Acc:Q9ZVS4]	Kinesin-like protein KIN-14C [Source:UniProtKB/Swiss-Prot;Acc:Q07970]
AT1G02500	AT4G21270	0.593783	SAM1	KIN14C	S-adenosylmethionine synthase [Source:UniProtKB/TrEMBL;Acc:A0A178WES1]	Kinesin-like protein KIN-14C [Source:UniProtKB/Swiss-Prot;Acc:Q07970]
AT1G07380	AT4G21270	0.884524		KIN14C	Neutral/alkaline non-lysosomal ceramidase [Source:TAIR;Acc:AT1G07380]	Kinesin-like protein KIN-14C [Source:UniProtKB/Swiss-Prot;Acc:Q07970]
AT1G02520	AT4G21270	0.658598	ABCB11	KIN14C	ABC transporter B family member 11 [Source:UniProtKB/Swiss-Prot;Acc:Q9FWX7]	Kinesin-like protein KIN-14C [Source:UniProtKB/Swiss-Prot;Acc:Q07970]
AT1G05260	AT4G21270	0.63082	PER3	KIN14C	Peroxidase [Source:UniProtKB/TrEMBL;Acc:Q0WSR2]	Kinesin-like protein KIN-14C [Source:UniProtKB/Swiss-Prot;Acc:Q07970]
AT1G04360	AT4G21270	0.671561	ATL1	KIN14C	RING-H2 finger protein ATL1 [Source:UniProtKB/Swiss-Prot;Acc:P93823]	Kinesin-like protein KIN-14C [Source:UniProtKB/Swiss-Prot;Acc:Q07970]
AT1G01640	AT4G21270	0.847487		KIN14C	BTB/POZ domain-containing protein At1g01640 [Source:UniProtKB/Swiss-Prot;Acc:Q9LQ95]	Kinesin-like protein KIN-14C [Source:UniProtKB/Swiss-Prot;Acc:Q07970]
AT1G04440	AT4G21270	0.736376	CKL13	KIN14C	Casein kinase 1-like protein 13 [Source:UniProtKB/Swiss-Prot;Acc:Q5XF24]	Kinesin-like protein KIN-14C [Source:UniProtKB/Swiss-Prot;Acc:Q07970]
AT1G07590	AT4G21270	0.76045		KIN14C	Pentatricopeptide repeat-containing protein At1g07590, mitochondrial [Source:UniProtKB/Swiss-Prot;Acc:Q940Q2]	Kinesin-like protein KIN-14C [Source:UniProtKB/Swiss-Prot;Acc:Q07970]
AT1G07610	AT4G21270	0.884524	MT1C	KIN14C	Metallothionein-like protein 1C [Source:UniProtKB/Swiss-Prot;Acc:Q38804]	Kinesin-like protein KIN-14C [Source:UniProtKB/Swiss-Prot;Acc:Q07970]
AT1G06640	AT3G43210	0.736376		KIN7B	1-aminocyclopropane-1-carboxylate oxidase homolog 2 [Source:UniProtKB/Swiss-Prot;Acc:Q9C5K7]	Kinesin-like protein KIN-7B [Source:UniProtKB/Swiss-Prot;Acc:Q8LNZ2]
AT1G02930	AT3G43210	0.625265	GSTF6	KIN7B	Glutathione S-transferase F6 [Source:UniProtKB/Swiss-Prot;Acc:P42760]	Kinesin-like protein KIN-7B [Source:UniProtKB/Swiss-Prot;Acc:Q8LNZ2]
AT1G02940	AT3G43210	0.556746	ATGSTF5	KIN7B	glutathione S-transferase (class phi) 5 [Source:TAIR;Acc:AT1G02940]	Kinesin-like protein KIN-7B [Source:UniProtKB/Swiss-Prot;Acc:Q8LNZ2]
AT1G05850	AT3G43210	0.556746	CTL1	KIN7B	Chitinase-like protein 1 [Source:UniProtKB/Swiss-Prot;Acc:Q9MA41]	Kinesin-like protein KIN-7B [Source:UniProtKB/Swiss-Prot;Acc:Q8LNZ2]
AT1G03010	AT3G43210	0.773413		KIN7B	BTB/POZ domain-containing protein At1g03010 [Source:UniProtKB/Swiss-Prot;Acc:Q9SA69]	Kinesin-like protein KIN-7B [Source:UniProtKB/Swiss-Prot;Acc:Q8LNZ2]
AT1G01530	AT3G43210	0.556746	AGL28	KIN7B	AGL28 [Source:UniProtKB/TrEMBL;Acc:A0A178WE04]	Kinesin-like protein KIN-7B [Source:UniProtKB/Swiss-Prot;Acc:Q8LNZ2]
AT1G03210	AT3G43210	0.606746		KIN7B	Phenazine biosynthesis PhzC/PhzF protein [Source:TAIR;Acc:AT1G03210]	Kinesin-like protein KIN-7B [Source:UniProtKB/Swiss-Prot;Acc:Q8LNZ2]
AT1G05200	AT3G43210	0.525265	GLR3.4	KIN7B	Glutamate receptor [Source:UniProtKB/TrEMBL;Acc:Q53YX3]	Kinesin-like protein KIN-7B [Source:UniProtKB/Swiss-Prot;Acc:Q8LNZ2]
AT1G04250	AT3G43210	0.736376	IAA17	KIN7B	Auxin-responsive protein IAA17 [Source:UniProtKB/Swiss-Prot;Acc:P93830]	Kinesin-like protein KIN-7B [Source:UniProtKB/Swiss-Prot;Acc:Q8LNZ2]
AT1G02500	AT3G43210	0.736376	SAM1	KIN7B	S-adenosylmethionine synthase [Source:UniProtKB/TrEMBL;Acc:A0A178WES1]	Kinesin-like protein KIN-7B [Source:UniProtKB/Swiss-Prot;Acc:Q8LNZ2]
AT1G05260	AT3G43210	0.81045	PER3	KIN7B	Peroxidase [Source:UniProtKB/TrEMBL;Acc:Q0WSR2]	Kinesin-like protein KIN-7B [Source:UniProtKB/Swiss-Prot;Acc:Q8LNZ2]
AT1G05340	AT3G43210	0.704894		KIN7B	Cysteine-rich TM module stress tolerance protein [Source:UniProtKB/TrEMBL;Acc:O23035]	Kinesin-like protein KIN-7B [Source:UniProtKB/Swiss-Prot;Acc:Q8LNZ2]
AT1G04730	AT5G51795	0.723413	CTF18	KLP	p-loop containing nucleoside triphosphate hydrolases superfamily protein [Source:UniProtKB/TrEMBL;Acc:F4I5S3]	KIN17-like protein KLP [Source:UniProtKB/Swiss-Prot;Acc:F4KDD7]
AT1G04760	AT5G51795	0.671561	VAMP726	KLP	Putative vesicle-associated membrane protein 726 [Source:UniProtKB/Swiss-Prot;Acc:Q9MAS5]	KIN17-like protein KLP [Source:UniProtKB/Swiss-Prot;Acc:F4KDD7]
AT1G01690	AT5G51795	0.671561	ATPRD3	KLP	Putative recombination initiation defects 3 [Source:UniProtKB/TrEMBL;Acc:F4HU48]	KIN17-like protein KLP [Source:UniProtKB/Swiss-Prot;Acc:F4KDD7]
AT1G03390	AT5G51795	0.608598		KLP	F21B7.2 [Source:UniProtKB/TrEMBL;Acc:Q9LR83]	KIN17-like protein KLP [Source:UniProtKB/Swiss-Prot;Acc:F4KDD7]
AT1G04580	AT1G14760	0.773413	AAO4	KNATM	Benzaldehyde dehydrogenase (NAD(+)) [Source:UniProtKB/Swiss-Prot;Acc:Q7G191]	Protein KNATM [Source:UniProtKB/Swiss-Prot;Acc:F4HXU3]
AT1G05180	AT1G14760	0.556746	AXR1	KNATM	NEDD8-activating enzyme E1 regulatory subunit [Source:UniProtKB/TrEMBL;Acc:A0A178WFT2]	Protein KNATM [Source:UniProtKB/Swiss-Prot;Acc:F4HXU3]
AT1G03600	AT1G14760	0.488228	PSB27-1	KNATM	Photosystem II repair protein PSB27-H1, chloroplastic [Source:UniProtKB/Swiss-Prot;Acc:Q9LR64]	Protein KNATM [Source:UniProtKB/Swiss-Prot;Acc:F4HXU3]
AT1G03610	AT1G14760	0.556746		KNATM	Plant/protein (DUF789) [Source:UniProtKB/TrEMBL;Acc:Q8LF98]	Protein KNATM [Source:UniProtKB/Swiss-Prot;Acc:F4HXU3]
AT1G03630	AT4G27280	0.662302	PORC	KRP1	Protochlorophyllide reductase C, chloroplastic [Source:UniProtKB/Swiss-Prot;Acc:O48741]	Calcium-binding protein KRP1 [Source:UniProtKB/Swiss-Prot;Acc:O81831]
AT1G01960	AT4G27280	0.662302	BIG3	KRP1	Brefeldin A-inhibited guanine nucleotide-exchange protein 3 [Source:UniProtKB/Swiss-Prot;Acc:Q9LPC5]	Calcium-binding protein KRP1 [Source:UniProtKB/Swiss-Prot;Acc:O81831]
AT1G01010	AT4G27280	0.547487	NAC001	KRP1	NAC domain-containing protein 1 [Source:UniProtKB/Swiss-Prot;Acc:Q0WV96]	Calcium-binding protein KRP1 [Source:UniProtKB/Swiss-Prot;Acc:O81831]
AT1G02870	AT4G27280	0.695635		KRP1	At1g02870 [Source:UniProtKB/TrEMBL;Acc:Q8RWK5]	Calcium-binding protein KRP1 [Source:UniProtKB/Swiss-Prot;Acc:O81831]
AT1G06690	AT4G27280	0.68082		KRP1	Uncharacterized oxidoreductase At1g06690, chloroplastic [Source:UniProtKB/Swiss-Prot;Acc:Q94A68]	Calcium-binding protein KRP1 [Source:UniProtKB/Swiss-Prot;Acc:O81831]
AT1G02100	AT4G27280	0.708598	LCMT1	KRP1	Leucine carboxyl methyltransferase 1 homolog [Source:UniProtKB/Swiss-Prot;Acc:Q8VY08]	Calcium-binding protein KRP1 [Source:UniProtKB/Swiss-Prot;Acc:O81831]
AT1G04870	AT4G27280	0.68082	PRMT10	KRP1	PRMT10 [Source:UniProtKB/TrEMBL;Acc:A0A178WKU5]	Calcium-binding protein KRP1 [Source:UniProtKB/Swiss-Prot;Acc:O81831]
AT1G03055	AT4G27280	0.588228	D27	KRP1	Beta-carotene isomerase D27, chloroplastic [Source:UniProtKB/Swiss-Prot;Acc:Q7XA78]	Calcium-binding protein KRP1 [Source:UniProtKB/Swiss-Prot;Acc:O81831]
AT1G05180	AT4G27280	0.708598	AXR1	KRP1	NEDD8-activating enzyme E1 regulatory subunit [Source:UniProtKB/TrEMBL;Acc:A0A178WFT2]	Calcium-binding protein KRP1 [Source:UniProtKB/Swiss-Prot;Acc:O81831]
AT1G04410	AT4G27280	0.76045	MDH1	KRP1	Malate dehydrogenase [Source:UniProtKB/TrEMBL;Acc:A0A178W4H0]	Calcium-binding protein KRP1 [Source:UniProtKB/Swiss-Prot;Acc:O81831]
AT1G03746	AT2G23660	0.782672		LBD10	snoRNA [Source:TAIR;Acc:AT1G03746]	LOB domain-containing protein 10 [Source:UniProtKB/Swiss-Prot;Acc:O64836]
AT1G04650	AT2G23660	0.63082		LBD10	unknown protein; Ha. [Source:TAIR;Acc:AT1G04650]	LOB domain-containing protein 10 [Source:UniProtKB/Swiss-Prot;Acc:O64836]
AT1G06810	AT2G23660	0.68082		LBD10	Endonuclease/glycosyl hydrolase [Source:UniProtKB/TrEMBL;Acc:Q58G55]	LOB domain-containing protein 10 [Source:UniProtKB/Swiss-Prot;Acc:O64836]
AT1G02965	AT2G23660	0.726058		LBD10	unknown protein; BEST Arabidopsis thaliana protein match is: unknown protein (TAIR:AT1G02960.3); Ha. [Source:TAIR;Acc:AT1G02965]	LOB domain-containing protein 10 [Source:UniProtKB/Swiss-Prot;Acc:O64836]
AT1G02250	AT2G23660	0.649339	NAC005	LBD10	NAC domain-containing protein 5 [Source:UniProtKB/Swiss-Prot;Acc:O81914]	LOB domain-containing protein 10 [Source:UniProtKB/Swiss-Prot;Acc:O64836]
AT1G06148	AT2G23660	0.736376		LBD10	Unknown gene [Source:TAIR;Acc:AT1G06148]	LOB domain-containing protein 10 [Source:UniProtKB/Swiss-Prot;Acc:O64836]
AT1G05240	AT2G23660	0.689021	PER2	LBD10	Peroxidase 1 [Source:UniProtKB/Swiss-Prot;Acc:P0DI10]	LOB domain-containing protein 10 [Source:UniProtKB/Swiss-Prot;Acc:O64836]
AT1G03660	AT3G47870	0.495635		LBD27	Ankyrin-repeat containing protein [Source:UniProtKB/TrEMBL;Acc:F4I2G0]	LOB domain-containing protein 27 [Source:UniProtKB/Swiss-Prot;Acc:Q9STS6]
AT1G04650	AT5G67420	0.754894		LBD37	unknown protein; Ha. [Source:TAIR;Acc:AT1G04650]	LOB domain-containing protein 37 [Source:UniProtKB/Swiss-Prot;Acc:Q9FN11]
AT1G02965	AT5G67420	0.699339		LBD37	unknown protein; BEST Arabidopsis thaliana protein match is: unknown protein (TAIR:AT1G02960.3); Ha. [Source:TAIR;Acc:AT1G02965]	LOB domain-containing protein 37 [Source:UniProtKB/Swiss-Prot;Acc:Q9FN11]
AT1G02340	AT5G67420	0.51045	HFR1	LBD37	Transcription factor HFR1 [Source:UniProtKB/Swiss-Prot;Acc:Q9FE22]	LOB domain-containing protein 37 [Source:UniProtKB/Swiss-Prot;Acc:Q9FN11]
AT1G05240	AT5G67420	0.699339	PER2	LBD37	Peroxidase 1 [Source:UniProtKB/Swiss-Prot;Acc:P0DI10]	LOB domain-containing protein 37 [Source:UniProtKB/Swiss-Prot;Acc:Q9FN11]
AT1G03660	AT4G16310	0.584524		LDL3	Ankyrin-repeat containing protein [Source:UniProtKB/TrEMBL;Acc:F4I2G0]	Lysine-specific histone demethylase 1 homolog 3 [Source:UniProtKB/Swiss-Prot;Acc:F4JLS1]
AT1G07745	AT4G16310	0.640079	RAD51D	LDL3	DNA repair protein RAD51 homolog 4 [Source:UniProtKB/Swiss-Prot;Acc:Q9LQQ2]	Lysine-specific histone demethylase 1 homolog 3 [Source:UniProtKB/Swiss-Prot;Acc:F4JLS1]
AT1G05680	AT4G16310	0.538228	UGT74E2	LDL3	Glycosyltransferase (Fragment) [Source:UniProtKB/TrEMBL;Acc:A0A0K1SBE8]	Lysine-specific histone demethylase 1 homolog 3 [Source:UniProtKB/Swiss-Prot;Acc:F4JLS1]
AT1G05065	AT4G16310	0.625265	CLE20	LDL3	CLAVATA3/ESR (CLE)-related protein 20 [Source:UniProtKB/Swiss-Prot;Acc:Q3EDI6]	Lysine-specific histone demethylase 1 homolog 3 [Source:UniProtKB/Swiss-Prot;Acc:F4JLS1]
AT1G01310	AT1G01470	0.847487		LEA14	At1g01310 [Source:UniProtKB/TrEMBL;Acc:Q6ID87]	LSR3 [Source:UniProtKB/TrEMBL;Acc:A0A178W160]
AT1G01910	AT1G28300	0.708598		LEC2	ATPase [Source:UniProtKB/TrEMBL;Acc:A0A178WPT5]	B3 domain-containing transcription factor LEC2 [Source:UniProtKB/Swiss-Prot;Acc:Q1PFR7]
AT1G03650	AT1G28300	0.708598		LEC2	Acyl-CoA N-acyltransferases (NAT) superfamily protein [Source:UniProtKB/TrEMBL;Acc:Q8GWN1]	B3 domain-containing transcription factor LEC2 [Source:UniProtKB/Swiss-Prot;Acc:Q1PFR7]
AT1G02870	AT1G28300	0.736376		LEC2	At1g02870 [Source:UniProtKB/TrEMBL;Acc:Q8RWK5]	B3 domain-containing transcription factor LEC2 [Source:UniProtKB/Swiss-Prot;Acc:Q1PFR7]
AT1G07770	AT1G28300	0.63082	RPS15AF	LEC2	40S ribosomal protein S15a-1 [Source:UniProtKB/Swiss-Prot;Acc:P42798]	B3 domain-containing transcription factor LEC2 [Source:UniProtKB/Swiss-Prot;Acc:Q1PFR7]
AT1G01070	AT1G28300	0.723413		LEC2	WAT1-related protein [Source:UniProtKB/TrEMBL;Acc:A0A178WFU3]	B3 domain-containing transcription factor LEC2 [Source:UniProtKB/Swiss-Prot;Acc:Q1PFR7]
AT1G01110	AT1G28300	0.51045	IQD18	LEC2	IQ-domain 18 [Source:UniProtKB/TrEMBL;Acc:Q9MAM4]	B3 domain-containing transcription factor LEC2 [Source:UniProtKB/Swiss-Prot;Acc:Q1PFR7]
AT1G05180	AT1G28300	0.662302	AXR1	LEC2	NEDD8-activating enzyme E1 regulatory subunit [Source:UniProtKB/TrEMBL;Acc:A0A178WFT2]	B3 domain-containing transcription factor LEC2 [Source:UniProtKB/Swiss-Prot;Acc:Q1PFR7]
AT1G03650	AT5G60310	0.653042		LECRK110	Acyl-CoA N-acyltransferases (NAT) superfamily protein [Source:UniProtKB/TrEMBL;Acc:Q8GWN1]	Putative L-type lectin-domain containing receptor kinase I.10 [Source:UniProtKB/Swiss-Prot;Acc:Q3E884]
AT1G01960	AT5G60310	0.723413	BIG3	LECRK110	Brefeldin A-inhibited guanine nucleotide-exchange protein 3 [Source:UniProtKB/Swiss-Prot;Acc:Q9LPC5]	Putative L-type lectin-domain containing receptor kinase I.10 [Source:UniProtKB/Swiss-Prot;Acc:Q3E884]
AT1G02100	AT5G60310	0.708598	LCMT1	LECRK110	Leucine carboxyl methyltransferase 1 homolog [Source:UniProtKB/Swiss-Prot;Acc:Q8VY08]	Putative L-type lectin-domain containing receptor kinase I.10 [Source:UniProtKB/Swiss-Prot;Acc:Q3E884]
AT1G03850	AT5G60310	0.528968		LECRK110	Glutaredoxin family protein [Source:TAIR;Acc:AT1G03850]	Putative L-type lectin-domain containing receptor kinase I.10 [Source:UniProtKB/Swiss-Prot;Acc:Q3E884]
AT1G03900	AT5G60310	0.671561	ATNAP4	LECRK110	NAP4 [Source:UniProtKB/TrEMBL;Acc:A0A178WMR3]	Putative L-type lectin-domain containing receptor kinase I.10 [Source:UniProtKB/Swiss-Prot;Acc:Q3E884]
AT1G07260	AT5G60310	0.621561	UGT71C3	LECRK110	UDP-glycosyltransferase 71C3 [Source:UniProtKB/Swiss-Prot;Acc:Q9LML7]	Putative L-type lectin-domain containing receptor kinase I.10 [Source:UniProtKB/Swiss-Prot;Acc:Q3E884]
AT1G05180	AT5G60310	0.68082	AXR1	LECRK110	NEDD8-activating enzyme E1 regulatory subunit [Source:UniProtKB/TrEMBL;Acc:A0A178WFT2]	Putative L-type lectin-domain containing receptor kinase I.10 [Source:UniProtKB/Swiss-Prot;Acc:Q3E884]
AT1G03230	AT5G60310	0.699339		LECRK110	Eukaryotic aspartyl protease family protein [Source:UniProtKB/TrEMBL;Acc:Q9ZVS5]	Putative L-type lectin-domain containing receptor kinase I.10 [Source:UniProtKB/Swiss-Prot;Acc:Q3E884]
AT1G04410	AT5G60310	0.773413	MDH1	LECRK110	Malate dehydrogenase [Source:UniProtKB/TrEMBL;Acc:A0A178W4H0]	Putative L-type lectin-domain containing receptor kinase I.10 [Source:UniProtKB/Swiss-Prot;Acc:Q3E884]
AT1G03746	AT4G28350	0.797487		LECRK72	snoRNA [Source:TAIR;Acc:AT1G03746]	Probable L-type lectin-domain containing receptor kinase VII.2 [Source:UniProtKB/Swiss-Prot;Acc:O49445]
AT1G04650	AT4G28350	0.63082		LECRK72	unknown protein; Ha. [Source:TAIR;Acc:AT1G04650]	Probable L-type lectin-domain containing receptor kinase VII.2 [Source:UniProtKB/Swiss-Prot;Acc:O49445]
AT1G06810	AT4G28350	0.667857		LECRK72	Endonuclease/glycosyl hydrolase [Source:UniProtKB/TrEMBL;Acc:Q58G55]	Probable L-type lectin-domain containing receptor kinase VII.2 [Source:UniProtKB/Swiss-Prot;Acc:O49445]
AT1G02965	AT4G28350	0.704894		LECRK72	unknown protein; BEST Arabidopsis thaliana protein match is: unknown protein (TAIR:AT1G02960.3); Ha. [Source:TAIR;Acc:AT1G02965]	Probable L-type lectin-domain containing receptor kinase VII.2 [Source:UniProtKB/Swiss-Prot;Acc:O49445]
AT1G06140	AT4G28350	0.643783	PCMP-E61	LECRK72	Pentatricopeptide repeat-containing protein At1g06140, mitochondrial [Source:UniProtKB/Swiss-Prot;Acc:Q9LND4]	Probable L-type lectin-domain containing receptor kinase VII.2 [Source:UniProtKB/Swiss-Prot;Acc:O49445]
AT1G05240	AT4G28350	0.689021	PER2	LECRK72	Peroxidase 1 [Source:UniProtKB/Swiss-Prot;Acc:P0DI10]	Probable L-type lectin-domain containing receptor kinase VII.2 [Source:UniProtKB/Swiss-Prot;Acc:O49445]
AT1G06690	AT3G08940	0.597487		LHCB4.2	Uncharacterized oxidoreductase At1g06690, chloroplastic [Source:UniProtKB/Swiss-Prot;Acc:Q94A68]	Chlorophyll a-b binding protein CP29.2, chloroplastic [Source:UniProtKB/Swiss-Prot;Acc:Q9XF88]
AT1G02100	AT3G08940	0.634524	LCMT1	LHCB4.2	Leucine carboxyl methyltransferase 1 homolog [Source:UniProtKB/Swiss-Prot;Acc:Q8VY08]	Chlorophyll a-b binding protein CP29.2, chloroplastic [Source:UniProtKB/Swiss-Prot;Acc:Q9XF88]
AT1G03900	AT3G08940	0.662302	ATNAP4	LHCB4.2	NAP4 [Source:UniProtKB/TrEMBL;Acc:A0A178WMR3]	Chlorophyll a-b binding protein CP29.2, chloroplastic [Source:UniProtKB/Swiss-Prot;Acc:Q9XF88]
AT1G07140	AT3G08940	0.662302	RANBP1A	LHCB4.2	Ran-binding protein 1 homolog a [Source:UniProtKB/Swiss-Prot;Acc:Q9LMK7]	Chlorophyll a-b binding protein CP29.2, chloroplastic [Source:UniProtKB/Swiss-Prot;Acc:Q9XF88]
AT1G05180	AT3G08940	0.717857	AXR1	LHCB4.2	NEDD8-activating enzyme E1 regulatory subunit [Source:UniProtKB/TrEMBL;Acc:A0A178WFT2]	Chlorophyll a-b binding protein CP29.2, chloroplastic [Source:UniProtKB/Swiss-Prot;Acc:Q9XF88]
AT1G02475	AT3G08940	0.597487		LHCB4.2	Polyketide cyclase/dehydrase and lipid transport superfamily protein [Source:UniProtKB/TrEMBL;Acc:Q94K52]	Chlorophyll a-b binding protein CP29.2, chloroplastic [Source:UniProtKB/Swiss-Prot;Acc:Q9XF88]
AT1G04410	AT3G08940	0.736376	MDH1	LHCB4.2	Malate dehydrogenase [Source:UniProtKB/TrEMBL;Acc:A0A178W4H0]	Chlorophyll a-b binding protein CP29.2, chloroplastic [Source:UniProtKB/Swiss-Prot;Acc:Q9XF88]
AT1G03630	AT5G64813	0.671561	PORC	LIP1	Protochlorophyllide reductase C, chloroplastic [Source:UniProtKB/Swiss-Prot;Acc:O48741]	Small GTPase LIP1 [Source:UniProtKB/Swiss-Prot;Acc:Q9C5J9]
AT1G03650	AT5G64813	0.699339		LIP1	Acyl-CoA N-acyltransferases (NAT) superfamily protein [Source:UniProtKB/TrEMBL;Acc:Q8GWN1]	Small GTPase LIP1 [Source:UniProtKB/Swiss-Prot;Acc:Q9C5J9]
AT1G04650	AT5G64813	0.593783		LIP1	unknown protein; Ha. [Source:TAIR;Acc:AT1G04650]	Small GTPase LIP1 [Source:UniProtKB/Swiss-Prot;Acc:Q9C5J9]
AT1G01250	AT5G64813	0.584524	ERF023	LIP1	Ethylene-responsive transcription factor ERF023 [Source:UniProtKB/Swiss-Prot;Acc:Q1ECI2]	Small GTPase LIP1 [Source:UniProtKB/Swiss-Prot;Acc:Q9C5J9]
AT1G07010	AT5G64813	0.81045		LIP1	Calcineurin-like metallo-phosphoesterase superfamily protein [Source:UniProtKB/TrEMBL;Acc:F4HNW0]	Small GTPase LIP1 [Source:UniProtKB/Swiss-Prot;Acc:Q9C5J9]
AT1G06240	AT5G64813	0.708598		LIP1	Uncharacterized protein At1g06240 [Source:UniProtKB/TrEMBL;Acc:Q8H109]	Small GTPase LIP1 [Source:UniProtKB/Swiss-Prot;Acc:Q9C5J9]
AT1G03230	AT5G64813	0.597487		LIP1	Eukaryotic aspartyl protease family protein [Source:UniProtKB/TrEMBL;Acc:Q9ZVS5]	Small GTPase LIP1 [Source:UniProtKB/Swiss-Prot;Acc:Q9C5J9]
AT1G03746	AT1G55020	0.58082		LOX1	snoRNA [Source:TAIR;Acc:AT1G03746]	Linoleate 9S-lipoxygenase 1 [Source:UniProtKB/Swiss-Prot;Acc:Q06327]
AT1G06690	AT1G55020	0.543783		LOX1	Uncharacterized oxidoreductase At1g06690, chloroplastic [Source:UniProtKB/Swiss-Prot;Acc:Q94A68]	Linoleate 9S-lipoxygenase 1 [Source:UniProtKB/Swiss-Prot;Acc:Q06327]
AT1G04650	AT1G55020	0.847487		LOX1	unknown protein; Ha. [Source:TAIR;Acc:AT1G04650]	Linoleate 9S-lipoxygenase 1 [Source:UniProtKB/Swiss-Prot;Acc:Q06327]
AT1G02965	AT1G55020	0.699339		LOX1	unknown protein; BEST Arabidopsis thaliana protein match is: unknown protein (TAIR:AT1G02960.3); Ha. [Source:TAIR;Acc:AT1G02965]	Linoleate 9S-lipoxygenase 1 [Source:UniProtKB/Swiss-Prot;Acc:Q06327]
AT1G04870	AT1G55020	0.543783	PRMT10	LOX1	PRMT10 [Source:UniProtKB/TrEMBL;Acc:A0A178WKU5]	Linoleate 9S-lipoxygenase 1 [Source:UniProtKB/Swiss-Prot;Acc:Q06327]
AT1G02475	AT1G55020	0.543783		LOX1	Polyketide cyclase/dehydrase and lipid transport superfamily protein [Source:UniProtKB/TrEMBL;Acc:Q94K52]	Linoleate 9S-lipoxygenase 1 [Source:UniProtKB/Swiss-Prot;Acc:Q06327]
AT1G05240	AT1G55020	0.773413	PER2	LOX1	Peroxidase 1 [Source:UniProtKB/Swiss-Prot;Acc:P0DI10]	Linoleate 9S-lipoxygenase 1 [Source:UniProtKB/Swiss-Prot;Acc:Q06327]
AT1G02870	AT1G23010	0.63082		LPR1	At1g02870 [Source:UniProtKB/TrEMBL;Acc:Q8RWK5]	Multicopper oxidase LPR1 [Source:UniProtKB/Swiss-Prot;Acc:F4I4K5]
AT1G04650	AT1G23010	0.649339		LPR1	unknown protein; Ha. [Source:TAIR;Acc:AT1G04650]	Multicopper oxidase LPR1 [Source:UniProtKB/Swiss-Prot;Acc:F4I4K5]
AT1G04760	AT1G23010	0.597487	VAMP726	LPR1	Putative vesicle-associated membrane protein 726 [Source:UniProtKB/Swiss-Prot;Acc:Q9MAS5]	Multicopper oxidase LPR1 [Source:UniProtKB/Swiss-Prot;Acc:F4I4K5]
AT1G05240	AT1G23010	0.63082	PER2	LPR1	Peroxidase 1 [Source:UniProtKB/Swiss-Prot;Acc:P0DI10]	Multicopper oxidase LPR1 [Source:UniProtKB/Swiss-Prot;Acc:F4I4K5]
AT1G02800	AT1G23010	0.597487	CEL2	LPR1	Endoglucanase 1 [Source:UniProtKB/Swiss-Prot;Acc:Q9SRX3]	Multicopper oxidase LPR1 [Source:UniProtKB/Swiss-Prot;Acc:F4I4K5]
AT1G06660	AT1G66910	0.643783	JASON	LRK10L-2.5	Protein JASON [Source:UniProtKB/Swiss-Prot;Acc:F4IDQ5]	LEAF RUST 10 DISEASE-RESISTANCE LOCUS RECEPTOR-LIKE PROTEIN KINASE-like 2.5 [Source:UniProtKB/Swiss-Prot;Acc:F4HQ20]
AT1G06070	AT1G66910	0.597487		LRK10L-2.5	At1g06070 [Source:UniProtKB/TrEMBL;Acc:Q9LNE0]	LEAF RUST 10 DISEASE-RESISTANCE LOCUS RECEPTOR-LIKE PROTEIN KINASE-like 2.5 [Source:UniProtKB/Swiss-Prot;Acc:F4HQ20]
AT1G01690	AT1G66910	0.575265	ATPRD3	LRK10L-2.5	Putative recombination initiation defects 3 [Source:UniProtKB/TrEMBL;Acc:F4HU48]	LEAF RUST 10 DISEASE-RESISTANCE LOCUS RECEPTOR-LIKE PROTEIN KINASE-like 2.5 [Source:UniProtKB/Swiss-Prot;Acc:F4HQ20]
AT1G07720	AT1G62440	0.491931	KCS3	LRX2	3-ketoacyl-CoA synthase 3 [Source:TAIR;Acc:AT1G07720]	Leucine-rich repeat extensin-like protein 2 [Source:UniProtKB/Swiss-Prot;Acc:O48809]
AT1G04650	AT1G62440	0.575265		LRX2	unknown protein; Ha. [Source:TAIR;Acc:AT1G04650]	Leucine-rich repeat extensin-like protein 2 [Source:UniProtKB/Swiss-Prot;Acc:O48809]
AT1G03010	AT1G62440	0.488228		LRX2	BTB/POZ domain-containing protein At1g03010 [Source:UniProtKB/Swiss-Prot;Acc:Q9SA69]	Leucine-rich repeat extensin-like protein 2 [Source:UniProtKB/Swiss-Prot;Acc:O48809]
AT1G02300	AT1G62440	0.46045	CATHB1	LRX2	Cathepsin B-like protease 1 [Source:UniProtKB/Swiss-Prot;Acc:F4HVZ1]	Leucine-rich repeat extensin-like protein 2 [Source:UniProtKB/Swiss-Prot;Acc:O48809]
AT1G03040	AT1G62440	0.578968		LRX2	basic helix-loop-helix (bHLH) DNA-binding superfamily protein [Source:TAIR;Acc:AT1G03040]	Leucine-rich repeat extensin-like protein 2 [Source:UniProtKB/Swiss-Prot;Acc:O48809]
AT1G02340	AT1G62440	0.68082	HFR1	LRX2	Transcription factor HFR1 [Source:UniProtKB/Swiss-Prot;Acc:Q9FE22]	Leucine-rich repeat extensin-like protein 2 [Source:UniProtKB/Swiss-Prot;Acc:O48809]
AT1G03130	AT1G62440	0.497487	PSAD2	LRX2	Photosystem I reaction center subunit II-2, chloroplastic [Source:UniProtKB/Swiss-Prot;Acc:Q9SA56]	Leucine-rich repeat extensin-like protein 2 [Source:UniProtKB/Swiss-Prot;Acc:O48809]
AT1G02490	AT1G62440	0.467857		LRX2	unknown protein; Ha. [Source:TAIR;Acc:AT1G02490]	Leucine-rich repeat extensin-like protein 2 [Source:UniProtKB/Swiss-Prot;Acc:O48809]
AT1G06290	AT1G62440	0.532672	ACX3	LRX2	Acyl-coenzyme A oxidase 3, peroxisomal [Source:UniProtKB/Swiss-Prot;Acc:P0CZ23]	Leucine-rich repeat extensin-like protein 2 [Source:UniProtKB/Swiss-Prot;Acc:O48809]
AT1G01830	AT1G62440	0.51045		LRX2	ARM repeat superfamily protein [Source:UniProtKB/TrEMBL;Acc:Q93YW3]	Leucine-rich repeat extensin-like protein 2 [Source:UniProtKB/Swiss-Prot;Acc:O48809]
[truncated: 5,609 more rows]
