# Supplementary material for: Meiocyte Isolation by INTACT and Meiotic Transcriptome Analysis in Arabidopsis
Source: Front Plant Sci. 2021 Mar 4;12:638051. doi: 10.3389/fpls.2021.638051 (PMC7969724; doi:10.3389/fpls.2021.638051)
Supplement: Supplementary file 18 [file Table_12.XLSX]

## Sheet: Foglio1
Supplementary Table 12. List of GO targets
GO-ID	p-value	corr p-value	x	n	X	N	Description	Genes in test set
51321	1.9826e-37	3.192e-34	41	61	1219	22304	meiotic cell cycle	AT1G14750|AT4G20050|AT3G48190|AT2G36850|AT4G17380|AT3G22880|AT3G27730|AT5G48390|AT5G57880|AT5G52290|AT3G20475|AT1G22275|AT1G01690|AT1G77320|AT5G35770|AT5G64520|AT4G14180|AT2G45280|AT1G02065|AT4G35520|AT2G47980|AT4G21270|AT3G02680|AT1G13330|AT2G06510|AT1G63990|AT1G71830|AT5G63540|AT3G02980|AT1G67370|AT5G07280|AT5G57450|AT3G13170|AT5G63920|AT4G20900|AT1G22260|AT5G51330|AT4G32200|AT5G04320|AT1G77390…
51327	2.7045e-35	1.4514e-32	34	43	1219	22304	M phase of meiotic cell cycle	AT1G14750|AT3G48190|AT4G17380|AT3G22880|AT3G27730|AT5G48390|AT5G57880|AT5G52290|AT3G20475|AT1G22275|AT1G01690|AT1G77320|AT5G64520|AT4G14180|AT2G45280|AT4G35520|AT2G47980|AT4G21270|AT3G02680|AT1G13330|AT2G06510|AT1G63990|AT5G63540|AT3G02980|AT1G67370|AT5G57450|AT3G13170|AT5G63920|AT1G22260|AT5G51330|AT4G32200|AT5G04320|AT1G77390|AT5G40820
7126	2.7045e-35	1.4514e-32	34	43	1219	22304	meiosis	AT1G14750|AT3G48190|AT4G17380|AT3G22880|AT3G27730|AT5G48390|AT5G57880|AT5G52290|AT3G20475|AT1G22275|AT1G01690|AT1G77320|AT5G64520|AT4G14180|AT2G45280|AT4G35520|AT2G47980|AT4G21270|AT3G02680|AT1G13330|AT2G06510|AT1G63990|AT5G63540|AT3G02980|AT1G67370|AT5G57450|AT3G13170|AT5G63920|AT1G22260|AT5G51330|AT4G32200|AT5G04320|AT1G77390|AT5G40820
7049	5.2114e-35	2.0976e-32	59	152	1219	22304	cell cycle	AT4G20050|AT2G36850|AT5G18700|AT5G48390|AT5G52290|AT3G20475|AT1G22275|AT1G01690|AT4G22910|AT5G64520|AT5G05620|AT2G27970|AT2G45280|AT1G02065|AT1G02980|AT2G47980|AT4G21270|AT2G27170|AT1G13330|AT5G14250|AT2G06510|AT1G63990|AT5G63540|AT3G02980|AT4G20900|AT5G51330|AT4G32200|AT1G03780|AT1G77390|AT3G48150|AT1G14750|AT3G48190|AT4G17380|AT3G54670|AT3G22880|AT3G27730|AT5G57880|AT1G77320|AT5G35770|AT3G43210…
7127	2.1684e-31	6.9823e-29	27	30	1219	22304	meiosis I	AT1G14750|AT4G17380|AT3G22880|AT3G27730|AT5G48390|AT5G57880|AT5G52290|AT3G20475|AT1G22275|AT1G01690|AT1G77320|AT5G64520|AT4G14180|AT2G45280|AT4G35520|AT2G47980|AT3G02680|AT1G13330|AT2G06510|AT1G63990|AT1G67370|AT3G13170|AT5G63920|AT1G22260|AT5G51330|AT4G32200|AT1G77390
279	1.1545e-29	3.0979e-27	36	62	1219	22304	M phase	AT1G14750|AT3G48190|AT4G17380|AT3G22880|AT3G27730|AT5G48390|AT5G57880|AT5G52290|AT3G20475|AT1G22275|AT1G01690|AT1G77320|AT5G64520|AT4G14180|AT2G45280|AT4G35520|AT2G47980|AT4G21270|AT3G02680|AT1G13330|AT2G06510|AT1G63990|AT5G63540|AT3G02980|AT1G67370|AT5G35520|AT5G57450|AT3G13170|AT5G63920|AT1G22260|AT5G51330|AT4G32200|AT5G04320|AT1G03780|AT1G77390|AT5G40820
22403	1.5838e-29	3.6426e-27	39	75	1219	22304	cell cycle phase	AT1G14750|AT3G48190|AT4G17380|AT3G22880|AT3G27730|AT5G48390|AT5G57880|AT5G52290|AT3G20475|AT1G22275|AT1G01690|AT1G77320|AT5G64520|AT4G14180|AT2G45280|AT4G35520|AT2G47980|AT4G21270|AT3G02680|AT1G13330|AT5G14250|AT2G06510|AT1G63990|AT5G63540|AT5G65420|AT3G02980|AT1G67370|AT5G35520|AT3G12280|AT5G57450|AT3G13170|AT5G63920|AT1G22260|AT5G51330|AT4G32200|AT5G04320|AT1G03780|AT1G77390|AT5G40820
22402	5.7658e-28	1.1604e-25	47	122	1219	22304	cell cycle process	AT1G14750|AT3G48190|AT4G17380|AT3G54670|AT5G18700|AT3G22880|AT3G27730|AT5G48390|AT5G57880|AT5G52290|AT3G20475|AT1G22275|AT1G01690|AT1G77320|AT4G22910|AT3G43210|AT5G64520|AT1G50240|AT5G05620|AT4G14180|AT2G45280|AT4G35520|AT2G47980|AT4G21270|AT2G27170|AT3G02680|AT1G13330|AT5G14250|AT2G06510|AT1G63990|AT5G63540|AT5G65420|AT3G02980|AT1G67370|AT5G35520|AT3G12280|AT5G57450|AT3G13170|AT5G63920|AT1G22260…
7131	5.7721e-21	1.0326e-18	16	16	1219	22304	reciprocal meiotic recombination	AT3G02680|AT2G06510|AT3G22880|AT3G27730|AT5G48390|AT5G52290|AT3G20475|AT3G13170|AT5G63920|AT1G22275|AT1G77320|AT5G64520|AT1G22260|AT5G51330|AT2G45280|AT4G35520
70192	4.7987e-20	7.0235e-18	17	19	1219	22304	chromosome organization involved in meiosis	AT1G14750|AT3G02680|AT1G13330|AT4G17380|AT2G06510|AT1G63990|AT3G22880|AT3G27730|AT1G67370|AT5G57880|AT3G20475|AT3G13170|AT1G22275|AT1G01690|AT1G22260|AT4G32200|AT4G14180
7129	4.7987e-20	7.0235e-18	17	19	1219	22304	synapsis	AT1G14750|AT3G02680|AT1G13330|AT4G17380|AT2G06510|AT1G63990|AT3G22880|AT3G27730|AT1G67370|AT5G57880|AT3G20475|AT3G13170|AT1G22275|AT1G01690|AT1G22260|AT4G32200|AT4G14180
6310	2.4988e-18	3.3525e-16	25	52	1219	22304	DNA recombination	AT1G14750|AT3G22880|AT3G27730|AT4G02460|AT5G48390|AT5G52290|AT3G20475|AT1G22275|AT1G77320|AT5G64520|AT2G45280|AT4G35520|AT2G22140|AT3G02680|AT3G05210|AT2G31970|AT2G06510|AT5G63540|AT2G21800|AT1G07745|AT3G13170|AT5G63920|AT3G19210|AT1G22260|AT5G51330
6259	1.4227e-16	1.762e-14	58	311	1219	22304	DNA metabolic process	AT1G05180|AT5G45400|AT4G02460|AT2G16440|AT5G48390|AT2G30350|AT5G52290|AT3G20475|AT1G22275|AT4G22910|AT5G64520|AT2G45280|AT2G40030|AT1G07270|AT3G05210|AT2G31970|AT2G06510|AT1G63990|AT5G63540|AT2G14050|AT1G80190|AT1G49980|AT5G08020|AT1G07745|AT5G61000|AT3G19210|AT5G51330|AT2G24490|AT3G48670|AT5G20850|AT3G18524|AT1G19080|AT2G27120|AT2G07690|AT1G14750|AT3G48190|AT4G17380|AT3G23890|AT3G22680|AT3G22880…
51026	8.3334e-15	9.5835e-13	12	13	1219	22304	chiasma assembly	AT5G57880|AT1G14750|AT3G20475|AT3G13170|AT1G13330|AT1G01690|AT2G06510|AT1G63990|AT4G14180|AT3G22880|AT3G27730|AT1G67370
51276	3.7402e-12	4.0145e-10	40	210	1219	22304	chromosome organization	AT1G14750|AT3G48190|AT4G17380|AT3G54670|AT3G22880|AT3G27730|AT3G57060|AT5G57880|AT1G02740|AT3G20475|AT1G22275|AT1G48620|AT1G01690|AT4G37280|AT1G06760|AT4G14180|AT1G05830|AT1G04400|AT2G47980|AT2G27170|AT3G02680|AT1G13330|AT2G31970|AT1G07790|AT2G06510|AT1G63990|AT1G14900|AT3G02980|AT1G67370|AT5G65360|AT3G13170|AT5G10980|AT5G62410|AT1G22260|AT5G51330|AT4G32200|AT3G47460|AT1G51060|AT5G40820|AT1G04730
34641	7.08e-12	7.1242e-10	144	1484	1219	22304	cellular nitrogen compound metabolic process	AT5G45400|AT1G55880|AT3G22460|AT2G15430|AT1G30460|AT4G02020|AT1G01210|AT5G52290|AT1G22275|AT1G01690|AT1G48420|AT1G05010|AT1G03475|AT1G03630|AT3G57610|AT1G07270|AT3G07630|AT3G05210|AT1G07670|AT1G01290|AT5G18810|AT2G14050|AT3G04520|AT2G31250|AT1G49980|AT1G01040|AT1G03746|AT3G19210|AT4G12610|AT1G03506|AT2G24490|AT3G47340|AT3G48670|AT5G20850|AT3G18524|AT2G27120|AT4G15560|AT1G14750|AT3G48190|AT4G08900…
90304	1.1988e-11	1.1353e-09	97	866	1219	22304	nucleic acid metabolic process	AT5G45400|AT2G15430|AT1G30460|AT1G01210|AT5G52290|AT1G22275|AT1G01690|AT1G07270|AT3G05210|AT5G18810|AT2G14050|AT1G49980|AT1G01040|AT1G03746|AT3G19210|AT4G12610|AT1G03506|AT2G24490|AT3G48670|AT5G20850|AT3G18524|AT2G27120|AT1G14750|AT3G48190|AT3G22880|AT5G57880|AT1G77320|AT1G75660|AT3G16230|AT4G14180|AT1G60850|AT4G35520|AT2G22140|AT2G29210|AT3G25100|AT3G24495|AT1G74900|AT5G19720|AT5G63920|AT1G22260…
6139	1.5099e-11	1.3505e-09	115	1104	1219	22304	nucleobase, nucleoside, nucleotide and nucleic acid metabolic process	AT5G45400|AT2G15430|AT1G30460|AT4G02020|AT1G01210|AT5G52290|AT1G22275|AT1G01690|AT3G57610|AT1G07270|AT3G05210|AT1G07670|AT5G18810|AT2G14050|AT1G49980|AT1G01040|AT1G03746|AT3G19210|AT4G12610|AT1G03506|AT2G24490|AT3G48670|AT5G20850|AT3G18524|AT2G27120|AT1G14750|AT3G48190|AT3G22880|AT4G02120|AT5G57880|AT1G77320|AT1G75660|AT3G16230|AT4G14180|AT3G52930|AT1G60850|AT4G35520|AT2G22140|AT2G29210|AT1G80050…
6807	2.0766e-11	1.7597e-09	147	1548	1219	22304	nitrogen compound metabolic process	AT5G45400|AT1G55880|AT3G22460|AT2G15430|AT1G30460|AT4G02020|AT1G31710|AT1G01210|AT5G52290|AT1G22275|AT1G01690|AT3G63440|AT1G48420|AT1G05010|AT1G03475|AT1G03630|AT3G57610|AT1G07270|AT3G07630|AT3G05210|AT1G07670|AT1G01290|AT5G18810|AT2G14050|AT3G04520|AT2G31250|AT1G49980|AT1G01040|AT1G03746|AT3G19210|AT4G12610|AT1G03506|AT2G24490|AT3G47340|AT3G48670|AT5G20850|AT3G18524|AT2G27120|AT4G15560|AT1G14750…
32501	3.9017e-11	3.1408e-09	159	1732	1219	22304	multicellular organismal process	AT3G02570|AT2G26170|AT5G21150|AT4G31820|AT5G43980|AT5G18700|AT4G04040|AT1G19300|AT4G02020|AT3G05840|AT1G02820|AT1G01690|AT3G63440|AT1G27320|AT5G05620|AT1G79560|AT5G08335|AT1G06220|AT1G02780|AT5G14170|AT3G55830|AT5G22510|AT3G58780|AT4G20780|AT2G45650|AT5G12840|AT1G23010|AT1G28300|AT1G01040|AT5G61960|AT1G01160|AT2G41850|AT1G13180|AT1G04550|AT1G02250|AT1G77390|AT1G01720|AT1G01960|AT3G48190|AT1G14350…
7275	5.7525e-11	4.4102e-09	153	1655	1219	22304	multicellular organismal development	AT3G02570|AT2G26170|AT5G21150|AT4G31820|AT5G18700|AT4G04040|AT1G19300|AT4G02020|AT3G05840|AT1G02820|AT1G01690|AT3G63440|AT1G27320|AT5G05620|AT1G79560|AT5G08335|AT1G06220|AT1G02780|AT5G14170|AT3G55830|AT5G22510|AT3G58780|AT4G20780|AT2G45650|AT5G12840|AT1G23010|AT1G28300|AT1G01040|AT5G61960|AT1G01160|AT2G41850|AT1G13180|AT1G04550|AT1G02250|AT1G77390|AT1G01720|AT1G01960|AT1G14350|AT1G55020|AT1G07340…
6974	2.3612e-10	1.728e-08	32	163	1219	22304	response to DNA damage stimulus	AT1G14750|AT3G48190|AT1G05180|AT4G17380|AT3G22880|AT4G02460|AT2G30350|AT3G20475|AT1G25580|AT1G77320|AT5G64520|AT1G04020|AT2G45280|AT4G35520|AT2G22140|AT3G05210|AT2G31970|AT3G24495|AT5G63540|AT2G21800|AT1G49980|AT5G57450|AT1G05900|AT5G08020|AT1G07745|AT3G13170|AT5G63920|AT3G19210|AT2G24490|AT5G20850|AT3G18524|AT5G40820
6996	2.53e-10	1.771e-08	66	526	1219	22304	organelle organization	AT1G03160|AT5G17410|AT5G18700|AT4G01370|AT1G02740|AT3G20475|AT1G22275|AT1G48620|AT1G01690|AT1G20570|AT4G37280|AT2G44190|AT5G05620|AT1G80245|AT1G04400|AT2G47980|AT4G21270|AT2G27170|AT1G13330|AT2G31970|AT1G07790|AT2G06510|AT1G63990|AT1G14900|AT3G02980|AT5G65360|AT5G06680|AT5G10980|AT5G62410|AT5G51330|AT1G13180|AT4G32200|AT3G47460|AT1G51060|AT1G03780|AT1G14750|AT3G48190|AT4G17380|AT3G54670|AT1G03060…
32502	8.4812e-10	5.6895e-08	160	1820	1219	22304	developmental process	AT3G02570|AT2G26170|AT5G21150|AT4G31820|AT5G18700|AT4G04040|AT5G15310|AT1G19300|AT4G02020|AT3G05840|AT1G02820|AT1G01690|AT3G63440|AT1G27320|AT5G05620|AT1G79560|AT5G08335|AT1G06220|AT1G02780|AT5G14170|AT3G55830|AT5G22510|AT3G58780|AT4G20780|AT2G45650|AT5G12840|AT1G23010|AT1G28300|AT1G01040|AT5G61960|AT1G01160|AT4G23810|AT2G41850|AT1G13180|AT1G04550|AT1G02250|AT1G20780|AT1G77390|AT1G01720|AT1G01960…
7059	9.8717e-10	6.3574e-08	12	24	1219	22304	chromosome segregation	AT5G57880|AT5G52290|AT2G27170|AT3G13170|AT5G63920|AT3G54670|AT3G23890|AT5G51330|AT5G04320|AT5G48390|AT1G04730|AT2G47980
6281	1.0397e-09	6.4384e-08	30	154	1219	22304	DNA repair	AT1G14750|AT3G48190|AT1G05180|AT4G17380|AT3G22880|AT4G02460|AT2G30350|AT3G20475|AT5G64520|AT1G04020|AT2G45280|AT4G35520|AT2G22140|AT3G05210|AT2G31970|AT3G24495|AT5G63540|AT2G21800|AT1G49980|AT5G57450|AT1G05900|AT5G08020|AT1G07745|AT3G13170|AT5G63920|AT3G19210|AT2G24490|AT5G20850|AT3G18524|AT5G40820
7140	3.1751e-09	1.8933e-07	8	10	1219	22304	male meiosis	AT5G57880|AT4G21270|AT1G77320|AT2G06510|AT5G51330|AT2G45280|AT1G77390|AT5G48390
226	1.1981e-08	6.889e-07	14	40	1219	22304	microtubule cytoskeleton organization	AT4G21270|AT4G00695|AT5G17410|AT4G01370|AT5G57880|AT5G06680|AT3G43610|AT1G20570|AT3G43210|AT2G44190|AT1G80245|AT1G03780|AT1G01510|AT2G47980
9987	2.4479e-08	1.359e-06	493	7393	1219	22304	cellular process	AT4G04720|AT1G12990|AT2G42810|AT2G15430|AT1G02940|AT2G28620|AT1G01610|AT3G57610|AT1G07270|AT5G15140|AT2G16750|AT5G06680|AT1G02930|AT5G28450|AT3G19210|AT2G41850|AT2G24490|AT1G01600|AT1G77390|AT5G20850|AT3G54670|AT1G55020|AT2G19930|AT3G22880|AT5G05680|AT5G53320|AT3G43210|AT1G80100|AT1G60850|AT1G01510|AT4G13890|AT1G10560|AT4G00695|AT1G74900|AT5G65420|AT5G19720|AT1G14920|AT3G50080|AT1G67370|AT1G02830…
16043	1.1614e-07	6.233e-06	90	935	1219	22304	cellular component organization	AT4G20050|AT1G03280|AT1G03160|AT5G17410|AT5G18700|AT5G15310|AT4G01370|AT1G02740|AT3G20475|AT1G22275|AT1G48620|AT1G01690|AT1G20570|AT1G26670|AT4G22910|AT4G37280|AT2G44190|AT5G05620|AT3G07390|AT1G80245|AT1G04400|AT2G47980|AT4G21270|AT2G27170|AT3G05210|AT1G13330|AT2G31970|AT1G07790|AT2G06510|AT1G63990|AT1G14900|AT1G12920|AT3G02980|AT4G20780|AT5G65360|AT5G06680|AT5G10980|AT4G19600|AT5G62410|AT4G12610…
6302	2.2232e-07	1.1546e-05	10	24	1219	22304	double-strand break repair	AT1G14750|AT5G57450|AT3G13170|AT3G05210|AT2G31970|AT5G64520|AT3G19210|AT5G63540|AT2G45280|AT5G20850
48236	2.3714e-07	1.1931e-05	9	19	1219	22304	plant-type spore development	AT5G57880|AT4G20050|AT2G36850|AT4G20900|AT5G35770|AT1G71830|AT1G77390|AT1G02065|AT5G07280
45132	3.8924e-07	1.899e-05	7	11	1219	22304	meiotic chromosome segregation	AT5G52290|AT3G13170|AT5G63920|AT5G51330|AT5G04320|AT5G48390|AT2G47980
51716	4.285e-07	2.0291e-05	73	729	1219	22304	cellular response to stimulus	AT1G06390|AT1G05180|AT2G42810|AT4G02460|AT2G30350|AT4G01370|AT2G19560|AT3G20475|AT1G25580|AT1G27320|AT5G64520|AT2G45280|AT1G02340|AT2G40030|AT1G02860|AT3G46060|AT3G05210|AT2G31970|AT5G63540|AT4G25350|AT1G64280|AT4G17788|AT1G49980|AT1G23010|AT5G08020|AT1G07745|AT1G01040|AT3G19210|AT2G24490|AT3G47340|AT2G44840|AT5G20850|AT3G18524|AT1G14750|AT3G48190|AT4G17380|AT3G22880|AT2G39940|AT5G54250|AT1G77320…
42138	4.8387e-07	2.2258e-05	5	5	1219	22304	meiotic DNA double-strand break formation	AT5G57880|AT3G13170|AT1G01690|AT1G63990|AT4G14180
48856	1.1272e-06	5.0412e-05	118	1392	1219	22304	anatomical structure development	AT3G02570|AT2G26170|AT5G21150|AT4G31820|AT5G18700|AT4G04040|AT5G15310|AT1G19300|AT4G02020|AT3G05840|AT3G63440|AT1G27320|AT5G05620|AT1G79560|AT5G08335|AT1G06220|AT1G02780|AT5G14170|AT3G55830|AT5G22510|AT3G58780|AT4G20780|AT2G45650|AT5G12840|AT1G23010|AT1G28300|AT1G01040|AT5G61960|AT1G01160|AT2G41850|AT1G13180|AT1G04550|AT1G14350|AT1G55020|AT5G23150|AT4G00060|AT1G01470|AT1G02205|AT5G35770|AT3G43210…
48229	1.6987e-06	7.3914e-05	30	212	1219	22304	gametophyte development	AT4G20050|AT4G00020|AT2G36850|AT1G07340|AT4G02460|AT5G57880|AT1G01690|AT1G77980|AT5G35770|AT3G43210|AT1G50240|AT5G05620|AT1G02065|AT4G13890|AT1G06520|AT3G28470|AT3G25100|AT2G06510|AT1G63990|AT1G71830|AT1G34355|AT5G07280|AT3G12280|AT4G20900|AT2G01730|AT1G02050|AT1G77390|AT2G47990|AT1G24520|AT1G01960
44085	4.5415e-06	0.00018479	49	454	1219	22304	cellular component biogenesis	AT4G20050|AT1G03280|AT5G18700|AT1G19300|AT3G20475|AT1G48620|AT1G01690|AT1G75166|AT5G05620|AT1G02780|AT4G21270|AT4G25631|AT3G05210|AT1G13330|AT1G07790|AT2G06510|AT1G63990|AT1G14900|AT5G65360|AT5G06360|AT1G02730|AT1G28300|AT5G10980|AT1G03746|AT4G12610|AT1G03506|AT4G32200|AT1G02050|AT1G51060|AT1G03780|AT2G47990|AT1G14750|AT1G02090|AT3G22880|AT3G27730|AT5G57880|AT1G68060|AT4G36890|AT1G75500|AT1G06760…
10332	4.5715e-06	0.00018479	6	10	1219	22304	response to gamma radiation	AT3G48190|AT3G05210|AT1G25580|AT3G19210|AT5G20850|AT5G40820
7010	4.5911e-06	0.00018479	18	97	1219	22304	cytoskeleton organization	AT4G21270|AT4G00695|AT5G17410|AT5G18700|AT4G01370|AT5G57880|AT5G06680|AT1G68060|AT3G43610|AT1G20570|AT3G43210|AT2G44190|AT5G05620|AT1G13180|AT1G80245|AT1G03780|AT1G01510|AT2G47980
48513	7.6054e-06	0.00029865	68	719	1219	22304	organ development	AT2G26170|AT1G05180|AT5G21150|AT4G31820|AT1G19300|AT4G02020|AT3G05840|AT2G19560|AT3G63440|AT4G22910|AT1G27320|AT5G60200|AT2G44190|AT5G05620|AT3G07390|AT5G08335|AT1G05850|AT4G37720|AT1G04400|AT5G14170|AT3G55830|AT5G22510|AT3G28470|AT3G58780|AT4G20780|AT4G25350|AT2G45650|AT4G17788|AT1G23010|AT1G02730|AT3G62680|AT4G19600|AT5G61960|AT1G01160|AT2G41850|AT2G42620|AT1G13180|AT1G04550|AT1G04110|AT5G46700…
48731	7.9641e-06	0.00030529	68	720	1219	22304	system development	AT2G26170|AT1G05180|AT5G21150|AT4G31820|AT1G19300|AT4G02020|AT3G05840|AT2G19560|AT3G63440|AT4G22910|AT1G27320|AT5G60200|AT2G44190|AT5G05620|AT3G07390|AT5G08335|AT1G05850|AT4G37720|AT1G04400|AT5G14170|AT3G55830|AT5G22510|AT3G28470|AT3G58780|AT4G20780|AT4G25350|AT2G45650|AT4G17788|AT1G23010|AT1G02730|AT3G62680|AT4G19600|AT5G61960|AT1G01160|AT2G41850|AT2G42620|AT1G13180|AT1G04550|AT1G04110|AT5G46700…
7017	8.2923e-06	0.00031048	18	101	1219	22304	microtubule-based process	AT4G21270|AT4G00695|AT5G17410|AT4G01370|AT1G20060|AT5G57880|AT5G06680|AT3G63480|AT3G43610|AT1G20570|AT3G43210|AT2G44190|AT1G80245|AT2G28620|AT1G03780|AT1G01510|AT4G14330|AT2G47980
6260	1.199e-05	0.00043871	17	94	1219	22304	DNA replication	AT1G07270|AT5G45400|AT3G25100|AT2G06510|AT5G22010|AT2G16440|AT2G14050|AT1G80190|AT5G08020|AT5G63920|AT4G22910|AT5G61000|AT2G24490|AT5G40820|AT1G19080|AT2G27120|AT2G07690
22607	1.3215e-05	0.0004728	32	258	1219	22304	cellular component assembly	AT1G14750|AT4G20050|AT1G02090|AT1G03280|AT5G18700|AT3G22880|AT3G27730|AT5G57880|AT3G20475|AT1G48620|AT1G01690|AT1G06760|AT5G05620|AT4G14180|AT4G21270|AT3G05210|AT1G13330|AT1G07790|AT2G06510|AT1G63990|AT1G14900|AT1G67370|AT5G65360|AT3G13170|AT5G10980|AT4G12610|AT2G41630|AT4G32200|AT1G02050|AT1G05385|AT1G51060|AT1G03780
9556	1.715e-05	0.00060024	7	17	1219	22304	microsporogenesis	AT4G20050|AT2G36850|AT4G20900|AT1G71830|AT1G77390|AT1G02065|AT5G07280
724	1.8291e-05	0.0006135	6	12	1219	22304	double-strand break repair via homologous recombination	AT1G14750|AT3G05210|AT5G64520|AT3G19210|AT5G63540|AT2G45280
725	1.8291e-05	0.0006135	6	12	1219	22304	recombinational repair	AT1G14750|AT3G05210|AT5G64520|AT3G19210|AT5G63540|AT2G45280
9555	2.0248e-05	0.00066529	22	149	1219	22304	pollen development	AT4G20050|AT2G36850|AT3G28470|AT1G07340|AT2G06510|AT1G63990|AT1G71830|AT1G34355|AT4G02460|AT5G07280|AT5G57880|AT3G12280|AT4G20900|AT1G01690|AT1G77980|AT3G43210|AT1G02050|AT1G77390|AT1G02065|AT1G24520|AT4G13890|AT1G06520
33554	2.2036e-05	0.00070957	40	364	1219	22304	cellular response to stress	AT1G14750|AT3G48190|AT1G05180|AT4G17380|AT3G22880|AT4G02460|AT2G30350|AT5G54250|AT3G20475|AT1G25580|AT1G77320|AT5G64520|AT1G04020|AT2G45280|AT1G04980|AT4G35520|AT1G02860|AT2G22140|AT3G05210|AT2G31970|AT1G07890|AT3G24495|AT5G63540|AT2G21800|AT1G49980|AT1G23010|AT5G57450|AT1G05900|AT5G08020|AT1G07745|AT3G13170|AT5G63920|AT1G01140|AT3G19210|AT2G24490|AT3G47340|AT5G20850|AT3G18524|AT5G40820|AT3G25070
7062	3.2394e-05	0.0010226	6	13	1219	22304	sister chromatid cohesion	AT2G27170|AT3G13170|AT3G54670|AT5G51330|AT1G04730|AT2G47980
7143	4.2469e-05	0.0013149	4	5	1219	22304	female meiosis	AT1G77320|AT5G51330|AT2G45280|AT5G48390
10564	5.0181e-05	0.0015244	8	26	1219	22304	regulation of cell cycle process	AT3G12280|AT5G11510|AT1G25580|AT5G61960|AT3G19590|AT3G18524|AT3G48150|AT2G33560
6298	8.594e-05	0.0025623	6	15	1219	22304	mismatch repair	AT3G20475|AT4G17380|AT3G24495|AT3G18524|AT4G02460|AT4G35520
51445	0.00012187	0.0035673	4	6	1219	22304	regulation of meiotic cell cycle	AT1G25580|AT5G61960|AT1G77390|AT3G18524
90305	0.00013115	0.0037045	6	16	1219	22304	nucleic acid phosphodiester bond hydrolysis	AT5G57880|AT3G13170|AT1G01690|AT1G01040|AT1G63990|AT4G14180
10212	0.00013115	0.0037045	6	16	1219	22304	response to ionizing radiation	AT3G48190|AT3G05210|AT1G25580|AT3G19210|AT5G20850|AT5G40820
32844	0.00016287	0.0043705	3	3	1219	22304	regulation of homeostatic process	AT1G14410|AT3G48190|AT5G40820
712	0.00016287	0.0043705	3	3	1219	22304	resolution of meiotic recombination intermediates	AT5G52290|AT5G63920|AT5G48390
32204	0.00016287	0.0043705	3	3	1219	22304	regulation of telomere maintenance	AT1G14410|AT3G48190|AT5G40820
9553	0.00019614	0.0051769	14	85	1219	22304	embryo sac development	AT4G00020|AT1G63990|AT5G57880|AT3G12280|AT1G01690|AT5G35770|AT2G01730|AT3G43210|AT1G50240|AT5G05620|AT1G02065|AT2G47990|AT1G01960|AT4G13890
71103	0.00025224	0.00655	14	87	1219	22304	DNA conformation change	AT1G07790|AT3G23890|AT1G63990|AT1G14900|AT3G57060|AT2G16440|AT5G65360|AT3G13170|AT5G63920|AT5G10980|AT1G48620|AT1G06760|AT1G51060|AT2G07690
7349	0.000272	0.0069512	4	7	1219	22304	cellularization	AT3G43210|AT1G50240|AT2G44190|AT5G18700
33043	0.00028828	0.0072521	7	25	1219	22304	regulation of organelle organization	AT1G14410|AT3G48190|AT3G19590|AT1G04450|AT5G40820|AT3G48150|AT2G33560
51304	0.00062485	0.014794	3	4	1219	22304	chromosome separation	AT5G52290|AT5G63920|AT5G48390
51307	0.00062485	0.014794	3	4	1219	22304	meiotic chromosome separation	AT5G52290|AT5G63920|AT5G48390
7051	0.00062485	0.014794	3	4	1219	22304	spindle organization	AT5G57880|AT4G21270|AT1G03780
40020	0.00062485	0.014794	3	4	1219	22304	regulation of meiosis	AT1G25580|AT5G61960|AT3G18524
22621	0.00065008	0.015052	31	304	1219	22304	shoot system development	AT2G26170|AT1G05180|AT1G14350|AT1G03060|AT4G31820|AT1G19300|AT4G36890|AT1G01030|AT3G63440|AT4G22910|AT5G05620|AT1G04020|AT5G08335|AT5G59340|AT1G01510|AT3G16830|AT1G11130|AT5G22510|AT3G27920|AT2G37250|AT2G31070|AT4G20780|AT3G12280|AT4G17788|AT1G02730|AT4G19600|AT1G01160|AT2G42620|AT1G13180|AT5G46845|AT1G04110
50896	0.00065445	0.015052	215	3207	1219	22304	response to stimulus	AT1G15100|AT5G17330|AT2G42810|AT4G26870|AT5G38940|AT1G27320|AT1G03230|AT5G59880|AT2G25110|AT1G06180|AT3G57610|AT1G33560|AT1G02930|AT1G01040|AT5G54640|AT4G23810|AT3G19210|AT2G26430|AT4G19520|AT2G24490|AT1G04550|AT3G47340|AT1G02130|AT3G48670|AT1G01720|AT5G20850|AT1G03220|AT1G55020|AT5G49620|AT1G03380|AT3G22880|AT5G48770|AT1G18710|AT1G48000|AT2G18170|AT5G05680|AT1G80100|AT4G32410|AT1G07610|AT1G15210…
9651	0.00072541	0.016449	35	360	1219	22304	response to salt stress	AT1G06390|AT1G15100|AT5G49620|AT1G05260|AT5G15310|AT5G09590|AT2G33380|AT1G18710|AT4G01370|AT1G48000|AT2G18250|AT1G02500|AT1G02920|AT5G38940|AT4G17615|AT3G47950|AT1G27320|AT1G03230|AT4G32410|AT2G47580|AT1G05850|AT1G06180|AT1G07890|AT1G16540|AT1G14920|AT1G02730|AT5G13850|AT1G02930|AT1G01140|AT2G26430|AT2G01570|AT2G41010|AT1G03220|AT1G01520|AT1G04410
6970	0.00074529	0.016666	37	388	1219	22304	response to osmotic stress	AT1G06390|AT1G15100|AT4G04920|AT5G49620|AT1G05260|AT5G15310|AT5G09590|AT2G33380|AT1G18710|AT4G01370|AT1G48000|AT2G18250|AT1G02500|AT1G02920|AT5G38940|AT4G17615|AT3G47950|AT1G27320|AT1G03230|AT4G32410|AT2G47580|AT1G05850|AT1G06180|AT1G07890|AT1G16540|AT1G14920|AT1G02730|AT5G13850|AT1G02930|AT1G01140|AT2G26430|AT2G40220|AT2G01570|AT2G41010|AT1G03220|AT1G01520|AT1G04410
48608	0.00078371	0.016904	61	735	1219	22304	reproductive structure development	AT3G02570|AT5G41480|AT5G21150|AT4G31820|AT1G03160|AT5G18700|AT4G04040|AT4G02020|AT4G02460|AT2G44190|AT2G21070|AT1G79560|AT1G02580|AT5G08335|AT1G06220|AT1G02780|AT5G22510|AT3G28470|AT1G63990|AT3G58780|AT4G25350|AT2G45650|AT4G17788|AT5G12840|AT1G28300|AT1G01040|AT1G27650|AT2G41850|AT3G48110|AT1G04870|AT1G19080|AT1G79490|AT1G01640|AT4G00020|AT1G80260|AT3G06350|AT1G67440|AT5G23150|AT4G00060|AT4G36890…
3	0.00078455	0.016904	74	931	1219	22304	reproduction	AT3G02570|AT5G41480|AT5G21150|AT4G31820|AT1G03160|AT5G18700|AT4G04040|AT1G19300|AT4G02020|AT4G02460|AT1G01370|AT2G44190|AT2G21070|AT1G79560|AT1G02580|AT5G08335|AT1G06220|AT1G02780|AT5G22510|AT3G28470|AT2G06510|AT1G63990|AT3G05690|AT3G58780|AT4G25350|AT2G45650|AT4G17788|AT5G12840|AT1G28300|AT1G01040|AT1G27650|AT2G41850|AT3G48110|AT1G04870|AT1G19080|AT1G79490|AT1G01640|AT4G00020|AT3G48190|AT1G80260…
10154	0.00078746	0.016904	42	459	1219	22304	fruit development	AT3G02570|AT4G00020|AT1G80260|AT5G41480|AT4G31820|AT3G06350|AT5G18700|AT1G67440|AT4G04040|AT4G02020|AT4G02460|AT4G00060|AT4G36890|AT1G01470|AT2G44190|AT1G79560|AT1G02580|AT1G06220|AT1G02780|AT5G59340|AT3G16830|AT1G11130|AT5G22510|AT1G07890|AT1G34550|AT1G05470|AT1G63990|AT1G71830|AT2G18510|AT4G25350|AT4G28520|AT4G17788|AT5G12840|AT1G28300|AT5G13790|AT5G46845|AT5G40420|AT2G40220|AT3G48110|AT3G52940…
51128	0.00087564	0.01855	8	38	1219	22304	regulation of cellular component organization	AT1G14410|AT3G16320|AT3G48190|AT3G19590|AT1G04450|AT5G40820|AT3G48150|AT2G33560
65007	0.00089385	0.01869	216	3243	1219	22304	biological regulation	AT1G15100|AT5G21150|AT3G21650|AT5G46690|AT2G36010|AT2G39880|AT1G27320|AT2G02470|AT1G06180|AT1G07390|AT1G07270|AT5G42780|AT3G53370|AT1G28300|AT1G52990|AT1G01040|AT5G61960|AT4G23810|AT1G13180|AT2G26430|AT4G19520|AT2G24490|AT1G02250|AT1G53160|AT3G48670|AT1G77390|AT1G01720|AT3G25470|AT3G53340|AT1G14350|AT5G49620|AT2G19930|AT3G19590|AT5G48770|AT1G18710|AT1G48000|AT4G12560|AT3G15660|AT1G03930|AT2G18170…
5983	0.00091602	0.018908	5	15	1219	22304	starch catabolic process	AT4G17090|AT2G40840|AT2G40220|AT5G26570|AT3G52180
51726	0.001042	0.021175	15	111	1219	22304	regulation of cell cycle	AT1G07270|AT1G14750|AT5G65420|AT3G19590|AT2G33560|AT3G12280|AT5G11510|AT1G47230|AT4G19600|AT1G25580|AT5G61960|AT2G26430|AT1G77390|AT3G18524|AT3G48150
50789	0.0010522	0.021175	188	2783	1219	22304	regulation of biological process	AT1G14410|AT2G26170|AT1G15100|AT1G05380|AT5G21150|AT1G58110|AT4G31820|AT5G15310|AT3G21650|AT4G02020|AT5G46690|AT2G36010|AT2G39880|AT1G01210|AT3G13180|AT1G27320|AT1G43770|AT5G08335|AT1G06220|AT2G02470|AT1G06180|AT1G07390|AT1G07270|AT5G42780|AT3G05690|AT3G53370|AT5G11510|AT5G12840|AT1G04830|AT1G28300|AT1G52990|AT1G01040|AT5G61960|AT1G05805|AT4G23810|AT4G12610|AT2G26430|AT4G19520|AT2G24490|AT1G02250…
48367	0.0010779	0.021425	30	300	1219	22304	shoot development	AT2G26170|AT1G05180|AT1G14350|AT1G03060|AT4G31820|AT1G19300|AT4G36890|AT1G01030|AT3G63440|AT4G22910|AT5G05620|AT1G04020|AT5G08335|AT5G59340|AT1G01510|AT3G16830|AT5G22510|AT3G27920|AT2G37250|AT2G31070|AT4G20780|AT3G12280|AT4G17788|AT1G02730|AT4G19600|AT1G01160|AT2G42620|AT1G13180|AT5G46845|AT1G04110
9791	0.0011874	0.023315	70	884	1219	22304	post-embryonic development	AT3G02570|AT5G41480|AT5G21150|AT4G31820|AT1G03160|AT5G18700|AT4G04040|AT4G02020|AT4G02460|AT3G63440|AT2G44190|AT5G05620|AT2G21070|AT1G79560|AT3G07390|AT1G02580|AT5G08335|AT1G06220|AT1G02780|AT5G22510|AT3G28470|AT5G14250|AT1G63990|AT3G58780|AT4G25350|AT2G45650|AT4G17788|AT5G12840|AT1G28300|AT1G01040|AT1G27650|AT2G41850|AT1G04110|AT3G48110|AT1G04870|AT1G19080|AT1G79490|AT1G01640|AT4G00020|AT1G80260…
9251	0.0012728	0.024689	5	16	1219	22304	glucan catabolic process	AT4G17090|AT2G40840|AT2G40220|AT5G26570|AT3G52180
44237	0.0014226	0.027266	340	5407	1219	22304	cellular metabolic process	AT4G04720|AT1G12990|AT2G15430|AT4G04040|AT3G05840|AT1G02940|AT1G04440|AT1G01610|AT3G48680|AT1G03475|AT1G07830|AT1G02145|AT3G57610|AT1G07270|AT5G15140|AT1G15110|AT5G25980|AT1G01290|AT2G16750|AT5G14850|AT3G04520|AT2G31250|AT1G02930|AT5G28450|AT1G01040|AT3G19210|AT2G24490|AT5G03850|AT3G47340|AT1G01600|AT3G48670|AT5G20850|AT1G55020|AT3G22880|AT3G07920|AT1G77720|AT5G08030|AT1G75660|AT3G13120|AT5G53320…
30071	0.0014984	0.028052	3	5	1219	22304	regulation of mitotic metaphase/anaphase transition	AT3G19590|AT3G48150|AT2G33560
51177	0.0014984	0.028052	3	5	1219	22304	meiotic sister chromatid cohesion	AT3G13170|AT5G51330|AT2G47980
22414	0.0016601	0.030721	71	911	1219	22304	reproductive process	AT3G02570|AT5G41480|AT5G21150|AT4G31820|AT1G03160|AT5G18700|AT4G04040|AT4G02020|AT4G02460|AT1G01370|AT2G44190|AT2G21070|AT1G79560|AT1G02580|AT5G08335|AT1G06220|AT1G02780|AT5G22510|AT3G28470|AT2G06510|AT1G63990|AT3G05690|AT3G58780|AT4G25350|AT2G45650|AT4G17788|AT5G12840|AT1G28300|AT1G01040|AT1G27650|AT2G41850|AT3G48110|AT1G04870|AT1G19080|AT1G79490|AT1G01640|AT4G00020|AT1G80260|AT3G06350|AT1G67440…
44247	0.0017225	0.031515	5	17	1219	22304	cellular polysaccharide catabolic process	AT4G17090|AT2G40840|AT2G40220|AT5G26570|AT3G52180
6950	0.0017623	0.031881	130	1853	1219	22304	response to stress	AT1G14410|AT1G15100|AT1G05260|AT5G15310|AT2G33380|AT4G01050|AT5G38940|AT1G27320|AT3G18990|AT1G03230|AT5G59880|AT2G25110|AT1G06180|AT3G05210|AT1G33560|AT1G06460|AT1G49980|AT1G23010|AT1G02930|AT1G01040|AT5G54640|AT4G23810|AT3G19210|AT2G26430|AT1G05240|AT4G19520|AT2G24490|AT3G47340|AT1G01720|AT5G20850|AT1G03220|AT3G18524|AT1G14750|AT3G48190|AT1G55020|AT5G49620|AT1G03380|AT3G22880|AT5G48770|AT4G04780…
48316	0.0019501	0.034885	39	438	1219	22304	seed development	AT3G02570|AT4G00020|AT1G80260|AT5G41480|AT4G31820|AT3G06350|AT5G18700|AT1G67440|AT4G04040|AT4G02020|AT4G02460|AT4G00060|AT1G01470|AT2G44190|AT1G79560|AT1G02580|AT1G06220|AT1G02780|AT5G59340|AT3G16830|AT1G11130|AT5G22510|AT1G07890|AT1G34550|AT1G05470|AT1G63990|AT1G71830|AT2G18510|AT4G25350|AT4G28520|AT5G12840|AT1G28300|AT5G13790|AT5G40420|AT2G40220|AT3G48110|AT3G52940|AT1G19080|AT1G79490
9628	0.0020147	0.035645	87	1168	1219	22304	response to abiotic stimulus	AT1G06390|AT1G05180|AT1G15100|AT4G04920|AT4G31820|AT2G14820|AT1G05260|AT2G42810|AT5G15310|AT5G09590|AT2G33380|AT4G09650|AT4G01370|AT1G02500|AT1G25580|AT5G38940|AT3G47950|AT1G27320|AT3G18990|AT2G21070|AT1G02580|AT1G03230|AT2G47580|AT1G05850|AT1G02340|AT1G04400|AT1G06180|AT3G05210|AT1G33560|AT5G14250|AT1G06460|AT4G25350|AT1G64280|AT4G35790|AT1G02730|AT5G08020|AT1G01120|AT5G13850|AT1G02930|AT1G27650…
6270	0.0021492	0.037611	4	11	1219	22304	DNA-dependent DNA replication initiation	AT2G16440|AT2G14050|AT2G07690|AT1G80190
8152	0.0021825	0.037782	419	6834	1219	22304	metabolic process	AT4G04720|AT1G12990|AT2G15430|AT1G02940|AT1G01610|AT3G57610|AT1G07270|AT1G59970|AT5G15140|AT2G16750|AT5G60190|AT1G02930|AT5G28450|AT3G19210|AT2G41850|AT2G24490|AT1G48930|AT1G01600|AT5G20850|AT1G55020|AT3G22880|AT5G53320|AT5G38120|AT1G60850|AT4G13890|AT1G10560|AT1G74900|AT5G19720|AT3G50080|AT1G02830|AT1G20480|AT3G10540|AT1G60620|AT1G01740|AT5G41480|AT4G23160|AT3G55460|AT2G16440|AT1G01650|AT1G02500…
3006	0.0022173	0.037928	65	829	1219	22304	reproductive developmental process	AT3G02570|AT5G41480|AT5G21150|AT4G31820|AT1G03160|AT5G18700|AT4G04040|AT4G02020|AT4G02460|AT2G44190|AT2G21070|AT1G79560|AT1G02580|AT5G08335|AT1G06220|AT1G02780|AT5G22510|AT3G28470|AT1G63990|AT3G58780|AT4G25350|AT2G45650|AT4G17788|AT5G12840|AT1G28300|AT1G01040|AT1G27650|AT2G41850|AT3G48110|AT1G04870|AT1G19080|AT1G79490|AT1G01640|AT4G00020|AT1G80260|AT3G06350|AT1G67440|AT5G23150|AT4G00060|AT4G36890…
9888	0.002238	0.037928	26	260	1219	22304	tissue development	AT1G14350|AT1G03060|AT4G02020|AT3G05840|AT4G22910|AT2G44190|AT1G80100|AT5G05620|AT1G05850|AT1G05630|AT3G16830|AT1G04400|AT1G11130|AT3G55830|AT1G05470|AT3G27920|AT4G20780|AT4G25350|AT3G12280|AT1G23010|AT3G62680|AT4G19600|AT5G61960|AT1G13180|AT2G41510|AT5G46700
272	0.0023565	0.039113	6	26	1219	22304	polysaccharide catabolic process	AT4G17090|AT2G40840|AT5G45300|AT2G40220|AT5G26570|AT3G52180
51052	0.0023565	0.039113	6	26	1219	22304	regulation of DNA metabolic process	AT3G12280|AT1G14410|AT5G11510|AT3G48190|AT3G18524|AT5G40820
9755	0.0027937	0.043686	23	224	1219	22304	hormone-mediated signaling pathway	AT1G06390|AT1G05180|AT4G17490|AT1G06160|AT3G23240|AT1G71830|AT3G27920|AT1G28370|AT3G20770|AT1G16540|AT1G14920|AT2G19560|AT4G17788|AT4G17615|AT1G27320|AT1G80100|AT5G46845|AT2G40220|AT1G04250|AT2G44840|AT2G01570|AT4G11260|AT3G46060
51783	0.002875	0.043686	3	6	1219	22304	regulation of nuclear division	AT3G19590|AT3G48150|AT2G33560
7088	0.002875	0.043686	3	6	1219	22304	regulation of mitosis	AT3G19590|AT3G48150|AT2G33560
32922	0.0029847	0.043686	2	2	1219	22304	circadian regulation of gene expression	AT5G64813|AT4G04920
212	0.0029847	0.043686	2	2	1219	22304	meiotic spindle organization	AT5G57880|AT4G21270
90355	0.0029847	0.043686	2	2	1219	22304	positive regulation of auxin metabolic process	AT1G75500|AT1G28300
90354	0.0029847	0.043686	2	2	1219	22304	regulation of auxin metabolic process	AT1G75500|AT1G28300
9554	0.0029847	0.043686	2	2	1219	22304	megasporogenesis	AT5G35770|AT1G02065
10342	0.0029847	0.043686	2	2	1219	22304	cellularization of endosperm	AT2G44190|AT5G18700
51324	0.0029847	0.043686	2	2	1219	22304	prophase	AT4G17380|AT1G77390
43247	0.0029847	0.043686	2	2	1219	22304	telomere maintenance in response to DNA damage	AT3G48190|AT5G40820
7128	0.0029847	0.043686	2	2	1219	22304	meiotic prophase I	AT4G17380|AT1G77390
32352	0.0029847	0.043686	2	2	1219	22304	positive regulation of hormone metabolic process	AT1G75500|AT1G28300
9873	0.0031743	0.046041	8	46	1219	22304	ethylene mediated signaling pathway	AT2G19560|AT4G17490|AT1G06160|AT3G23240|AT1G28370|AT3G20770|AT2G44840|AT3G46060
32870	0.0033024	0.047266	23	227	1219	22304	cellular response to hormone stimulus	AT1G06390|AT1G05180|AT4G17490|AT1G06160|AT3G23240|AT1G71830|AT3G27920|AT1G28370|AT3G20770|AT1G16540|AT1G14920|AT2G19560|AT4G17788|AT4G17615|AT1G27320|AT1G80100|AT5G46845|AT2G40220|AT1G04250|AT2G44840|AT2G01570|AT4G11260|AT3G46060
71495	0.0033174	0.047266	25	254	1219	22304	cellular response to endogenous stimulus	AT1G06390|AT1G05180|AT2G39940|AT4G01370|AT2G19560|AT4G17615|AT1G27320|AT1G80100|AT3G46060|AT4G17490|AT1G06160|AT3G23240|AT1G71830|AT3G27920|AT1G28370|AT3G20770|AT1G16540|AT1G14920|AT4G17788|AT5G46845|AT2G40220|AT1G04250|AT2G44840|AT2G01570|AT4G11260
9056	0.0033518	0.047336	53	660	1219	22304	catabolic process	AT4G04040|AT1G02940|AT3G63440|AT1G69920|AT4G34210|AT1G02980|AT1G02145|AT3G58740|AT3G21280|AT1G66620|AT2G40840|AT5G25980|AT3G04520|AT1G51940|AT1G02930|AT4G19006|AT2G42620|AT3G47540|AT3G47340|AT1G06290|AT4G08900|AT5G45300|AT2G39940|AT3G22960|AT2G36310|AT1G02400|AT1G02920|AT1G02205|AT1G75660|AT5G43600|AT3G52930|AT1G02360|AT1G06440|AT1G04860|AT2G26140|AT4G17090|AT1G03090|AT5G17220|AT1G07890|AT5G26570…
5982	0.0034814	0.048739	7	37	1219	22304	starch metabolic process	AT4G17090|AT5G22510|AT2G40840|AT2G40220|AT5G26570|AT3G52180|AT1G03310
